# Supplementary material for: Synthesis, crystal structure and Hirshfeld surface analysis of Fmoc-β-amino butyric acid and Fmoc carbamate
Source: Acta Crystallogr E Crystallogr Commun. 2025 May 13;81(Pt 6):486–91. doi: 10.1107/S2056989025003810 (PMC12142407; doi:10.1107/S2056989025003810)
Supplement: Supplementary file 1 [file e-81-00486-sup1.cif]

##############################################################################
#                                                                            #
# This CIF contains the data in a paper accepted for publication in          #
# Acta Crystallographica Section E. It conforms to the requirements of       #
# Notes for Authors for Acta Crystallographica Section E, and has been       #
# peer reviewed under the auspices of the IUCr Commission on Journals.       #
#                                                                            #
# Full details of the Crystallographic Information File format               #
# are given in the paper "The Crystallographic Information File (CIF):       #
# a New Standard Archive File for Crystallography" by S. R. Hall, F. H.      #
# Allen and I. D. Brown [Acta Cryst. (1991), A47, 655-685].                  #
#                                                                            #
# The current version of the core CIF dictionary is obtainable from          #
# ftp://ftp.iucr.org/pub/cif_core.dic.                                       #
#                                                                            #
# Software is freely available for graphical display of the structure(s)     #
# in this CIF. For information consult the CIF software page                 #
# http://www.iucr.org/resources/cif/software.                                #
#                                                                            #
# This file may be used for bona fide research purposes within the           #
# scientific community so long as proper attribution is given to the journal # 
# article from which it was obtained.                                        #
#                                                                            #
##############################################################################
data_1
_audit_creation_method
;
Olex2 1.5
(compiled 2024.02.16 svn.r378c4104 for OlexSys, GUI svn.r6928)
;
_journal_data_validation_number     ?
_journal_date_recd_electronic     2024-11-04
_journal_date_accepted     2025-04-28
_journal_name_full     'Acta Crystallographica, Section E'
_journal_year     2025
_journal_volume     81
_journal_issue      1
_journal_page_first     0
_journal_page_last     0
_journal_paper_category     GO
_journal_paper_doi     10.1107/S2056989025003810
_journal_coeditor_code     VU2009
_publ_contact_author_name     'Craig Collumbine Robertson'
_publ_contact_author_address
;
School of Mathematical and Physical Sciences,
Dainton Building,
University of Sheffield,
Brook Hill,
Sheffield
S3 7HF,
United Kingdom
;
_publ_contact_author_email
                       'craig.robertson@sheffield.ac.uk, b.chen@sheffield.ac.uk'
_publ_contact_author_fax     ?
_publ_contact_author_phone     ?
_publ_section_title
;
Synthesis, crystal structure and Hirshfeld surface analysis of Fmoc-\b-amino
butyric acid and Fmoc carbamate
;
_publ_section_title_footnote     .
loop_
    _publ_author_name
    _publ_author_footnote
    _publ_author_address
    'Abubakar Magaji, Mubarak' .
;
School of Mathematical and Physical Sciences,
Dainton Building,
University of Sheffield,
Brook Hill,
Sheffield
S3 7HF,
United Kingdom
;
    'Chen*, Beining' .
;
School of Mathematical and Physical Sciences,
Dainton Building,
University of Sheffield,
Brook Hill,
Sheffield
S3 7HF,
United Kingdom
;
    'Robertson, Craig Collumbine' .
;
School of Mathematical and Physical Sciences,
Dainton Building,
University of Sheffield,
Brook Hill,
Sheffield
S3 7HF,
United Kingdom
;
_publ_section_synopsis
;
In the context of the development of synthetic routes that facilitate the
incorporation of \b-amino acids into peptide synthesis, the synthesis, crystal
structure and Hirshfeld surface analysis are reported of
fluorenylmethoxycarbonyl (Fmoc) protected \b-amino butyric acid. The
importance of pH control in the reaction employing Fmoc-N~3~ is demonstrated
with another \b-amino acid analogue from which Fmoc carbamate was identified
as the major product.
;
_chemical_name_systematic
;
3-{[(9<i>H</i>-Fluoren-9-ylmethoxy)carbonyl]amino}butanoic acid
;
_chemical_name_common     ?
_chemical_formula_moiety     'C19 H19 N O4'
_chemical_formula_sum     'C19 H19 N O4'
_chemical_formula_iupac     'C19 H19 N O4'
_chemical_formula_weight     325.35
_chemical_melting_point     ?
_chemical_absolute_configuration     ad
_space_group_crystal_system     orthorhombic
_space_group_name_H-M_alt     'P 21 21 21'
_space_group_name_Hall     'P 2ac 2ab'
loop_
    _space_group_symop_operation_xyz
    'x, y, z'
    '-x+1/2, -y, z+1/2'
    '-x, y+1/2, -z+1/2'
    'x+1/2, -y+1/2, -z'
_cell_length_a     4.8393(2)
_cell_length_b     12.4928(4)
_cell_length_c     27.3101(9)
_cell_angle_alpha     90
_cell_angle_beta     90
_cell_angle_gamma     90
_cell_volume     1651.07(10)
_cell_formula_units_Z     4
_cell_measurement_reflns_used     3582
_cell_measurement_theta_min     3.236
_cell_measurement_theta_max     66.641
_cell_measurement_temperature     100.0(10)
_exptl_crystal_description     needle
_exptl_crystal_colour     colourless
_exptl_crystal_size_max     0.3
_exptl_crystal_size_mid     0.026
_exptl_crystal_size_min     0.01
_exptl_crystal_density_diffrn     1.309
_exptl_crystal_density_meas     ?
_exptl_crystal_density_method     ?
_exptl_crystal_F_000     688
_exptl_absorpt_coefficient_mu     0.753
_exptl_absorpt_correction_type     multi-scan
_exptl_absorpt_process_details
;
(SADABS; Krause <i>et al.</i>,  2015)
;
_exptl_absorpt_correction_T_min     0.6641
_exptl_absorpt_correction_T_max     0.7528
_diffrn_ambient_temperature     100.0(10)
_diffrn_source     ?
_diffrn_source_power     0.05
_diffrn_source_voltage     50.0
_diffrn_source_current     1.0
_diffrn_radiation_type     CuK\a
_diffrn_radiation_wavelength     1.54178
_diffrn_measurement_device_type     'Bruker D8 Venture Photon III'
_diffrn_measurement_method     '\f and \w scans'
_diffrn_detector_area_resol_mean     ?
_diffrn_reflns_number     25780
_diffrn_reflns_av_R_equivalents     0.0806
_diffrn_reflns_av_unetI/netI     0.0350
_diffrn_reflns_theta_min     3.236
_diffrn_reflns_theta_max     66.838
_diffrn_reflns_theta_full     66.838
_diffrn_measured_fraction_theta_max     0.999
_diffrn_measured_fraction_theta_full     0.999
_diffrn_reflns_limit_h_min     -5
_diffrn_reflns_limit_h_max     5
_diffrn_reflns_limit_k_min     -14
_diffrn_reflns_limit_k_max     14
_diffrn_reflns_limit_l_min     -32
_diffrn_reflns_limit_l_max     31
_diffrn_standards_number     0
_refine_special_details
;
For <b>1</b>, a needle crystal with dimensions 0.01 x 0.026 x 0.3 mm was
selected and for <b>2</b>, a needle crystal with dimensions 0.012 x 0.026 x
0.25 was selected. Intensity data for each was collected on a Bruker Venture
Photon III diffractometer operating with a CuK\a microfocus X-ray source with
the crystal mounted in fomblin oil on a MicroMount (MiTeGen, USA) and cooled
to 100 K in a stream of cold nitrogen gas using an Oxford Cryosystems 700
Cryostream. Data were corrected for absorption using empirical methods
(SADABS; Bruker, 2023) based upon symmetry equivalent reflections combined
with measurements at different azimuthal angles (Krause <i>et al.</i>, 2015).
The crystal structures were solved and refined against F^2^ values using
ShelXT (Sheldrick, 2015a) for solution and ShelXL (Sheldrick, 2015b) for
refinement accessed <i>via</i> the Olex2 program (Dolomanov <i>et al.</i>,
2009). Non-hydrogen atoms were refined anisotropically.
;
_reflns_number_total     2922
_reflns_number_gt     2590
_reflns_threshold_expression     'I > 2\s(I)'
_refine_ls_structure_factor_coef     Fsqd
_refine_ls_matrix_type     full
_refine_ls_R_factor_all     0.0403
_refine_ls_R_factor_gt     0.0324
_refine_ls_wR_factor_gt     0.0693
_refine_ls_wR_factor_ref     0.0731
_refine_ls_goodness_of_fit_ref     1.062
_refine_ls_restrained_S_all     1.062
_refine_ls_number_reflns     2922
_refine_ls_number_parameters     226
_refine_ls_number_restraints     0
_refine_ls_hydrogen_treatment     mixed
_refine_ls_weighting_scheme     calc
_refine_ls_weighting_details
              'w=1/[\s^2^(Fo^2^)+(0.0304P)^2^+0.2044P] where P=(Fo^2^+2Fc^2^)/3'
_atom_sites_solution_hydrogens     mixed
_atom_sites_solution_primary     dual
_atom_sites_solution_secondary     ?
_refine_ls_shift/su_max     0.000
_refine_ls_shift/su_mean     0.000
_refine_diff_density_max     0.117
_refine_diff_density_min     -0.171
_refine_ls_extinction_method     none
_refine_ls_extinction_coef     .
_refine_ls_abs_structure_details
;
Flack <i>x</i> determined using 992 quotients
[(<i>I</i>^+^)-(<i>I</i>^-^)]/[(<i>I</i>^+^)+(<i>I</i>^-^)]
(Parsons <i>et al.</i>,  2013)
;
_refine_ls_abs_structure_Flack     -0.05(14)
loop_
    _atom_type_symbol
    _atom_type_description
    _atom_type_scat_dispersion_real
    _atom_type_scat_dispersion_imag
    _atom_type_scat_source
    'C' 'C' 0.0181 0.0091
                         'International Tables Vol C Tables 4.2.6.8 and 6.1.1.4'
    'H' 'H' 0.0000 0.0000
                         'International Tables Vol C Tables 4.2.6.8 and 6.1.1.4'
    'N' 'N' 0.0311 0.0180
                         'International Tables Vol C Tables 4.2.6.8 and 6.1.1.4'
    'O' 'O' 0.0492 0.0322
                         'International Tables Vol C Tables 4.2.6.8 and 6.1.1.4'
_computing_data_collection
;
APEX5 (Bruker, 2023)
;
_computing_cell_refinement
;
SAINT V8.40B (Bruker, 2023)
;
_computing_data_reduction
;
SAINT V8.40B (Bruker, 2023)
;
_computing_structure_solution
;
<i>SHELXT2018/2</i> (Sheldrick, 2015a)
;
_computing_structure_refinement
;
SHELXL  (Sheldrick, 2015b)
;
_computing_molecular_graphics
;
Olex2 1.5 (Dolomanov <i>et al.</i>,  2009)
;
_computing_publication_material
;
Olex2 1.5 (Dolomanov <i>et al.</i>,  2009)
;
loop_
    _atom_site_type_symbol
    _atom_site_label
    _atom_site_fract_x
    _atom_site_fract_y
    _atom_site_fract_z
    _atom_site_U_iso_or_equiv
    _atom_site_adp_type
    _atom_site_calc_flag
    _atom_site_occupancy
    _atom_site_disorder_assembly
    _atom_site_disorder_group
    O O1 0.6114(3) 0.65660(13) 0.60381(6) 0.0260(4) Uani d 1 . .
    O O2 0.2958(3) 0.76326(12) 0.64093(6) 0.0254(4) Uani d 1 . .
    O O3 -0.0146(4) 0.30716(13) 0.53156(6) 0.0309(4) Uani d 1 . .
    O O4 0.3887(4) 0.38097(14) 0.51041(7) 0.0331(4) Uani d 1 . .
    H H4 0.422(8) 0.314(3) 0.4965(14) 0.078(12) Uiso d 1 . .
    N N1 0.1735(4) 0.67252(15) 0.57425(7) 0.0215(4) Uani d 1 . .
    H H1 0.005(6) 0.691(2) 0.5827(9) 0.032(7) Uiso d 1 . .
    C C1 0.4148(5) 0.89471(18) 0.70131(8) 0.0230(5) Uani d 1 . .
    H H1A 0.227847 0.885997 0.716402 0.028 Uiso calc 1 . .
    C C2 0.4183(5) 0.99043(18) 0.66703(8) 0.0231(5) Uani d 1 . .
    C C3 0.2681(5) 1.0088(2) 0.62449(9) 0.0309(6) Uani d 1 . .
    H H3 0.133824 0.958606 0.613666 0.037 Uiso calc 1 . .
    C C4 0.3181(6) 1.1019(2) 0.59806(10) 0.0372(7) Uani d 1 . .
    H H4A 0.216012 1.115393 0.568994 0.045 Uiso calc 1 . .
    C C5 0.5141(6) 1.1755(2) 0.61339(10) 0.0374(7) Uani d 1 . .
    H H5 0.546508 1.238106 0.594522 0.045 Uiso calc 1 . .
    C C6 0.6638(6) 1.15843(19) 0.65610(10) 0.0326(6) Uani d 1 . .
    H H6 0.797817 1.208928 0.666704 0.039 Uiso calc 1 . .
    C C7 0.6136(5) 1.06620(19) 0.68294(9) 0.0250(5) Uani d 1 . .
    C C8 0.7377(5) 1.02758(18) 0.72875(9) 0.0239(5) Uani d 1 . .
    C C9 0.9348(5) 1.0736(2) 0.75932(10) 0.0304(6) Uani d 1 . .
    H H9 1.010016 1.142041 0.751993 0.037 Uiso calc 1 . .
    C C10 1.0195(6) 1.0182(2) 0.80057(9) 0.0346(6) Uani d 1 . .
    H H10 1.151438 1.049315 0.822029 0.042 Uiso calc 1 . .
    C C11 0.9134(6) 0.9177(2) 0.81081(9) 0.0322(6) Uani d 1 . .
    H H11 0.977890 0.879868 0.838730 0.039 Uiso calc 1 . .
    C C12 0.7136(5) 0.8712(2) 0.78084(9) 0.0273(6) Uani d 1 . .
    H H12 0.639459 0.802678 0.788335 0.033 Uiso calc 1 . .
    C C13 0.6254(5) 0.92702(18) 0.73987(8) 0.0229(5) Uani d 1 . .
    C C14 0.5056(5) 0.79107(19) 0.67675(9) 0.0249(5) Uani d 1 . .
    H H14A 0.686512 0.801056 0.660463 0.030 Uiso calc 1 . .
    H H14B 0.523900 0.733348 0.701367 0.030 Uiso calc 1 . .
    C C15 0.3773(5) 0.69342(17) 0.60606(9) 0.0213(5) Uani d 1 . .
    C C16 0.2032(5) 0.58643(17) 0.53839(8) 0.0212(5) Uani d 1 . .
    H H16 0.404379 0.576644 0.531365 0.025 Uiso calc 1 . .
    C C17 0.0920(5) 0.48249(18) 0.56036(9) 0.0255(5) Uani d 1 . .
    H H17A 0.172825 0.473954 0.593435 0.031 Uiso calc 1 . .
    H H17B -0.110285 0.490126 0.564482 0.031 Uiso calc 1 . .
    C C18 0.1454(5) 0.38223(18) 0.53224(9) 0.0230(5) Uani d 1 . .
    C C19 0.0586(6) 0.6161(2) 0.49085(9) 0.0314(6) Uani d 1 . .
    H H19A -0.139338 0.625852 0.497011 0.047 Uiso calc 1 . .
    H H19B 0.084998 0.558750 0.466822 0.047 Uiso calc 1 . .
    H H19C 0.136876 0.682848 0.478078 0.047 Uiso calc 1 . .
loop_
    _atom_site_aniso_label
    _atom_site_aniso_U_11
    _atom_site_aniso_U_22
    _atom_site_aniso_U_33
    _atom_site_aniso_U_12
    _atom_site_aniso_U_13
    _atom_site_aniso_U_23
    O1 0.0159(8) 0.0299(9) 0.0323(9) 0.0033(7) -0.0010(7) -0.0065(8)
    O2 0.0174(8) 0.0265(8) 0.0322(9) 0.0008(7) -0.0031(7) -0.0098(7)
    O3 0.0281(9) 0.0220(8) 0.0427(11) -0.0025(7) 0.0001(8) -0.0051(8)
    O4 0.0280(10) 0.0227(9) 0.0486(12) 0.0002(8) 0.0117(9) -0.0072(8)
    N1 0.0147(10) 0.0212(10) 0.0287(11) 0.0010(8) -0.0011(9) -0.0044(9)
    C1 0.0195(12) 0.0233(12) 0.0263(13) -0.0004(10) -0.0001(10) -0.0031(10)
    C2 0.0202(12) 0.0246(12) 0.0246(12) 0.0042(10) 0.0031(10) -0.0036(10)
    C3 0.0278(14) 0.0346(14) 0.0304(13) 0.0074(12) -0.0007(11) -0.0066(12)
    C4 0.0404(16) 0.0419(16) 0.0292(14) 0.0167(14) -0.0002(12) 0.0046(12)
    C5 0.0420(16) 0.0315(15) 0.0385(16) 0.0098(13) 0.0110(13) 0.0094(12)
    C6 0.0316(15) 0.0262(13) 0.0402(15) 0.0026(12) 0.0074(12) 0.0010(12)
    C7 0.0225(12) 0.0235(12) 0.0290(13) 0.0040(10) 0.0045(10) -0.0028(10)
    C8 0.0212(12) 0.0236(12) 0.0267(13) 0.0007(10) 0.0029(10) -0.0059(10)
    C9 0.0253(14) 0.0266(13) 0.0394(15) -0.0021(11) 0.0021(11) -0.0098(12)
    C10 0.0307(14) 0.0397(16) 0.0336(15) 0.0050(12) -0.0056(12) -0.0159(13)
    C11 0.0351(15) 0.0360(14) 0.0254(13) 0.0116(12) -0.0032(11) -0.0072(11)
    C12 0.0311(14) 0.0249(12) 0.0258(13) 0.0037(11) 0.0039(11) -0.0036(10)
    C13 0.0204(12) 0.0239(12) 0.0243(12) 0.0014(10) 0.0038(10) -0.0044(10)
    C14 0.0199(12) 0.0268(13) 0.0279(13) -0.0010(10) -0.0042(10) -0.0063(11)
    C15 0.0209(12) 0.0179(11) 0.0251(12) -0.0031(10) 0.0011(10) -0.0005(10)
    C16 0.0175(11) 0.0203(11) 0.0258(12) -0.0001(9) -0.0011(10) -0.0032(10)
    C17 0.0269(12) 0.0220(12) 0.0276(13) -0.0005(10) 0.0043(10) -0.0026(10)
    C18 0.0222(13) 0.0206(11) 0.0261(13) 0.0003(10) -0.0025(10) 0.0025(10)
    C19 0.0382(16) 0.0261(13) 0.0300(14) 0.0002(12) -0.0060(12) -0.0010(11)
_geom_special_details
;
 All esds (except the esd in the dihedral angle between two l.s. planes)
 are estimated using the full covariance matrix.  The cell esds are taken
 into account individually in the estimation of esds in distances, angles
 and torsion angles; correlations between esds in cell parameters are only
 used when they are defined by crystal symmetry.  An approximate (isotropic)
 treatment of cell esds is used for estimating esds involving l.s. planes.
;
loop_
    _geom_bond_atom_site_label_1
    _geom_bond_atom_site_label_2
    _geom_bond_site_symmetry_2
    _geom_bond_distance
    _geom_bond_publ_flag
    O1 C15 . 1.224(3) ?
    O2 C14 . 1.452(3) ?
    O2 C15 . 1.350(3) ?
    O3 C18 . 1.216(3) ?
    O4 H4 . 0.94(4) ?
    O4 C18 . 1.320(3) ?
    N1 H1 . 0.88(3) ?
    N1 C15 . 1.340(3) ?
    N1 C16 . 1.462(3) ?
    C1 H1A . 1.0000 ?
    C1 C2 . 1.519(3) ?
    C1 C13 . 1.520(3) ?
    C1 C14 . 1.523(3) ?
    C2 C3 . 1.389(3) ?
    C2 C7 . 1.407(3) ?
    C3 H3 . 0.9500 ?
    C3 C4 . 1.391(4) ?
    C4 H4A . 0.9500 ?
    C4 C5 . 1.385(4) ?
    C5 H5 . 0.9500 ?
    C5 C6 . 1.390(4) ?
    C6 H6 . 0.9500 ?
    C6 C7 . 1.387(3) ?
    C7 C8 . 1.469(3) ?
    C8 C9 . 1.392(3) ?
    C8 C13 . 1.402(3) ?
    C9 H9 . 0.9500 ?
    C9 C10 . 1.385(4) ?
    C10 H10 . 0.9500 ?
    C10 C11 . 1.384(4) ?
    C11 H11 . 0.9500 ?
    C11 C12 . 1.394(4) ?
    C12 H12 . 0.9500 ?
    C12 C13 . 1.386(3) ?
    C14 H14A . 0.9900 ?
    C14 H14B . 0.9900 ?
    C16 H16 . 1.0000 ?
    C16 C17 . 1.528(3) ?
    C16 C19 . 1.521(3) ?
    C17 H17A . 0.9900 ?
    C17 H17B . 0.9900 ?
    C17 C18 . 1.492(3) ?
    C19 H19A . 0.9800 ?
    C19 H19B . 0.9800 ?
    C19 H19C . 0.9800 ?
loop_
    _geom_angle_atom_site_label_1
    _geom_angle_atom_site_label_2
    _geom_angle_atom_site_label_3
    _geom_angle_site_symmetry_1
    _geom_angle_site_symmetry_3
    _geom_angle
    _geom_angle_publ_flag
    C15 O2 C14 . . 115.19(17) ?
    C18 O4 H4 . . 110(2) ?
    C15 N1 H1 . . 117.4(18) ?
    C15 N1 C16 . . 120.36(19) ?
    C16 N1 H1 . . 117.6(18) ?
    C2 C1 H1A . . 110.5 ?
    C2 C1 C13 . . 102.15(19) ?
    C2 C1 C14 . . 113.24(19) ?
    C13 C1 H1A . . 110.5 ?
    C13 C1 C14 . . 109.72(19) ?
    C14 C1 H1A . . 110.5 ?
    C3 C2 C1 . . 129.7(2) ?
    C3 C2 C7 . . 119.9(2) ?
    C7 C2 C1 . . 110.3(2) ?
    C2 C3 H3 . . 120.6 ?
    C2 C3 C4 . . 118.8(3) ?
    C4 C3 H3 . . 120.6 ?
    C3 C4 H4A . . 119.4 ?
    C5 C4 C3 . . 121.1(3) ?
    C5 C4 H4A . . 119.4 ?
    C4 C5 H5 . . 119.7 ?
    C4 C5 C6 . . 120.6(3) ?
    C6 C5 H5 . . 119.7 ?
    C5 C6 H6 . . 120.7 ?
    C7 C6 C5 . . 118.7(3) ?
    C7 C6 H6 . . 120.7 ?
    C2 C7 C8 . . 108.5(2) ?
    C6 C7 C2 . . 120.9(2) ?
    C6 C7 C8 . . 130.6(2) ?
    C9 C8 C7 . . 130.9(2) ?
    C9 C8 C13 . . 120.4(2) ?
    C13 C8 C7 . . 108.7(2) ?
    C8 C9 H9 . . 120.5 ?
    C10 C9 C8 . . 118.9(2) ?
    C10 C9 H9 . . 120.5 ?
    C9 C10 H10 . . 119.7 ?
    C11 C10 C9 . . 120.5(2) ?
    C11 C10 H10 . . 119.7 ?
    C10 C11 H11 . . 119.4 ?
    C10 C11 C12 . . 121.1(2) ?
    C12 C11 H11 . . 119.4 ?
    C11 C12 H12 . . 120.7 ?
    C13 C12 C11 . . 118.5(2) ?
    C13 C12 H12 . . 120.7 ?
    C8 C13 C1 . . 110.4(2) ?
    C12 C13 C1 . . 129.2(2) ?
    C12 C13 C8 . . 120.4(2) ?
    O2 C14 C1 . . 107.37(19) ?
    O2 C14 H14A . . 110.2 ?
    O2 C14 H14B . . 110.2 ?
    C1 C14 H14A . . 110.2 ?
    C1 C14 H14B . . 110.2 ?
    H14A C14 H14B . . 108.5 ?
    O1 C15 O2 . . 123.3(2) ?
    O1 C15 N1 . . 125.1(2) ?
    N1 C15 O2 . . 111.6(2) ?
    N1 C16 H16 . . 108.3 ?
    N1 C16 C17 . . 109.11(19) ?
    N1 C16 C19 . . 110.34(18) ?
    C17 C16 H16 . . 108.3 ?
    C19 C16 H16 . . 108.3 ?
    C19 C16 C17 . . 112.4(2) ?
    C16 C17 H17A . . 108.1 ?
    C16 C17 H17B . . 108.1 ?
    H17A C17 H17B . . 107.3 ?
    C18 C17 C16 . . 116.76(19) ?
    C18 C17 H17A . . 108.1 ?
    C18 C17 H17B . . 108.1 ?
    O3 C18 O4 . . 123.5(2) ?
    O3 C18 C17 . . 123.0(2) ?
    O4 C18 C17 . . 113.4(2) ?
    C16 C19 H19A . . 109.5 ?
    C16 C19 H19B . . 109.5 ?
    C16 C19 H19C . . 109.5 ?
    H19A C19 H19B . . 109.5 ?
    H19A C19 H19C . . 109.5 ?
    H19B C19 H19C . . 109.5 ?
loop_
    _geom_torsion_atom_site_label_1
    _geom_torsion_atom_site_label_2
    _geom_torsion_atom_site_label_3
    _geom_torsion_atom_site_label_4
    _geom_torsion_site_symmetry_1
    _geom_torsion_site_symmetry_2
    _geom_torsion_site_symmetry_3
    _geom_torsion_site_symmetry_4
    _geom_torsion
    _geom_torsion_publ_flag
    N1 C16 C17 C18 . . . . -170.6(2) ?
    C1 C2 C3 C4 . . . . -177.1(2) ?
    C1 C2 C7 C6 . . . . 176.9(2) ?
    C1 C2 C7 C8 . . . . -2.4(3) ?
    C2 C1 C13 C8 . . . . -0.7(2) ?
    C2 C1 C13 C12 . . . . -179.5(2) ?
    C2 C1 C14 O2 . . . . -67.4(3) ?
    C2 C3 C4 C5 . . . . 0.2(4) ?
    C2 C7 C8 C9 . . . . -178.4(2) ?
    C2 C7 C8 C13 . . . . 1.9(3) ?
    C3 C2 C7 C6 . . . . -1.5(4) ?
    C3 C2 C7 C8 . . . . 179.2(2) ?
    C3 C4 C5 C6 . . . . -0.8(4) ?
    C4 C5 C6 C7 . . . . 0.2(4) ?
    C5 C6 C7 C2 . . . . 0.9(4) ?
    C5 C6 C7 C8 . . . . -179.9(2) ?
    C6 C7 C8 C9 . . . . 2.3(4) ?
    C6 C7 C8 C13 . . . . -177.3(3) ?
    C7 C2 C3 C4 . . . . 0.9(4) ?
    C7 C8 C9 C10 . . . . -179.0(2) ?
    C7 C8 C13 C1 . . . . -0.7(3) ?
    C7 C8 C13 C12 . . . . 178.2(2) ?
    C8 C9 C10 C11 . . . . 1.1(4) ?
    C9 C8 C13 C1 . . . . 179.6(2) ?
    C9 C8 C13 C12 . . . . -1.4(3) ?
    C9 C10 C11 C12 . . . . -1.9(4) ?
    C10 C11 C12 C13 . . . . 1.0(4) ?
    C11 C12 C13 C1 . . . . 179.4(2) ?
    C11 C12 C13 C8 . . . . 0.7(3) ?
    C13 C1 C2 C3 . . . . -179.9(2) ?
    C13 C1 C2 C7 . . . . 1.9(2) ?
    C13 C1 C14 O2 . . . . 179.18(18) ?
    C13 C8 C9 C10 . . . . 0.5(4) ?
    C14 O2 C15 O1 . . . . -1.0(3) ?
    C14 O2 C15 N1 . . . . -179.49(19) ?
    C14 C1 C2 C3 . . . . 62.2(3) ?
    C14 C1 C2 C7 . . . . -116.0(2) ?
    C14 C1 C13 C8 . . . . 119.7(2) ?
    C14 C1 C13 C12 . . . . -59.1(3) ?
    C15 O2 C14 C1 . . . . 161.10(18) ?
    C15 N1 C16 C17 . . . . 90.3(3) ?
    C15 N1 C16 C19 . . . . -145.8(2) ?
    C16 N1 C15 O1 . . . . 11.4(4) ?
    C16 N1 C15 O2 . . . . -170.19(18) ?
    C16 C17 C18 O3 . . . . -147.0(2) ?
    C16 C17 C18 O4 . . . . 36.3(3) ?
    C19 C16 C17 C18 . . . . 66.7(3) ?
loop_
    _geom_hbond_atom_site_label_D
    _geom_hbond_atom_site_label_H
    _geom_hbond_atom_site_label_A
    _geom_hbond_site_symmetry_A
    _geom_hbond_distance_DH
    _geom_hbond_distance_HA
    _geom_hbond_distance_DA
    _geom_hbond_angle_DHA
    _geom_hbond_publ_flag
    O4 H4 O3 4_556 0.94(4) 1.72(4) 2.656(2) 177(3) yes
    N1 H1 O1 1_455 0.88(3) 2.04(3) 2.844(3) 152(2) yes
_shelx_space_group_comment
;
The symmetry employed for this shelxl refinement is uniquely defined
by the following loop, which should always be used as a source of
symmetry information in preference to the above space-group names.
They are only intended as comments.
;
_shelx_estimated_absorpt_T_min     0.806
_shelx_estimated_absorpt_T_max     0.993
_shelx_hkl_file
;
  -1   0   0    0.80    7.40
  -2   0   0  274.37   28.30
  -2   0   0  247.28   20.40
  -3   0   0    3.00   10.80
  -3   0   0   -1.10   13.00
  -3   0   0   -6.10   12.30
  -3   0   0    4.80    9.50
  -3   0   0  -18.60   12.90
  -4   0   0  253.67   26.90
  -4   0   0  224.28   31.10
  -4   0   0  220.98   36.50
  -4   0   0  148.09   36.30
  -4   0   0  253.27   25.20
  -4   0   0  250.57   33.50
  -5   0   0  -11.50   10.50
  -5   0   0    9.70   10.00
  -5   0   0  -15.40   10.50
   0  -1   0    6.00    3.30
   0  -1   0    1.50    2.40
   0   1   0    2.00    2.60
   0   1   0    1.60    2.00
   0   1   0   -1.50    2.10
  -1  -1   0 5318.67  158.48
  -1   1   0 5019.90  149.09
  -1   1   0 4943.11  148.69
  -1   1   0 5250.38  158.88
  -2  -1   0  287.87   27.80
  -2   1   0  230.98   16.40
  -2   1   0  217.88   16.00
  -2   1   0  266.17   20.60
  -2   1   0  237.88   29.90
  -3   1   0  306.07   23.80
  -3   1   0  298.37   26.20
  -3   1   0  293.67   26.80
  -3   1   0  300.37   26.30
  -3   1   0  355.66   45.90
  -3   1   0  349.47   31.70
  -3   1   0  292.67   26.80
  -3  -1   0  331.67   25.90
  -3  -1   0  311.67   29.20
  -3  -1   0  329.77   27.70
  -3  -1   0  309.67   28.20
  -3  -1   0  336.37   26.70
  -3  -1   0  357.36   47.10
  -4   1   0   -4.60    9.60
  -4   1   0    0.30   12.10
  -4   1   0   21.80   17.30
  -4   1   0   -0.50   15.40
  -4  -1   0   -2.40   12.20
  -4   1   0   14.70   13.10
  -4  -1   0    7.80   17.00
  -4  -1   0    1.10   12.30
  -4   1   0   -1.50   12.00
  -4  -1   0    6.20   10.50
  -4  -1   0   -6.90   15.60
  -4  -1   0    0.10   17.60
  -4  -1   0    2.60   18.10
  -4   1   0    9.10   20.80
  -5  -1   0   34.10   12.60
  -5  -1   0   67.59   13.40
  -5   1   0   46.50   15.60
   5  -1   0   77.69   21.60
  -5   1   0   37.00   12.90
  -5   1   0   34.10   11.80
  -5  -1   0   71.49   17.60
   0  -2   0 1404.86   47.90
   0  -2   0 1461.55   44.50
   0   2   0 1373.16   44.50
   0   2   0 1385.46   47.60
   0   2   0 1436.56   49.70
  -1   2   0    1.60    6.50
   1  -2   0    5.40    5.40
  -1  -2   0    7.20    9.30
  -1   2   0    6.40    9.00
  -2   2   0   78.19   22.80
  -2   2   0   56.39   11.90
  -2   2   0   51.69   12.80
  -2   2   0   50.39   10.90
  -2   2   0   49.10   11.70
  -2  -2   0   47.80   16.40
  -3   2   0   10.80   15.30
  -3   2   0   -2.80    9.70
  -3  -2   0   -6.00   13.40
  -3   2   0  -10.60   15.50
  -3  -2   0    8.10   15.10
  -3   2   0  -16.20   11.30
  -3   2   0   -4.20    8.60
  -3   2   0  -10.90   14.40
  -3  -2   0   -1.70   13.40
  -3  -2   0   -2.00   10.70
  -3  -2   0    5.50    9.90
  -3   2   0    4.20   12.00
  -3  -2   0   -4.50   12.10
  -3   2   0   -3.30    9.80
   3  -2   0    5.20    7.40
  -3  -2   0   12.80   11.00
  -3  -2   0    8.30   12.00
  -4   2   0   46.80   21.00
  -4   2   0   84.69   33.00
  -4   2   0   88.69   17.80
  -4   2   0   67.99   15.00
  -4   2   0   49.50   17.80
  -4  -2   0   66.09   17.10
   4  -2   0   64.79   16.10
  -4  -2   0   83.29   16.00
  -4   2   0   56.59   17.00
  -4  -2   0   71.79   18.10
  -4  -2   0  105.89   19.30
  -4  -2   0   96.09   21.50
  -4   2   0   66.49   19.80
  -5  -2   0   -2.00   15.10
  -5   2   0   32.50   14.90
  -5   2   0   47.20   13.00
  -5  -2   0    1.80   17.50
   5  -2   0   42.70   20.50
  -5  -2   0   12.20   15.80
  -5   2   0   24.30    9.90
   0   3   0   -4.50    6.70
   0   3   0    2.30    5.20
   0   3   0   -3.90    7.70
   0  -3   0    4.50    6.20
   0  -3   0    2.70    5.40
  -1  -3   0 1648.64   57.09
  -1  -3   0 1727.03   56.49
   1  -3   0 1622.94   60.79
  -1   3   0 1670.13   67.89
   1  -3   0 1635.64   57.09
  -1   3   0 1704.53   62.69
  -2  -3   0  351.46   30.80
  -2  -3   0  328.77   25.80
  -2   3   0  355.96   24.50
  -2   3   0  359.76   24.90
  -2   3   0  363.76   35.00
   2  -3   0  370.46   21.50
  -2  -3   0  349.47   30.40
  -2   3   0  370.26   28.20
  -2   3   0  380.96   27.60
  -3   3   0   -5.30   10.10
  -3   3   0   -0.50   19.00
  -3   3   0  -22.00   11.20
  -3  -3   0  -17.40   12.40
  -3  -3   0    0.70    9.20
  -3  -3   0    7.20   14.80
  -3  -3   0   -6.00   10.30
  -3  -3   0   -3.40   13.10
  -3  -3   0   -4.30   10.90
   3  -3   0  -11.40    6.30
  -3   3   0   -6.60    9.20
  -3   3   0   10.30   15.30
  -3   3   0   -5.60   10.60
  -3  -3   0   -8.80   10.90
  -3   3   0   -4.00    9.50
   4  -3   0  260.67   30.00
  -4   3   0  269.27   29.20
  -4   3   0  232.88   34.30
  -4  -3   0  264.37   23.70
  -4   3   0  231.08   31.30
  -4   3   0  137.99   36.00
  -4  -3   0  293.67   33.10
  -4  -3   0  316.27   29.90
  -4  -3   0  236.88   23.10
  -4   3   0  235.78   26.90
  -4   3   0  195.68   31.40
  -5   3   0   16.50   12.80
  -5   3   0   17.10   12.30
  -5   3   0   14.60   10.90
   0   4   0 2370.36   85.69
   0  -4   0 2339.97   82.69
   0  -4   0 2293.97   73.49
   0   4   0 2316.87   75.69
   0   4   0 2388.36   82.49
   1  -4   0 1664.13   64.99
  -1  -4   0 1699.63   60.69
   1   4   0 1589.04   52.39
  -1   4   0 1619.24   66.09
   1  -4   0 1614.44   58.79
  -1  -4   0 1608.04   62.09
  -2   4   0   -7.60   12.30
  -2  -4   0  -10.10   10.80
  -2   4   0   -4.90    8.40
  -2   4   0    0.10   11.40
  -2  -4   0    1.30    8.20
   2  -4   0    2.00   12.70
  -2  -4   0  -11.00    5.40
  -2  -4   0   -2.10    6.80
  -2   4   0    0.60   10.00
  -3   4   0  193.38   30.80
  -3  -4   0  186.38   21.10
  -3   4   0  183.18   39.90
   3  -4   0  143.29   21.80
  -3   4   0  197.38   23.70
  -3  -4   0  259.17   24.60
  -3   4   0  188.98   26.30
  -3   4   0  215.08   24.00
  -3  -4   0  214.38   25.40
  -3  -4   0  266.47   31.10
  -3  -4   0  202.18   21.50
  -3   4   0  204.38   29.70
  -4   4   0  846.92   58.49
  -4  -4   0  882.71   41.50
  -4   4   0  615.74   64.29
  -4   4   0  816.22   45.00
  -4  -4   0  862.31   47.10
  -4   4   0  903.91   47.20
   4  -4   0  833.82   49.60
  -4  -4   0  835.42   42.40
  -4   4   0  927.21   54.09
  -4   4   0  809.92   50.79
  -5   4   0   44.30   11.60
   5  -4   0   26.00   21.40
  -5   4   0   68.89   14.70
  -5   4   0   25.00   14.70
   0  -5   0    0.60    6.90
   0   5   0    0.60    7.30
   0   5   0   -2.10   10.50
   0  -5   0    1.70    9.20
   0   5   0  -11.30    8.90
   1  -5   0  654.53   39.30
  -1  -5   0  691.43   36.00
  -1  -5   0  649.43   33.00
  -1   5   0  556.74   32.40
   1  -5   0  654.03   33.20
  -1  -5   0  624.44   31.60
   1   5   0  619.74   28.40
  -1   5   0  612.34   43.20
  -1   5   0  621.64   39.20
  -2  -5   0  924.91   43.50
  -2   5   0  959.10   49.60
  -2   5   0 1010.20   66.09
  -2   5   0 1066.79   49.00
  -2   5   0  997.40   44.70
  -2  -5   0  946.01   42.50
  -2  -5   0  991.30   45.80
  -2   5   0 1031.90   45.00
   2  -5   0  988.10   47.10
  -2  -5   0 1036.60   46.40
  -2   5   0 1065.19   56.89
   3  -5   0  125.29   21.40
  -3   5   0  215.48   36.30
  -3  -5   0  220.58   23.90
  -3  -5   0  171.58   20.20
  -3  -5   0  270.27   32.40
  -3   5   0  179.88   26.30
  -3   5   0  167.68   39.50
  -3  -5   0  167.18   20.10
  -3   5   0  203.38   31.50
  -3  -5   0  226.98   24.30
  -3  -5   0  249.88   30.90
  -4  -5   0   -9.10   29.60
  -4  -5   0    4.40   14.50
  -4  -5   0   11.20   11.00
  -4   5   0    1.70   19.50
  -4   5   0   -2.90   10.90
  -4   5   0   15.40   30.50
   4  -5   0    1.80   13.10
  -4   5   0   -3.40    9.80
  -4  -5   0   -4.80   12.60
  -4   5   0   11.20   20.30
  -4  -5   0   -7.60   10.00
  -4   5   0   -6.30    7.40
  -5   5   0   46.20   15.40
  -5  -5   0    7.30   17.60
  -5   5   0   50.79   13.00
  -5   5   0   41.40   12.80
   5  -5   0   29.90   18.60
   0   6   0  312.27   23.90
   0   6   0  293.87   31.50
   0  -6   0  335.57   23.20
   0   6   0  308.07   33.70
   0  -6   0  351.46   29.90
  -1  -6   0  298.97   26.40
  -1   6   0  307.07   25.80
   1  -6   0  314.47   25.40
  -1   6   0  268.37   24.00
  -1   6   0  325.07   36.20
  -1  -6   0  328.97   23.80
  -1   6   0  289.27   24.70
   1   6   0  365.66   37.20
  -1   6   0  225.08   32.70
  -2  -6   0  175.88   19.80
  -2  -6   0  169.28   22.90
  -2   6   0  187.58   22.50
  -2   6   0  143.09   25.80
  -2   6   0  172.08   21.00
  -2   6   0  129.39   26.10
  -2  -6   0  145.29   22.40
  -2  -6   0  164.38   20.70
  -2  -6   0  149.49   17.80
  -2   6   0  150.78   37.70
  -2   6   0  140.39   24.00
   2  -6   0  156.68   22.30
   2   6   0  165.78   18.10
  -3  -6   0   12.30   10.70
  -3   6   0   -2.20   16.20
  -3   6   0   19.00   17.80
  -3   6   0   11.30   20.90
  -3   6   0   19.20   10.90
  -3  -6   0   21.70   13.10
  -3  -6   0   47.10   18.10
   3   6   0   15.30    9.00
  -3  -6   0   14.80    8.50
   3  -6   0   10.30   11.60
  -3  -6   0  -16.00   14.80
  -3  -6   0   17.50   10.60
  -3   6   0   21.60   13.20
  -3   6   0   37.10   14.50
   4  -6   0   79.39   24.10
  -4   6   0   62.79   19.30
  -4  -6   0   60.29   16.40
  -4   6   0   50.59   27.90
  -4   6   0   42.30   17.00
  -4   6   0   52.69   14.10
  -4  -6   0   48.80   14.20
  -4  -6   0   28.80   12.40
  -4   6   0   41.00   22.80
  -5   6   0   94.19   17.00
  -5   6   0   71.69   12.90
   5  -6   0   49.40   18.40
  -5  -6   0   47.10   14.30
  -5   6   0   42.60   10.80
   0  -7   0    3.80    9.80
   0   7   0   22.80   25.20
   0  -7   0    0.90    9.20
   0   7   0   10.00   12.00
   0   7   0    4.20   10.00
   1  -7   0  183.88   32.70
  -1  -7   0  193.28   25.90
  -1   7   0  145.69   18.10
   1   7   0  126.59   18.10
   1   7   0  207.28   37.40
  -1   7   0  134.99   31.80
  -1   7   0  141.79   28.80
  -1  -7   0  165.38   21.30
   1  -7   0  136.79   20.00
  -1   7   0  154.48   28.30
  -1   7   0  170.58   21.20
   1  -7   0  171.88   23.00
  -2  -7   0   16.00   13.40
  -2   7   0   36.90   22.50
   2  -7   0   18.30   13.20
   2   7   0   24.00   11.40
  -2   7   0   17.80   12.30
  -2   7   0   21.30   12.30
  -2  -7   0   14.30   10.40
  -2  -7   0   19.80   10.40
  -2   7   0   27.00   27.90
  -2   7   0    4.10   15.60
  -2  -7   0   27.00   11.90
  -2  -7   0   16.80    9.10
  -2   7   0   19.90   12.60
   2   7   0   -2.10   14.90
  -3  -7   0  521.15   37.20
   3   7   0  516.35   33.30
  -3   7   0  545.25   54.59
   3   7   0  542.25   53.99
  -3  -7   0  498.05   32.20
  -3   7   0  535.35   34.80
  -3  -7   0  521.65   39.90
  -3  -7   0  542.45   33.50
  -3   7   0  492.85   75.99
  -3   7   0  518.85   37.10
  -3   7   0  593.64   68.99
   3  -7   0  581.14   43.80
  -3   7   0  512.65   39.00
   4  -7   0   28.00   20.00
   4   7   0  -24.50   45.00
  -4   7   0   30.20   14.30
  -4  -7   0   52.59   12.80
  -4   7   0   22.60   35.40
  -4   7   0   26.90   43.40
  -4   7   0   33.50   29.00
  -4   7   0   21.30   10.90
   4   7   0   45.00   17.00
  -4   7   0   31.50   14.60
  -4  -7   0   51.49   14.70
   5  -7   0   -0.70   19.40
  -5   7   0    3.00    7.50
  -5   7   0    7.10    8.40
  -5  -7   0    2.00   11.20
  -5   7   0   18.90   11.80
   0   8   0   38.30   10.00
   0   8   0   48.00   16.90
   0  -8   0   64.19   14.20
   0  -8   0   56.79   23.40
   0  -8   0   67.79   23.90
   0   8   0   28.00   16.20
   0   8   0   66.39   16.60
   0  -8   0   49.10   15.00
   1  -8   0  540.75   34.10
  -1  -8   0  439.46   31.80
  -1   8   0  505.55   33.20
  -1  -8   0  421.36   39.70
  -1  -8   0  457.25   28.70
   1  -8   0  453.55   32.40
   1   8   0  410.06   28.70
  -1   8   0  499.65   37.60
  -1  -8   0  412.66   28.60
  -1   8   0  423.76   53.39
  -1   8   0  487.65   22.60
   1   8   0  575.04   53.69
   1   8   0  461.45   33.90
   1  -8   0  387.46   53.39
  -2   8   0  388.46   30.60
  -2  -8   0  414.86   34.00
  -2   8   0  437.16   29.70
   2   8   0  410.86   31.00
   2  -8   0  388.76   36.70
   2   8   0  361.36   50.69
  -2   8   0  437.96   57.49
  -2  -8   0  439.06   48.20
  -2  -8   0  388.86   27.80
  -2   8   0  455.05   39.10
  -2   8   0  388.86   32.30
  -2  -8   0  447.76   29.80
  -2   8   0  492.15   73.19
  -3  -8   0   30.70   12.90
   3   8   0   82.39   35.20
  -3   8   0   35.90   15.50
  -3  -8   0   30.70   17.30
  -3  -8   0   21.00    9.10
  -3   8   0   34.30   13.10
   3  -8   0   39.00   19.70
  -3   8   0   44.70   21.00
  -3   8   0   36.30   28.90
  -3  -8   0   -6.90   16.80
  -3   8   0   34.00   15.40
   3   8   0   28.40   13.70
  -3   8   0   64.79   32.80
   4  -8   0   -8.40   10.70
  -4  -8   0    7.10    9.10
  -4   8   0    7.80   13.00
   4  -8   0   10.90   20.80
   4   8   0   -4.90   17.10
  -4   8   0   -0.30    9.20
  -4  -8   0    1.40    8.90
  -4   8   0   -9.60   20.10
  -4   8   0    3.10   11.00
   0   9   0    4.30    8.00
   0   9   0  -11.30   11.90
   0  -9   0    4.60   16.80
   0   9   0   12.60   13.90
   0   9   0   -9.80   17.50
   0  -9   0    1.70   10.90
   0  -9   0    3.00   10.90
   0  -9   0    9.10   12.10
   0   9   0   -8.10   14.20
  -1  -9   0  203.98   33.80
  -1  -9   0  241.28   27.70
   1   9   0  211.88   37.10
  -1   9   0  237.78   33.70
   1  -9   0  198.88   26.10
  -1  -9   0  202.28   23.50
   1   9   0  224.08   20.00
   1   9   0  232.48   29.90
  -1   9   0  249.18   16.30
   1  -9   0  260.07   26.80
  -1   9   0  180.58   39.50
   1   9   0  244.58   23.70
  -1  -9   0  259.27   25.40
  -1   9   0  248.48   26.80
  -2  -9   0   10.30   14.70
   2  -9   0   16.50   13.60
   2   9   0   12.40   24.40
  -2   9   0   33.90   15.50
  -2   9   0    6.20   14.60
   2   9   0   36.50   15.30
  -2   9   0   -1.90   15.40
  -2   9   0  -11.10   22.40
   2  -9   0   29.20   20.60
  -2  -9   0   33.80   10.40
   2   9   0   18.40   18.90
  -2  -9   0   46.30   13.40
  -2  -9   0   -2.30   16.30
  -2   9   0   31.10   17.50
  -2   9   0  -31.40   35.30
   3  -9   0   13.40   14.50
  -3   9   0   26.00   12.80
  -3   9   0   14.20   14.50
  -3  -9   0   13.50    7.90
  -3  -9   0   20.60    9.70
  -3  -9   0   23.40   18.20
  -3   9   0   51.39   20.50
   3  -9   0   19.40   22.60
   3   9   0  -35.70   26.10
  -3   9   0   26.70   41.50
  -3   9   0   32.30   14.20
  -3  -9   0  -42.80   19.10
  -3   9   0  -85.59   38.50
   3   9   0   34.50   17.40
  -4   9   0   53.39   16.20
  -4  -9   0   38.80   11.50
   4  -9   0   36.50   14.50
  -4  -9   0   30.70    9.90
  -4   9   0   57.59   26.10
  -4   9   0   59.39   16.00
  -4   9   0   42.60   14.00
   0 -10   0  881.11   75.89
   0 -10   0  893.71   44.70
   0  10   0  889.21   39.20
   0 -10   0  958.90   50.99
   0  10   0  999.80   56.69
   0  10   0  925.51   45.80
   0  10   0 1053.69   62.49
   0 -10   0  866.71   44.20
   0  10   0  973.10   78.59
  -1  10   0  449.66   32.70
  -1  10   0  304.77   51.39
   1  10   0  371.76   30.70
   1  10   0  342.17   53.39
  -1  10   0  382.56   37.30
   1  10   0  429.96   39.80
   1 -10   0  322.57   30.90
  -1 -10   0  373.96   27.90
   1  10   0  349.47   24.30
   1 -10   0  407.66   33.10
  -1 -10   0  403.06   28.90
  -1 -10   0  358.86   34.00
  -1  10   0  388.36   19.40
  -1 -10   0  442.56   58.69
  -2  10   0  298.37   41.30
   2  10   0  238.28   23.20
  -2  10   0  183.78   23.50
  -2 -10   0  177.78   19.50
  -2  10   0  149.39   22.60
   2  10   0  231.88   32.90
  -2 -10   0  237.78   30.30
  -2 -10   0  306.97   57.89
   2 -10   0  140.59   24.00
  -2 -10   0  222.78   24.30
   2  10   0  188.18   43.60
  -2  10   0  256.47   63.29
   3  10   0  159.38   26.40
  -3  10   0  129.29   55.09
  -3  10   0  140.39   19.40
  -3 -10   0  115.19   17.40
  -3 -10   0  120.09   17.70
  -3  10   0   99.89   18.70
   3  10   0  179.88   45.40
  -3  10   0  135.59   21.60
   3  10   0  156.78   22.30
   3 -10   0   98.09   19.40
  -4 -10   0   28.30   10.20
  -4  10   0   -6.50   22.40
   4 -10   0   12.80   19.00
  -4  10   0   17.10    9.70
  -4  10   0    9.10   10.40
  -4 -10   0   36.80   10.10
   0  11   0    8.60   16.10
   0  11   0   -3.50    7.70
   0  11   0   38.60   41.00
   0 -11   0  -11.40   10.30
   0  11   0   13.50   26.30
   0 -11   0   59.59   46.00
   0  11   0    9.90   14.90
   0 -11   0   -4.80   11.30
   1  11   0   27.20   29.80
  -1  11   0    0.00   15.60
   1  11   0   20.60   17.50
  -1 -11   0   30.20   15.80
   1  11   0   23.00   10.70
  -1 -11   0    8.10   10.00
   1 -11   0   13.20   14.40
   1 -11   0   -5.40   17.30
   1  11   0   16.70   17.50
   1  11   0   12.20   21.90
  -1 -11   0   17.70   10.60
  -1  11   0   14.60   29.90
  -1  11   0   21.00   15.10
   2  11   0  110.19   59.39
   2 -11   0   70.99   18.80
  -2 -11   0  105.99   18.50
  -2  11   0   70.59   23.20
   2  11   0  106.59   16.10
  -2  11   0   71.99   17.80
  -2 -11   0  111.69   33.60
  -2  11   0  258.07  102.59
  -2 -11   0   63.49   13.50
  -2 -11   0   89.89   21.90
  -3  11   0   -9.50    9.60
   3 -11   0    3.70   10.50
  -3  11   0   20.10   19.10
  -3 -11   0    3.50    9.80
   3  11   0   -0.40   11.40
   3  11   0    4.00   21.90
  -3 -11   0   11.70   10.20
   0  12   0  143.09   29.30
   0  12   0  143.69   22.70
   0  12   0  228.08   55.59
   0 -12   0  151.68   19.50
   0 -12   0  117.59   23.00
   0  12   0  141.59   14.70
   1  12   0   -1.80    7.10
  -1  12   0   -6.90   37.70
  -1  12   0    3.80   15.70
   1  12   0    6.70   29.00
  -1  12   0    7.60   14.20
   1  12   0    4.00   32.00
   1  12   0   -7.20   15.60
   1 -12   0    1.60   12.20
  -1 -12   0    4.20    9.60
  -1 -12   0  -26.20   12.00
  -1 -12   0    9.20    9.90
  -2 -12   0   25.80   11.00
  -2 -12   0   39.40   10.70
  -2 -12   0  -20.70   20.80
  -2  12   0   40.40   48.80
  -2  12   0   50.69   16.30
   2  12   0   43.90   28.70
   2  12   0   32.30    9.70
   2 -12   0   30.30   14.30
   2  12   0   19.80   38.10
  -2  12   0   39.50   20.90
   2  12   0   25.40   15.10
  -3 -12   0   -5.70    6.90
  -3  12   0   10.60   10.00
  -3  12   0   -9.30   19.00
  -3 -12   0    2.50    6.70
   3  12   0    3.40   15.80
   3 -12   0    3.50   10.10
   3  12   0    3.30    8.90
   0  13   0    3.50    6.20
   0  13   0   14.10   15.10
   0  13   0    5.40   42.00
   0 -13   0   -5.50   11.50
   0  13   0    0.50   24.90
   0 -13   0   -0.30   11.70
   1  13   0   81.89   12.40
   1  13   0   34.20   41.80
  -1  13   0   89.59   19.30
  -1  13   0   69.09   50.69
  -1  13   0  105.79   24.90
  -1 -13   0   68.79   13.40
  -1 -13   0  101.79   20.90
   1 -13   0  100.59   20.60
   1  13   0  102.19   24.40
  -2  13   0   40.60   14.50
  -2  13   0   37.50   19.90
   2  13   0   28.50   14.10
  -2 -13   0   30.10   12.00
   2 -13   0   26.40   13.40
   2  13   0   23.20    8.60
   0 -14   0   15.80   16.10
   0 -14   0   16.20   14.50
   0  14   0    9.90   14.00
  -1 -14   0  -25.90   19.30
   1 -14   0    5.60   11.00
  -1  14   0  -20.30   12.80
  -1  14   0   24.20   18.90
   1  14   0    6.40   11.10
   1  14   0   -0.90    5.50
  -1 -14   0    4.50    8.60
   0   0   1    0.80    1.10
  -1   0   1 3239.08  106.19
  -1   0  -1 3210.78  102.89
  -2   0  -1  598.54   38.60
  -2   0   1  568.04   30.20
  -2   0   1  588.84   40.60
  -2   0  -1  573.74   30.20
  -3   0   1 1127.79   54.79
  -3   0   1 1059.79   49.70
  -3   0   1  992.60   55.89
  -3   0  -1 1099.29   52.49
  -3   0  -1 1086.39   52.79
  -3   0   1 1101.59   68.59
  -3   0   1 1140.59   51.69
  -3   0  -1 1123.39   51.79
  -3   0  -1 1056.09   47.80
  -3   0  -1 1157.28   50.79
  -4   0   1   -9.20   12.90
  -4   0  -1   -0.10   15.00
  -4   0  -1    8.40   20.30
  -4   0  -1    8.90   16.10
  -4   0   1   20.00   11.60
  -4   0   1   -7.30   13.90
  -4   0  -1    7.30   11.70
  -4   0  -1   21.80   13.00
  -4   0  -1   20.00   16.00
  -4   0   1    5.60   10.30
  -4   0   1   -1.20   16.60
  -5   0   1   -0.60    8.80
  -5   0  -1    4.90   11.10
  -5   0  -1    6.40   11.70
  -5   0   1   -1.70   10.50
  -5   0  -1   13.00    9.20
  -5   0   1    9.00   12.10
   0  -1  -1   52.99    4.70
   0   1  -1   49.60    4.40
   0   1  -1   56.59    6.70
   0   1   1   54.99    6.80
   0   1   1   56.79    4.80
   0  -1   1   56.09    5.10
   0  -1  -1   61.29    7.20
   0  -1   1   44.30    5.50
   0   1   1   65.49    7.20
   0  -1  -1   59.39    6.40
   0  -1   1   50.79    5.90
  -1  -1  -1 5943.71  168.48
  -1   1   1 5365.76  171.38
  -1   1   1 5329.77  160.68
  -1   1  -1 5336.07  161.08
  -1   1  -1 5492.15  168.88
  -1   1  -1 5606.84  161.38
  -1  -1   1 5804.82  172.08
  -2   1   1  700.73   31.30
  -2   1   1  740.13   36.00
  -2   1   1  761.32   47.20
  -2   1   1  771.12   31.90
  -2  -1  -1  817.72   44.90
  -2   1  -1  817.92   46.70
  -2   1  -1  793.32   32.70
  -2   1  -1  739.53   36.40
  -2   1  -1  818.22   32.90
  -2  -1   1  814.72   47.80
  -2   1  -1  729.43   35.90
  -3   1   1   53.59   14.90
  -3  -1  -1   76.79   20.10
  -3   1   1   79.69   20.50
  -3  -1  -1   58.79   18.80
  -3   1   1   53.79   13.20
  -3   1   1   32.90   20.30
  -3  -1  -1   61.99   15.60
  -3  -1  -1   64.79   14.30
  -3   1   1   79.49   18.40
  -3   1   1   34.20   12.90
  -3  -1  -1   30.60   15.40
  -3   1   1   54.89   15.00
  -3  -1  -1   45.50   21.20
  -3  -1   1   58.49   21.50
  -3   1  -1   36.10   12.10
  -3   1  -1   81.29   21.40
  -3   1  -1   38.40   21.10
  -3   1  -1   69.69   14.70
  -3  -1   1   68.09   17.30
  -3  -1   1   73.29   15.40
  -3  -1   1   61.39   15.50
  -3  -1   1   50.49   16.40
  -3  -1   1   63.59   17.10
  -3   1  -1   56.99   17.00
  -3   1  -1   47.30   12.40
  -4  -1  -1  211.18   23.00
  -4  -1  -1  169.38   26.60
  -4   1   1  197.78   24.40
  -4  -1  -1  204.38   24.30
  -4  -1  -1  192.58   28.40
  -4   1   1  163.08   25.10
  -4   1   1  214.78   28.80
  -4  -1  -1  233.98   42.80
  -4   1   1  148.99   19.70
  -4  -1  -1  160.88   35.20
  -4   1   1  172.18   28.40
  -4   1   1  193.78   25.90
  -4  -1   1  154.98   20.10
  -4  -1   1  230.08   32.30
  -4  -1   1  226.68   29.00
  -4  -1   1  234.48   53.99
  -4   1  -1  185.08   20.90
  -4  -1   1  187.28   23.50
  -4   1  -1  188.08   27.70
  -4   1  -1  183.58   30.60
  -4   1  -1  222.58   24.80
   5  -1   1   75.39   22.50
  -5  -1  -1   81.59   18.30
  -5   1   1  105.39   15.00
  -5  -1  -1  127.79   18.30
  -5   1   1   84.19   18.50
  -5   1   1   91.79   17.40
  -5   1  -1   91.59   15.70
  -5  -1   1   89.09   16.00
  -5  -1   1   87.39   15.40
  -5  -1   1  125.79   21.00
  -5   1  -1   91.59   19.00
  -5   1  -1  104.49   17.30
   5  -1  -1   73.39   20.90
   0   2   1  241.68   16.10
   0   2  -1  257.17   15.40
   0  -2  -1  245.58   12.40
   0  -2  -1  249.18   15.00
   0  -2   1  260.07   15.50
   0   2  -1  244.58   12.30
   0   2   1  248.88   12.60
   0  -2   1  251.77   12.40
   0   2   1  262.37   15.60
  -1   2   1 1498.65   57.19
  -1  -2  -1 1631.64   48.20
  -1   2   1 1464.55   54.59
  -1   2   1 1567.74   62.89
  -1  -2  -1 1671.53   59.69
   1  -2   1 1565.44   50.69
   1  -2  -1 1630.04   52.29
  -1   2  -1 1646.64   61.99
  -1  -2   1 1618.74   62.89
  -1   2  -1 1643.44   57.39
  -1  -2   1 1574.34   50.09
  -1  -2   1 1643.94   49.90
  -2   2   1   73.89   13.60
  -2   2   1   79.29   14.40
  -2   2   1   95.69   14.10
  -2   2   1   88.19   18.70
  -2  -2  -1   74.29   17.60
  -2   2   1   77.89   24.00
  -2   2   1   80.49   15.10
  -2   2  -1   55.49   11.90
  -2   2  -1  100.89   16.00
  -2  -2   1   98.49   17.60
  -2   2  -1   52.19   11.90
  -2   2  -1   84.79   15.10
  -2   2  -1   70.89   19.20
  -2  -2   1   72.09   19.20
  -3  -2  -1  613.84   35.20
  -3   2   1  642.54   37.60
  -3   2   1  648.74   38.70
  -3   2   1  556.54   51.59
  -3   2   1  623.94   36.50
  -3  -2  -1  648.94   35.70
  -3  -2  -1  587.54   46.30
  -3  -2  -1  605.94   32.70
  -3   2   1  631.64   35.80
   3  -2   1  605.44   29.20
  -3  -2  -1  620.64   38.50
  -3  -2  -1  562.54   35.80
  -3  -2  -1  571.04   35.80
  -3  -2  -1  558.14   31.80
  -3   2   1  614.54   41.00
  -3  -2   1  646.64   38.00
   3  -2  -1  637.34   29.80
  -3  -2   1  614.54   49.90
  -3   2  -1  596.94   35.30
  -3  -2   1  546.95   35.40
  -3   2  -1  576.94   40.20
  -3   2  -1  563.94   35.70
  -3   2  -1  647.54   36.70
  -3   2  -1  719.23   39.40
  -3  -2   1  554.04   36.30
  -3  -2   1  633.74   44.90
  -3  -2   1  626.34   33.60
  -3   2  -1  594.04   38.40
  -3   2  -1  594.04   49.80
  -3  -2   1  613.34   35.30
   4  -2   1   31.20   14.00
  -4   2   1   13.60   22.60
  -4   2   1   32.50   12.90
  -4  -2  -1    9.60   14.70
  -4   2   1   22.20   13.30
  -4  -2  -1   -6.00   11.90
  -4   2   1   -3.50   14.30
  -4  -2  -1    0.40   12.60
  -4   2   1    9.60   13.40
  -4  -2  -1   20.20   16.70
  -4  -2  -1   30.00   13.40
  -4  -2  -1   29.90   27.90
  -4  -2  -1   36.60   19.80
  -4  -2   1  -13.70   17.30
  -4   2  -1    7.30   10.60
  -4   2  -1   19.80   14.00
  -4  -2   1    7.00   14.90
  -4   2  -1   12.60   15.80
  -4  -2   1   16.80   12.50
  -4  -2   1    9.30   17.90
   4  -2  -1    1.50   10.80
  -4  -2   1   12.10   19.70
  -4   2  -1   -7.80   16.20
  -4   2  -1    5.50   15.60
  -4  -2   1   10.20   12.90
  -4  -2   1   -3.00   13.60
  -4   2  -1   12.30   12.90
  -5  -2  -1   -0.50   15.50
  -5   2   1  124.09   17.10
   5  -2   1  102.89   24.20
  -5   2   1  106.39   18.50
  -5   2   1  121.69   21.10
  -5   2  -1  128.69   21.50
   5  -2  -1  110.29   23.50
  -5   2  -1   96.29   15.20
  -5   2  -1  129.99   17.90
   0  -3   1 1132.89   38.70
   0  -3   1 1163.38   44.40
   0   3  -1 1120.59   39.30
   0  -3  -1 1114.99   38.20
   0   3   1 1098.09   46.00
   0  -3  -1 1077.09   43.80
   0   3  -1 1110.09   46.00
   0   3  -1 1125.29   43.60
   0   3   1 1116.49   39.20
   0   3   1 1176.68   44.20
  -1   3   1  735.53   35.70
   1  -3   1  729.63   31.00
   1  -3   1  739.03   34.50
  -1  -3  -1  770.52   30.60
  -1   3   1  706.83   40.70
  -1  -3  -1  729.33   31.00
   1  -3  -1  756.02   31.20
  -1   3  -1  715.93   38.90
  -1  -3   1  715.73   30.90
  -1  -3   1  740.83   30.30
  -1   3  -1  722.03   35.70
  -2  -3  -1  484.05   30.40
  -2  -3  -1  502.75   29.00
  -2  -3  -1  471.05   35.30
  -2   3   1  537.85   36.10
  -2   3   1  524.35   30.20
  -2   3   1  440.96   30.90
  -2   3   1  489.55   28.60
   2  -3   1  457.95   24.80
  -2   3   1  455.55   39.80
  -2   3  -1  443.26   28.00
  -2  -3   1  518.75   29.40
  -2   3  -1  497.65   39.40
  -2   3  -1  468.95   31.00
  -2   3  -1  513.15   30.50
  -2  -3   1  425.06   35.20
   2  -3  -1  474.05   25.20
  -2   3  -1  511.65   32.30
  -3   3   1  193.38   28.90
  -3  -3  -1  173.48   19.60
  -3   3   1  209.68   23.50
   3  -3   1  208.98   20.10
  -3   3   1  273.07   28.10
  -3   3   1  246.88   34.00
  -3  -3  -1  219.18   24.10
  -3  -3  -1  263.57   37.80
  -3  -3  -1  211.58   20.90
  -3   3   1  161.88   22.60
  -3   3   1  214.08   26.20
  -3   3   1  222.38   44.50
  -3  -3  -1  276.37   25.90
  -3   3  -1  196.08   38.80
  -3  -3   1  223.58   23.30
  -3   3  -1  279.07   34.60
  -3   3  -1  267.07   27.60
  -3  -3   1  248.98   30.00
  -3   3  -1  214.18   27.50
  -3   3  -1  217.88   30.80
  -3  -3   1  246.98   30.00
  -3  -3   1  279.47   28.10
  -3  -3   1  232.08   21.60
  -3  -3   1  238.78   24.10
  -3   3  -1  208.88   24.90
   3  -3  -1  195.88   22.40
  -3   3  -1  232.68   22.70
  -3  -3   1  247.18   40.70
  -4  -3  -1  193.18   22.70
  -4  -3  -1  185.68   26.20
  -4  -3  -1  166.98   29.10
  -4   3   1  138.39   24.70
  -4   3   1  183.18   24.50
  -4   3   1  158.98   29.90
  -4   3   1  194.68   31.60
  -4  -3  -1  152.58   19.00
   4  -3   1  159.28   24.10
  -4   3   1  138.39   20.30
  -4   3   1  122.99   35.30
  -4  -3   1  169.68   20.70
  -4   3  -1  198.88   25.60
  -4  -3   1  108.99   21.90
  -4   3  -1  147.69   25.60
  -4  -3   1  175.28   22.10
  -4   3  -1  129.29   18.50
  -4   3  -1  182.78   31.10
   4  -3  -1  121.29   22.70
  -5   3   1  540.65   32.10
  -5   3   1  558.84   32.90
  -5   3   1  501.45   35.80
  -5   3  -1  513.05   36.90
  -5   3  -1  518.95   32.10
  -5   3  -1  536.55   31.60
   0   4   1   98.99   15.70
   0   4  -1  105.09   17.60
   0   4  -1   96.69   18.30
   0   4   1  153.78   21.50
   0  -4   1   97.89   11.50
   0  -4  -1   98.19   16.30
   0  -4  -1  122.89   12.50
   0   4   1  100.19   12.20
   0  -4   1   82.09   13.50
   0   4  -1   85.19   11.10
  -1   4   1   86.79   16.30
   1  -4   1  107.99   17.50
   1  -4   1   87.09   14.00
  -1  -4  -1  100.89   14.60
  -1  -4  -1   97.79   16.90
   1   4  -1   78.29    9.70
  -1   4  -1   88.79   17.70
  -1  -4   1   82.99   13.30
  -1   4  -1  105.09   22.00
   1   4   1   76.59    8.90
   1  -4  -1   82.19   15.70
  -1  -4   1   62.89   13.30
   1  -4  -1   93.49   14.30
  -2   4   1  267.57   23.40
  -2   4   1  297.97   28.00
  -2  -4  -1  261.07   22.00
  -2   4   1  254.17   30.20
  -2  -4  -1  263.37   24.00
  -2  -4  -1  280.07   19.50
  -2  -4  -1  250.87   19.40
  -2   4   1  265.37   40.30
  -2   4  -1  263.47   28.90
  -2   4  -1  243.48   36.80
  -2  -4   1  262.57   20.00
  -2  -4   1  284.07   19.40
  -2   4  -1  229.78   21.60
  -2  -4   1  263.47   22.00
  -2  -4   1  260.17   23.30
  -2   4  -1  249.08   22.80
  -2   4  -1  264.97   26.30
  -3   4   1  168.78   27.80
  -3  -4  -1  143.89   18.30
  -3  -4  -1  197.58   29.40
  -3  -4  -1  184.08   20.60
  -3   4   1  169.18   23.00
  -3   4   1  143.59   27.60
  -3  -4  -1  185.18   21.80
  -3   4   1  141.29   20.50
  -3   4   1  135.59   22.60
  -3  -4  -1  193.98   26.10
   3  -4   1  141.09   22.00
   3  -4  -1  162.68   22.60
  -3   4  -1  249.38   32.60
  -3   4  -1  162.38   23.40
  -3   4  -1  146.09   25.40
  -3  -4   1  185.08   26.10
  -3  -4   1  194.08   21.30
  -3   4  -1  183.18   30.70
  -3  -4   1  164.88   18.50
  -3   4  -1  164.08   38.30
  -3  -4   1  149.59   21.10
  -3  -4   1  156.58   24.90
  -3   4  -1  158.98   25.60
  -4  -4  -1  488.15   33.10
  -4   4   1  539.55   36.70
  -4   4   1  570.44   47.80
  -4  -4  -1  514.45   32.10
  -4   4   1  348.97   57.39
  -4   4   1  552.54   35.70
   4  -4   1  544.15   39.60
  -4  -4  -1  539.25   36.40
  -4   4   1  435.86   38.00
  -4   4   1  508.15   43.00
   4  -4  -1  509.85   38.30
  -4  -4   1  502.65   33.60
  -4   4  -1  495.25   35.60
  -4   4  -1  543.95   47.10
  -4   4  -1  471.85   38.40
  -4  -4   1  516.95   32.10
  -4  -4   1  490.95   30.70
  -4  -4   1  538.25   36.60
  -4   4  -1  510.15   36.60
  -5   4   1   30.40   11.20
  -5   4   1   26.50   11.40
   5  -4   1   29.00   21.60
  -5   4   1   26.40   14.80
  -5   4  -1    4.80   12.40
   5  -4  -1   -4.30   18.70
  -5   4  -1   20.30   11.50
  -5  -4   1   -9.90   17.00
   5  -4  -1  -13.30   34.90
  -5   4  -1   51.89   13.50
   0   5  -1  112.19   18.60
   0  -5  -1  123.69   17.70
   0   5  -1   92.19   18.00
   0   5   1   97.59   18.00
   0   5   1   94.59   13.40
   0   5  -1  119.29   15.30
   0  -5  -1  108.29   18.80
   0  -5  -1  103.59   15.30
   0  -5   1  108.89   12.90
   0  -5   1   69.89   13.60
   0   5   1   76.79   18.30
   1   5  -1 1056.29   41.30
  -1   5   1 1054.39   59.09
  -1  -5  -1 1074.79   44.90
   1  -5   1 1096.59   53.59
   1  -5   1 1129.79   46.90
  -1   5   1 1162.78   55.99
  -1   5   1 1071.79   47.50
  -1  -5  -1 1103.89   49.40
  -1   5  -1  986.50   43.60
  -1   5  -1 1054.79   46.40
   1  -5  -1 1100.59   53.79
  -1   5  -1 1068.69   57.59
   1  -5  -1 1113.59   46.70
  -1  -5   1 1119.79   49.40
  -1  -5   1 1134.49   46.20
  -1   5  -1 1100.89   54.09
  -2   5   1   46.20   17.10
  -2   5   1   51.29   25.70
  -2   5   1   39.20   12.90
  -2  -5  -1   52.29   12.00
  -2  -5  -1   53.99   12.50
  -2   5   1   29.90   11.80
  -2   5   1   14.30   10.10
  -2   5   1   28.70   17.50
  -2  -5  -1   44.30   14.50
   2  -5   1   30.20   11.50
  -2  -5  -1   31.50   12.00
  -2  -5  -1    4.40   10.80
  -2  -5   1   52.79   13.00
  -2   5  -1   24.70   13.80
  -2   5  -1   24.50   13.40
  -2  -5   1   51.39   14.70
  -2   5  -1   33.10   11.90
  -2   5  -1   30.70   19.80
  -2   5  -1   40.30   14.20
  -2   5  -1   20.30   11.30
   2  -5  -1   32.60   12.00
  -2  -5   1   25.90   10.00
   2   5   1   34.30    7.50
  -2  -5   1   42.10   12.00
  -2  -5   1   15.90   12.00
  -3  -5  -1  366.86   29.40
  -3   5   1  362.56   60.79
  -3   5   1  345.17   43.20
  -3  -5  -1  321.17   27.20
  -3   5   1  352.46   31.20
  -3   5   1  319.77   39.70
  -3   5   1  231.18   31.30
  -3  -5  -1  342.57   32.40
  -3  -5  -1  343.07   25.90
  -3  -5  -1  390.86   25.70
   3  -5   1  306.17   28.60
  -3   5   1  370.46   34.90
  -3  -5   1  367.26   27.30
  -3   5  -1  366.66   44.30
  -3  -5   1  337.67   25.90
  -3  -5   1  355.96   29.30
  -3   5  -1  359.86   59.19
  -3   5  -1  380.96   43.20
   3  -5  -1  386.76   31.60
  -3  -5   1  410.26   37.10
  -3   5  -1  250.47   29.00
  -3  -5   1  282.97   24.40
  -3  -5   1  331.97   25.30
  -4  -5  -1  137.79   23.10
  -4  -5  -1  143.39   19.70
  -4   5   1  113.89   23.70
  -4   5   1  123.09   30.00
  -4   5   1  186.98   36.40
  -4  -5  -1  166.48   22.10
   4  -5   1  116.39   24.00
  -4   5   1   60.69   32.10
  -4   5   1  173.18   24.50
  -4   5   1  121.59   21.40
  -4  -5   1  174.58   32.10
  -4   5  -1  175.78   25.10
  -4  -5   1  134.39   19.60
  -4   5  -1  170.98   37.10
  -4  -5   1  143.59   18.40
   4  -5  -1  137.29   26.10
  -4   5  -1  131.39   22.80
  -4   5  -1  132.29   27.30
  -5   5   1   76.89   16.50
  -5   5   1   60.59   14.50
  -5   5   1   63.39   14.40
  -5   5  -1   56.29   13.30
  -5   5  -1   74.69   19.10
   5  -5  -1   23.60   20.70
  -5   5  -1   87.69   18.70
   0   6   1  346.27   25.10
   0   6  -1  371.66   33.80
   0  -6   1  361.76   30.40
   0   6  -1  349.96   24.40
   0  -6  -1  388.46   31.20
   0  -6  -1  350.86   24.00
   0  -6   1  347.27   23.80
   0   6  -1  332.77   34.70
   0   6   1  367.16   33.80
   0   6   1  372.56   34.10
  -1   6   1  189.48   22.40
  -1  -6  -1  171.58   25.00
  -1   6   1  150.38   35.10
   1  -6   1  171.48   21.50
  -1   6   1  160.98   20.30
  -1   6   1  209.78   25.20
   1  -6   1  238.78   37.70
  -1  -6  -1  225.88   24.10
  -1   6   1  205.48   31.40
   1  -6  -1  215.58   24.30
  -1  -6   1  242.08   25.30
  -1  -6   1  308.07   35.90
  -1   6  -1  180.98   21.50
   1   6   1  172.68   30.30
  -1   6  -1  211.98   22.10
  -1   6  -1  219.18   26.20
  -1   6  -1  190.18   28.80
  -1  -6   1  180.38   23.90
  -1   6  -1  191.88   34.40
  -2   6   1  250.47   48.10
  -2   6   1  247.88   37.10
  -2  -6  -1  244.18   26.40
  -2   6   1  269.87   38.60
  -2   6   1  305.47   37.70
  -2   6   1  261.77   24.80
  -2  -6  -1  266.77   22.70
  -2  -6  -1  253.97   29.80
  -2  -6  -1  228.28   21.00
   2   6  -1  229.08   17.60
   2  -6   1  231.38   28.50
  -2   6   1  258.57   23.90
  -2  -6  -1  211.08   21.50
  -2   6  -1  268.07   40.20
  -2   6  -1  224.68   26.30
  -2  -6   1  288.87   26.40
  -2  -6   1  254.37   29.10
  -2  -6   1  238.18   23.30
  -2  -6   1  261.07   22.10
  -2   6  -1  199.68   26.80
   2   6   1  236.08   18.60
   2  -6  -1  209.68   26.00
  -2   6  -1  262.67   23.60
  -2  -6   1  327.27   31.10
  -2   6  -1  249.08   25.10
  -2   6  -1  214.38   37.30
  -3   6   1   62.19   23.80
  -3  -6  -1   72.59   12.70
  -3   6   1   51.49   27.90
  -3   6   1  108.29   21.70
  -3   6   1   57.99   13.40
  -3   6   1  101.89   25.20
   3   6  -1   97.99   15.00
  -3  -6  -1  107.89   22.70
  -3   6   1   54.99   15.90
  -3  -6  -1   98.99   17.60
   3  -6   1   73.09   20.00
  -3  -6  -1   84.19   18.50
  -3  -6  -1   76.89   17.60
  -3   6  -1   97.09   26.00
  -3  -6   1   55.89   12.50
  -3   6  -1  124.99   21.70
  -3  -6   1  102.79   22.50
  -3  -6   1   54.69   12.80
  -3   6  -1   60.99   31.00
  -3  -6   1   64.09   15.70
  -3   6  -1   49.10   24.40
  -3  -6   1   85.59   17.40
  -3   6  -1   70.49   17.40
   3  -6  -1   99.89   22.60
  -3   6  -1   76.79   14.50
  -4   6   1   44.90   10.90
  -4   6   1   36.80   15.80
  -4   6   1   40.50   25.10
  -4   6   1   37.80   14.50
  -4   6   1   64.99   26.80
  -4  -6  -1   46.20   12.70
  -4   6   1   28.20   41.20
   4  -6   1   52.39   20.10
  -4  -6  -1   -9.10   25.40
  -4  -6  -1   79.09   13.90
  -4   6  -1   44.50   30.80
   4  -6  -1   84.89   22.80
  -4   6  -1   53.09   16.20
  -4  -6   1   39.70   14.50
  -4  -6   1   59.89   13.50
  -4   6  -1   22.80   20.90
  -4   6  -1   51.29   14.90
  -4   6  -1   34.00   14.70
   4   6   1  105.99   48.60
  -4   6  -1   -8.20   59.79
  -4  -6   1   76.49   15.10
   5  -6   1   56.79   16.80
  -5   6   1   93.49   14.50
  -5   6   1  103.79   17.10
  -5   6   1   68.79   12.40
  -5  -6   1   84.69   16.40
  -5   6  -1   82.79   16.00
   5  -6  -1   96.59   22.10
  -5   6  -1   74.49   13.20
  -5   6  -1   85.09   14.00
   0  -7   1   26.20   12.00
   0   7  -1    6.70   11.10
   0   7   1   -0.40   14.20
   0   7  -1   22.00   26.60
   0  -7  -1    8.10    9.30
   0  -7   1   12.70   11.50
   0  -7  -1    9.20   10.50
   0   7   1    7.10   11.90
   0   7  -1   24.30   12.60
   0   7   1   -5.00   24.30
   1  -7   1  235.48   26.90
   1   7  -1  225.88   25.20
  -1   7   1  320.07   41.30
  -1   7   1  191.88   33.50
  -1   7   1  216.98   22.90
  -1   7   1  201.08   22.60
   1  -7   1  164.38   28.80
  -1   7   1  155.58   21.00
   1   7  -1  164.58   27.90
  -1  -7  -1  232.48   25.40
  -1  -7  -1  245.38   30.80
  -1   7   1  124.79   27.50
  -1  -7  -1  258.27   39.00
  -1  -7   1  219.08   20.00
  -1   7  -1  161.58   36.10
   1   7   1  183.88   21.80
  -1   7  -1  196.98   26.90
  -1   7  -1  191.28   32.70
   1   7   1  173.88   32.20
  -1  -7   1  180.28   20.30
  -1   7  -1  236.98   25.30
   1  -7  -1  214.48   24.70
  -1   7  -1  225.08   23.60
  -1  -7   1  223.48   25.80
   1  -7  -1  133.79   28.70
  -1   7  -1  220.98   22.80
   1  -7  -1  218.98   25.20
  -2   7   1  289.97   55.19
  -2  -7  -1  200.68   27.70
  -2   7   1  194.38   35.30
   2  -7   1  235.28   29.30
  -2   7   1  268.47   28.40
  -2  -7  -1  282.47   26.50
  -2   7   1  212.48   21.90
  -2   7   1  322.97   40.80
  -2   7   1  218.28   25.00
  -2  -7  -1  212.78   21.10
  -2  -7  -1  273.57   33.00
  -2  -7   1  210.78   28.50
  -2   7  -1  228.78   25.90
  -2   7  -1  307.47   43.10
  -2   7  -1  239.18   23.90
   2   7   1  290.07   46.40
   2   7   1  203.48   24.10
  -2  -7   1  337.07   34.70
   2  -7  -1  237.78   30.40
  -2  -7   1  281.77   26.70
  -2   7  -1  188.28   25.80
  -2  -7   1  203.88   22.10
  -2  -7   1  238.28   27.30
  -2   7  -1  213.48   26.30
   3  -7   1   12.70   15.30
  -3   7   1    2.60   22.70
  -3   7   1    7.50   11.50
  -3  -7  -1   33.70   12.80
  -3   7   1   28.70   13.30
  -3  -7  -1   18.10   14.40
  -3   7   1   25.50   14.40
  -3   7   1   57.39   37.10
  -3  -7  -1   40.80   13.10
  -3   7   1   31.90   18.80
  -3  -7  -1    9.30   15.30
  -3  -7   1   18.00   12.70
  -3   7  -1    9.30   10.60
   3  -7  -1   30.50   16.30
  -3   7  -1   11.80   23.00
  -3   7  -1    9.10   11.50
   3   7   1   16.00   23.70
  -3  -7   1  -20.30   16.80
   3   7   1   25.70   11.40
  -3  -7   1   20.30   10.40
  -3  -7   1   21.00    9.10
  -3   7  -1   26.60   14.10
  -3  -7   1   35.00   15.50
  -3   7  -1   -6.80   28.30
  -4   7   1  427.36   30.60
   4   7  -1  344.87   31.90
  -4   7   1  458.95   34.00
  -4   7   1  469.95   36.50
  -4  -7  -1  421.66   29.00
  -4   7   1  487.65   65.19
   4  -7   1  464.85   42.90
  -4  -7  -1  425.66   30.10
   4   7  -1  586.14   72.19
   4  -7  -1  405.46   33.10
  -4   7  -1  411.76   35.60
  -4   7  -1  457.05   33.50
  -4  -7   1  447.26   29.70
   4  -7  -1  372.76   42.40
  -4   7  -1  407.36   59.49
  -4  -7   1  482.35   31.20
   4   7   1  388.06   32.30
   4   7   1  567.14   77.99
  -4   7  -1  445.76   31.30
  -5  -7  -1   29.80   16.10
  -5   7   1   28.50    9.60
  -5   7   1   29.30    9.40
   5  -7   1   12.40   28.10
  -5   7   1   27.10   12.10
  -5   7  -1   33.50   10.80
  -5   7  -1   29.50    9.80
  -5   7  -1   28.70   12.00
  -5  -7   1   46.60   11.20
   0   8  -1 1729.43   73.89
   0   8   1 1640.74   64.59
   0  -8   1 1781.42   86.69
   0   8  -1 1685.13   65.19
   0  -8  -1 1629.24   64.49
   0  -8   1 1757.52   68.69
   0  -8   1 1723.23   65.69
   0   8   1 1768.82   60.39
   0   8   1 1775.92   74.39
   0   8   1 1830.52   95.59
   0  -8  -1 1757.72   65.09
   0  -8   1 1588.34   63.69
   0   8  -1 1791.72   93.19
   0  -8  -1 1759.02   68.79
   0   8  -1 1706.73   59.59
   0  -8  -1 1719.33   85.69
   1  -8   1   73.29   33.60
   1  -8   1   86.29   18.40
  -1  -8  -1   94.49   16.30
  -1  -8  -1  103.79   16.30
   1   8  -1   86.79   25.50
   1   8  -1   79.79   17.10
  -1  -8  -1  109.99   18.60
  -1  -8  -1   91.79   24.50
  -1   8   1  102.89   11.60
  -1   8   1   73.39   17.20
   1  -8   1   28.20   16.90
  -1   8   1   94.69   32.90
  -1   8   1   96.49   22.00
   1   8  -1   93.59   14.40
  -1   8   1   90.89   29.50
   1  -8   1   88.69   17.70
  -1  -8   1   80.99   21.10
  -1   8  -1  104.29   11.40
   1   8   1   95.59   18.90
  -1  -8   1  118.89   15.60
  -1  -8   1  113.99   20.40
   1   8   1  128.69   36.70
  -1   8  -1   62.19   28.90
  -1   8  -1   82.19   16.70
   1  -8  -1   21.10   20.70
   1   8   1  104.79   18.90
  -1  -8   1   59.59   12.90
  -1   8  -1  106.79   21.20
   1  -8  -1  105.99   19.20
   1   8   1   85.29   15.90
  -1   8  -1  116.89   23.90
  -2   8   1   84.49   18.90
  -2   8   1  100.89   26.50
  -2  -8  -1  140.59   25.20
   2   8  -1   81.69   17.40
  -2  -8  -1  103.69   26.50
  -2  -8  -1   97.29   17.30
   2  -8   1   93.39   23.70
  -2   8   1  112.69   17.00
  -2  -8  -1   74.99   15.40
  -2   8   1   94.79   40.00
  -2   8   1  100.69   31.30
  -2   8   1   46.80   16.80
   2   8  -1   53.39   21.50
   2  -8  -1   85.09   22.80
   2  -8  -1   81.79   18.60
   2   8   1   80.19   26.60
   2   8   1  114.79   21.60
  -2   8  -1   89.69   17.40
  -2  -8   1   87.59   14.90
  -2  -8   1   98.69   21.90
  -2   8  -1   91.89   19.60
  -2   8  -1   79.39   22.60
  -2   8  -1   78.19   16.20
  -2  -8   1   96.49   25.30
  -2  -8   1   52.29   12.70
  -2   8  -1   98.69   35.00
  -2   8  -1  112.19   33.50
  -3  -8  -1   61.19   14.00
  -3  -8  -1   41.90   19.30
  -3  -8  -1   37.80   18.40
  -3   8   1   21.60   19.60
  -3   8   1   66.19   15.80
   3   8  -1   93.39   40.10
  -3   8   1   62.79   16.90
  -3   8   1   77.59   19.30
   3  -8   1   28.80   18.90
  -3   8   1   75.29   35.00
  -3  -8  -1   48.80   13.30
  -3   8   1   90.19   40.80
   3   8  -1   63.39   17.80
   3  -8  -1   43.80   16.60
  -3   8  -1   67.79   18.90
  -3   8  -1   63.09   36.30
  -3   8  -1   58.09   16.60
  -3   8  -1   60.49   14.60
  -3   8  -1   46.00   20.00
   3  -8  -1   71.59   22.40
   3   8   1   70.89   17.50
  -3   8  -1   69.59   34.10
  -3  -8   1   57.99   13.90
  -3  -8   1   67.09   20.50
   3   8   1   76.49   33.40
  -3  -8   1   63.49   15.10
  -4   8   1   76.59   17.30
   4   8  -1   99.49   22.40
   4   8  -1   32.40   59.69
   4  -8   1   76.39   19.10
  -4   8   1    9.00   50.99
  -4   8   1   43.90   12.70
  -4  -8  -1   80.89   13.80
   4  -8   1   80.49   25.00
  -4  -8  -1   69.59   14.00
  -4   8   1   72.59   17.70
  -4   8   1   56.79   23.00
  -4  -8   1   62.69   13.00
  -4   8  -1   78.39   17.20
  -4   8  -1   77.19   17.90
  -4   8  -1    7.60   24.50
   4  -8  -1   70.69   16.90
   4  -8  -1   34.60   23.00
  -4   8  -1   64.59   14.30
   4   8   1   38.30   19.80
  -4  -8   1   71.29   15.00
   0   9   1   36.00   10.20
   0  -9   1   26.60   12.40
   0  -9   1   43.10   12.00
   0  -9  -1   32.70   12.20
   0  -9  -1   34.40   11.20
   0   9  -1   22.30   16.60
   0  -9  -1   20.40   12.60
   0   9   1   42.60   15.70
   0  -9   1    7.30   18.90
   0   9   1   33.30   24.00
   0   9  -1   26.50   20.00
   0  -9  -1    9.50   18.60
   0   9  -1   20.30    8.30
   0   9   1   15.90   16.90
   0  -9   1   13.70   12.60
   0   9  -1   34.90   14.20
   0   9   1   19.40   14.10
   1   9  -1   64.69   11.90
   1   9  -1  105.99   34.20
   1  -9   1   54.89   17.00
  -1   9   1   62.59   16.10
   1  -9   1   67.19   17.50
  -1  -9  -1   71.39   13.70
   1   9  -1  109.39   18.70
   1   9  -1   91.89   20.80
  -1   9   1   61.59    9.70
  -1   9   1   54.49   19.70
  -1  -9  -1   72.69   16.60
  -1  -9  -1   79.39   15.20
  -1   9   1   45.70   23.30
  -1  -9  -1   68.19   24.50
   1   9   1   73.79   20.40
   1   9   1   75.49   19.50
   1  -9  -1   97.89   20.90
   1   9   1   41.70   21.80
  -1   9  -1   74.09   10.20
  -1  -9   1   78.09   27.10
   1  -9  -1   63.79   17.50
  -1  -9   1   73.09   14.80
  -1   9  -1   94.19   34.40
  -1   9  -1   55.19   19.60
  -1  -9   1   70.49   14.60
  -1  -9   1   49.30   15.80
   1   9   1   44.30   11.40
  -2   9   1  405.46   29.20
  -2   9   1  386.06   37.30
  -2  -9  -1  361.16   27.50
   2   9  -1  310.47   48.00
  -2  -9  -1  345.57   32.30
  -2   9   1  357.26   65.59
   2  -9   1  371.76   40.30
   2   9  -1  350.86   32.40
  -2   9   1  361.26   31.60
  -2  -9  -1  341.77   42.80
  -2   9   1  380.86   32.00
   2   9  -1  308.27   29.00
   2  -9   1  350.46   31.60
  -2   9   1  280.77   56.19
  -2  -9  -1  364.76   28.00
   2  -9  -1  322.67   39.70
  -2   9  -1  487.75   78.39
   2   9   1  383.06   33.60
  -2  -9   1  339.17   31.60
  -2   9  -1  494.15   77.89
  -2   9  -1  360.36   30.80
  -2  -9   1  375.96   28.60
  -2   9  -1  376.56   32.20
   2   9   1  431.76   62.49
   2   9   1  366.36   31.40
   2  -9  -1  389.46   33.70
  -2   9  -1  342.97   28.70
  -2  -9   1  395.16   46.20
  -2   9  -1  407.16   48.20
  -2  -9   1  378.66   28.60
   3  -9   1  108.39   27.80
  -3  -9  -1   72.19   14.60
   3   9  -1   95.69   22.50
  -3   9   1   65.29   42.90
   3  -9   1   85.59   20.10
  -3  -9  -1    4.90   19.50
   3   9  -1   80.39   34.60
  -3   9   1   75.59   23.70
  -3   9   1  116.49   52.09
  -3  -9  -1   75.39   16.10
  -3  -9  -1   82.69   24.10
  -3   9   1   80.29   19.80
  -3   9   1   72.69   17.80
  -3   9   1   70.89   15.50
  -3   9  -1   91.09   18.20
  -3   9  -1   96.99   17.50
  -3   9  -1  -14.20   36.90
  -3   9  -1   98.69   25.70
  -3  -9   1   62.99   12.80
  -3   9  -1   99.89   46.50
   3   9   1   69.29   19.90
   3  -9  -1   87.69   19.90
  -3   9  -1  103.79   21.40
  -3  -9   1   96.39   17.20
  -3  -9   1  127.19   29.40
   3  -9  -1   74.89   26.80
   3   9   1   99.09   38.90
  -4  -9  -1   69.39   12.70
  -4   9   1   68.49   15.40
   4  -9   1   60.29   16.70
  -4   9   1   48.40   16.80
  -4  -9  -1   66.59   13.00
  -4   9   1   54.79   14.70
  -4   9  -1   68.69   15.90
  -4   9  -1   62.89   15.10
  -4  -9   1   52.29   12.00
  -4   9  -1   79.69   15.30
  -4  -9   1   78.59   13.20
   4  -9  -1   47.70   15.40
   0 -10   1  473.35   35.00
   0 -10  -1  456.55   35.70
   0  10  -1  413.66   32.00
   0  10  -1  427.36   45.50
   0  10  -1  450.75   39.30
   0 -10  -1  427.76   30.40
   0 -10  -1  368.46   54.69
   0  10   1  441.76   33.70
   0  10   1  418.96   37.30
   0  10  -1  423.76   61.79
   0  10   1  485.85   26.20
   0 -10   1  361.26   55.69
   0  10   1  396.36   57.09
   0  10   1  521.05   47.30
   0  10  -1  450.35   25.90
   0 -10   1  439.26   30.40
   0 -10   1  469.05   31.00
   0 -10  -1  466.05   30.80
  -1  10   1  451.55   79.99
  -1  10   1  402.86   33.30
   1 -10   1  389.56   32.70
   1 -10   1  386.06   33.30
  -1 -10  -1  425.76   56.79
  -1 -10  -1  445.86   30.00
   1  10  -1  435.06   40.20
   1  10  -1  458.95   26.60
  -1  10   1  416.66   39.10
  -1  10   1  451.05   21.10
   1  10  -1  478.35   33.60
  -1 -10  -1  477.85   30.90
   1 -10  -1  424.96   33.70
   1 -10  -1  370.86   32.10
  -1 -10   1  396.46   28.70
  -1 -10   1  412.56   29.10
   1  10   1  462.15   41.20
  -1  10  -1  455.55   33.30
  -1  10  -1  412.46   20.00
   1  10   1  400.06   31.70
   1  10   1  403.66   25.50
  -1 -10   1  342.97   47.00
  -1  10  -1  391.16   37.60
   1  10   1  381.46   61.79
  -1 -10   1  397.86   32.80
   2  10  -1  123.09   41.70
   2  10  -1  131.89   25.90
   2 -10   1  108.19   21.80
  -2 -10  -1  117.79   23.30
   2  10  -1  119.99   25.90
  -2  10   1  114.89   20.70
  -2 -10  -1  121.69   17.70
  -2  10   1  108.69   24.50
  -2 -10  -1   95.29   39.40
   2  10  -1  128.89   18.70
  -2  10   1   93.09   39.90
  -2  10   1   98.29   20.60
  -2 -10  -1  101.29   16.40
   2  10   1  140.39   25.90
  -2 -10   1   93.99   15.60
  -2 -10   1  149.49   23.90
  -2  10  -1  149.29   47.00
   2  10   1   83.79   31.80
  -2  10  -1  109.19   18.60
   2 -10  -1  102.59   20.90
  -2  10  -1  155.08   32.60
  -2 -10   1  155.78   21.70
   2  10   1  115.89   18.50
  -2 -10   1  159.08   46.50
   3  10  -1   44.90   18.90
  -3 -10  -1   37.20   24.80
  -3 -10  -1   41.20   12.90
   3  10  -1   73.39   41.80
  -3  10   1   29.80   29.80
  -3 -10  -1   43.00   11.30
  -3  10   1   33.00   14.00
  -3  10   1   24.90   45.00
   3 -10   1   36.60   14.60
   3  10  -1   44.60   18.50
  -3  10   1   36.90   15.00
  -3  10   1    8.10   17.50
  -3  10  -1  -44.40   48.40
   3  10   1    7.90   43.50
  -3 -10   1   38.10   13.20
  -3  10  -1   48.00   18.40
   3 -10  -1   36.10   15.20
   3  10   1   43.40   19.30
  -3 -10   1   36.50   12.50
   3  10   1   34.50   19.30
  -3  10  -1   41.60   14.80
  -3  10  -1   66.29   25.70
  -3  10  -1   42.20   15.40
  -4  10   1   23.20   19.10
  -4 -10  -1   29.20   10.10
  -4  10   1   16.50    9.80
  -4 -10  -1   21.00    9.00
   4 -10   1    2.90   14.00
  -4  10   1   -0.30   32.80
  -4  10   1   10.70    9.70
  -4 -10   1   24.60    9.40
  -4  10  -1   26.00   11.40
  -4  10  -1   17.30   19.20
  -4  10  -1   27.20   10.90
   4 -10  -1    9.50   11.20
  -4 -10   1   25.60    9.30
   0  11  -1  287.77   37.00
   0 -11   1  190.08   57.49
   0  11   1  372.06   23.30
   0 -11  -1  378.86   32.90
   0  11  -1  427.26   68.99
   0 -11  -1  365.16   28.80
   0 -11   1  425.36   33.90
   0  11   1  383.46   34.90
   0 -11   1  343.27   28.60
   0  11  -1  335.37   31.20
   0  11   1  316.97   54.49
   0  11   1  309.67   39.40
   0  11  -1  372.76   23.00
   1 -11   1  157.78   24.00
   1  11  -1  274.67   40.20
   1  11  -1  236.18   24.80
  -1  11   1  276.27   63.69
  -1 -11  -1  194.58   26.30
  -1 -11  -1  215.48   23.70
  -1  11   1  179.88   23.70
   1 -11   1  179.68   23.80
   1  11  -1  201.48   53.69
  -1 -11  -1  179.08   21.50
  -1  11   1  185.48   31.00
   1  11  -1  180.08   18.00
   1  11   1  198.18   53.49
   1 -11  -1  155.08   24.70
  -1 -11   1  228.28   30.10
   1  11   1  216.38   37.30
   1  11   1  175.88   18.10
   1  11   1  166.78   28.70
   1 -11  -1  186.28   26.90
  -1  11  -1  264.47   59.59
  -1  11  -1  201.48   25.90
  -1 -11   1  189.08   23.30
  -1  11  -1  207.38   33.00
  -1 -11   1  168.28   20.90
   2  11  -1  141.79   57.19
  -2  11   1  103.19   28.00
  -2  11   1  160.88   22.30
   2  11  -1  115.29   16.60
   2 -11   1   90.59   19.50
  -2 -11  -1  107.69   17.40
  -2 -11  -1  135.09   24.30
  -2 -11  -1  122.79   17.60
  -2  11   1  234.88   73.49
  -2 -11  -1  118.69   32.00
  -2 -11   1  120.79   18.20
   2  11   1  153.48   52.19
  -2 -11   1   75.69   28.10
   2 -11  -1  110.49   21.70
  -2 -11   1  134.89   20.20
  -2  11  -1  146.29   28.80
  -2  11  -1  116.59   21.10
  -2  11  -1  209.38   91.29
   2  11   1  129.59   16.90
   3  11  -1   26.30   11.80
  -3  11   1  -16.90   17.00
   3 -11   1   19.40   11.30
   3  11  -1   33.70   23.30
  -3  11   1    8.20   11.50
  -3 -11  -1   33.20   11.70
  -3 -11  -1   20.20    9.80
  -3  11  -1   -5.90   19.20
   3  11   1    5.80   17.20
  -3 -11   1   10.00    9.20
   3  11   1  -12.90   21.20
   3 -11  -1    5.50   13.10
  -3 -11   1   27.80   10.30
  -3  11  -1   19.20   11.80
   3  11   1   22.40   12.20
   0  12   1  -23.20   16.00
   0  12  -1   14.50   31.20
   0 -12   1    6.20   10.70
   0  12  -1   11.70   20.00
   0  12  -1   -4.60    6.00
   0 -12  -1   -1.10   12.00
   0  12   1    0.00    6.70
   0 -12  -1   -4.00   11.70
   0  12   1  -10.40   32.80
   0 -12   1    2.90   12.30
   0  12   1   -5.50   16.50
   0  12  -1   14.00   15.00
  -1  12   1   70.89   22.40
   1  12  -1   71.79   12.00
   1 -12   1   73.19   20.80
  -1  12   1  113.19   51.59
   1  12  -1   77.39   26.80
  -1 -12  -1   87.99   15.90
  -1 -12  -1   89.09   16.30
   1  12  -1   57.79   20.10
   1 -12   1   81.99   19.50
  -1  12   1   97.19   19.80
  -1 -12  -1   84.39   23.40
   1  12  -1   63.79   38.10
   1  12  -1   55.59   34.50
  -1 -12   1  101.49   62.89
  -1  12  -1   82.19   27.30
   1  12   1   84.69   36.60
   1  12   1   89.99   23.80
  -1 -12   1  111.19   17.60
  -1  12  -1  109.99   47.20
   1  12   1   91.49   37.50
   1  12   1   66.99   12.50
  -1 -12   1   84.09   16.60
  -1 -12   1   43.60   18.40
   1 -12  -1   75.29   19.20
  -1  12  -1   86.29   18.60
   2  12  -1  215.78   53.49
  -2 -12  -1  205.18   21.70
  -2  12   1  178.48   22.30
  -2  12   1  211.58   33.90
  -2  12   1  134.69   56.29
  -2 -12  -1  282.37   33.30
  -2 -12  -1  241.88   21.20
   2  12  -1  284.67   43.10
   2  12  -1  236.88   31.60
   2 -12   1  200.18   24.60
   2  12  -1  241.78   20.10
   2  12   1  218.38   30.30
   2  12   1  228.08   54.29
   2  12   1  278.57   41.90
   2 -12  -1  226.48   29.00
  -2 -12   1  226.18   23.70
  -2 -12   1  252.97   22.80
  -2  12  -1  277.97   68.89
   2  12   1  242.48   20.10
  -2  12  -1  204.98   34.50
  -2  12  -1  254.17   27.00
  -3 -12  -1   40.50    9.20
  -3 -12  -1   41.10   10.80
   3  12  -1   22.40   16.00
   3  12  -1   34.60   10.10
  -3  12   1   39.00   19.50
   3 -12   1   33.20   12.00
  -3  12   1   31.50   11.30
   3 -12  -1   32.10   11.20
  -3  12  -1   12.80   20.80
  -3 -12   1   44.00   10.80
   3  12   1   20.00    9.40
  -3  12  -1   22.30   11.30
  -3 -12   1   26.90    9.70
   3  12   1    9.00   18.70
   0  13  -1   -3.20   13.70
   0  13  -1  -30.30   37.90
   0 -13   1   15.60   12.90
   0 -13  -1    9.50   12.40
   0  13   1   10.70    6.70
   0  13   1   36.90   42.80
   0  13  -1    9.40    6.40
   0  13   1  -33.00   20.90
   0  13   1   -4.00   16.20
   0 -13  -1   16.20   14.30
   0  13  -1   -4.80   17.70
   0 -13   1   31.20   13.40
  -1  13   1   22.30   46.40
  -1  13   1   50.49   20.60
  -1 -13  -1   73.99   13.40
   1 -13   1   55.29   15.20
   1  13  -1  103.19   44.20
   1  13  -1   73.99   11.60
   1  13  -1   60.69   18.60
  -1 -13  -1   60.49   18.70
  -1  13   1   74.49   23.50
   1  13   1   82.59   49.00
  -1 -13   1   58.29   12.90
  -1 -13   1   85.39   20.70
   1  13   1   50.39   21.60
   1  13   1   62.99   11.10
  -1  13  -1   69.79   22.40
  -1  13  -1   77.49   51.29
  -1  13  -1   53.59   15.40
   1 -13  -1   61.69   17.60
   2 -13   1   47.50   14.90
  -2  13   1   24.90   14.20
  -2  13   1   52.99   20.30
   2  13  -1   38.40    9.20
  -2 -13  -1   51.99   11.30
   2  13  -1   50.99   16.60
  -2 -13   1   49.99   12.80
  -2 -13   1   55.19   12.10
   2  13   1   34.90    8.70
   2  13   1   55.89   20.20
   2 -13  -1   27.70   13.30
  -2  13  -1   30.60   19.00
  -2  13  -1   72.99   15.50
   0  14  -1   49.99   17.90
   0 -14  -1   34.80   20.20
   0 -14  -1   38.40   16.30
   0 -14   1   57.69   21.30
   0  14   1   40.80   21.30
   0  14   1   33.00   17.20
   0 -14   1   56.09   13.70
  -1  14   1   -6.70   15.40
  -1 -14  -1   15.80    8.90
   1  14  -1    2.80    5.70
  -1  14   1   39.00   26.70
   1 -14   1   18.40   13.10
  -1 -14  -1   13.30   19.00
   1  14  -1    3.40   14.50
   1 -14  -1  -10.80   11.40
  -1 -14   1    8.30    8.30
   1  14   1    5.70   12.50
  -1  14  -1   -5.40   16.50
  -1  14  -1    4.30   15.00
   1  14   1    1.90    5.70
   0   0   2   87.79    5.50
   0   0   2  104.89    6.70
  -1   0   2 6213.08  193.18
  -1   0  -2 6371.96  186.48
  -2   0   2   28.10   16.50
  -2   0  -2   11.60   10.40
  -2   0  -2   40.20   15.80
  -2   0  -2   31.10   10.40
  -2   0   2   26.00    9.40
  -3   0  -2  238.38   29.90
  -3   0   2  247.28   27.30
  -3   0   2  191.88   22.50
  -3   0  -2  213.38   24.00
  -3   0   2  229.98   30.60
  -3   0  -2  163.98   30.70
  -3   0   2  195.78   23.90
  -3   0  -2  205.28   25.60
  -3   0   2  181.48   34.60
  -3   0  -2  236.58   24.50
  -3   0  -2  201.08   26.10
  -4   0   2  120.99   25.40
  -4   0  -2  163.38   21.70
  -4   0   2   94.79   23.00
  -4   0  -2  131.79   25.60
  -4   0   2  119.49   21.90
  -4   0   2   99.89   30.10
  -4   0  -2  149.99   21.50
  -4   0   2  126.59   19.20
  -4   0   2  105.99   19.30
  -4   0  -2  139.29   25.60
  -5   0  -2    0.10   10.60
  -5   0   2   11.10   11.70
  -5   0   2   14.60   10.30
  -5   0  -2    8.50   12.80
  -5   0  -2   23.90   11.80
  -5   0   2    9.70   16.10
  -5   0   2  -12.60    9.40
   0  -1   2  128.49    7.80
   0  -1   2  121.79    9.20
   0   1  -2  131.69    9.30
   0   1   2  141.29    9.40
   0  -1  -2  133.29    7.60
   0   1   2  134.29    9.60
   0   1   2  124.29    8.50
  -1  -1  -2  872.41   35.80
  -1   1   2  866.91   32.10
  -1   1   2  855.91   41.50
  -1  -1   2  920.21   41.40
  -1   1  -2  889.81   37.10
  -1   1  -2  853.71   32.40
  -2   1   2 1030.30   43.60
  -2   1   2 1027.40   40.10
  -2   1   2 1045.90   57.29
  -2   1   2  946.21   45.90
  -2  -1  -2  979.60   45.50
  -2  -1  -2 1050.69   50.59
  -2  -1   2 1014.10   55.59
  -2   1  -2 1037.70   40.20
  -2   1  -2  955.00   43.60
  -2   1  -2 1029.60   40.10
  -2   1  -2 1074.09   52.89
  -2  -1   2 1037.80   46.50
  -2   1  -2 1009.20   44.00
  -3   1   2  247.48   40.30
  -3  -1  -2  249.18   24.90
  -3  -1  -2  306.87   37.30
  -3  -1  -2  288.97   39.30
  -3   1   2  235.18   25.20
  -3   1   2  297.27   34.20
  -3   1   2  266.37   23.10
  -3   1   2  254.57   23.40
  -3  -1  -2  289.77   25.60
  -3  -1  -2  304.47   28.40
  -3   1   2  244.18   23.00
  -3   1   2  322.67   30.60
  -3  -1  -2  288.77   27.20
  -3   1  -2  255.07   37.30
  -3   1  -2  263.37   23.80
  -3  -1   2  251.77   27.50
  -3  -1   2  224.98   29.00
  -3   1  -2  306.97   27.90
  -3   1  -2  277.77   26.00
  -3  -1   2  289.17   27.30
  -3   1  -2  246.78   28.10
  -3  -1   2  333.37   39.10
  -3   1  -2  236.38   21.90
  -3  -1   2  294.17   28.60
  -3  -1   2  281.67   25.90
  -3  -1   2  237.08   37.80
  -3   1  -2  347.27   34.30
  -4  -1  -2  113.59   25.10
  -4  -1  -2   90.89   16.80
  -4   1   2   45.10   24.50
  -4   1   2   89.59   19.10
  -4   1   2   72.29   20.70
  -4   1   2   64.69   16.00
  -4   1   2   63.19   17.90
  -4  -1  -2   99.99   19.60
  -4   1   2   69.99   17.10
  -4  -1   2   86.59   17.30
  -4  -1   2   47.70   18.30
  -4   1  -2   25.70   17.30
  -4   1  -2   55.39   13.70
  -4   1  -2   80.99   18.50
  -4   1  -2   76.39   19.90
  -4  -1   2   40.80   24.20
  -4  -1   2   76.59   15.90
  -4  -1   2   28.90   19.90
  -4   1  -2   -7.50   21.10
  -4   1  -2   64.29   16.60
  -4  -1   2   71.69   19.10
  -4  -1   2   71.39   19.00
  -5   1   2   65.29   15.80
  -5   1   2   64.09   15.00
  -5  -1  -2   83.59   17.70
   5  -1   2   43.10   23.60
  -5  -1  -2   62.29   14.50
  -5   1   2   11.10   18.60
  -5   1   2   59.09   13.10
   5  -1  -2   49.50   20.20
  -5  -1   2   46.60   13.50
  -5  -1   2   56.39   13.40
  -5   1  -2   60.49   17.10
  -5   1  -2   54.39   14.00
  -5   1  -2   73.29   14.80
  -5  -1   2   45.70   16.90
   0   2   2 3657.83  111.79
   0  -2   2 3959.30  109.69
   0   2   2 3679.73  108.39
   0  -2   2 3832.52  112.49
   0   2  -2 3666.83  112.09
   0  -2  -2 3555.64  112.09
   0   2  -2 3471.95  107.79
  -1   2   2  414.66   23.10
   1  -2   2  442.66   19.90
  -1  -2  -2  462.85   18.40
  -1  -2  -2  444.36   18.40
  -1   2   2  465.55   30.80
  -1   2   2  387.66   23.40
  -1   2  -2  468.75   24.30
  -1  -2   2  438.46   18.80
  -1  -2   2  426.16   31.20
  -1   2  -2  422.66   25.80
  -1  -2   2  458.45   18.60
   1  -2  -2  413.26   19.20
  -1   2  -2  410.56   23.90
  -2   2   2  861.71   38.90
  -2   2   2  924.61   40.80
   2  -2   2  875.91   32.10
  -2   2   2  843.72   43.10
  -2   2   2  848.32   41.90
  -2  -2  -2  945.61   47.70
  -2   2   2  952.40   55.69
  -2  -2  -2  914.31   42.00
  -2   2  -2  872.61   41.90
   2  -2  -2  889.61   33.50
  -2   2  -2  973.70   42.10
  -2  -2   2  910.21   42.70
  -2  -2   2  952.70   52.99
  -2   2  -2  904.51   42.20
  -2   2  -2  910.31   50.09
  -3   2   2  305.37   48.90
  -3   2   2  319.87   25.40
  -3  -2  -2  277.37   25.70
  -3  -2  -2  300.47   28.60
  -3  -2  -2  287.27   24.20
  -3   2   2  299.07   27.60
  -3  -2  -2  273.37   27.40
  -3  -2  -2  327.77   34.50
  -3  -2  -2  335.67   26.50
   3  -2   2  303.67   20.50
  -3   2   2  337.67   28.20
  -3   2   2  307.57   31.40
  -3   2   2  329.57   27.30
  -3   2   2  356.16   28.50
  -3   2  -2  326.97   27.60
  -3   2  -2  334.47   29.00
  -3  -2   2  277.77   26.80
  -3  -2   2  377.96   33.40
  -3   2  -2  341.67   32.90
  -3   2  -2  323.97   27.80
  -3  -2   2  293.37   27.10
  -3  -2   2  282.07   24.50
  -3  -2   2  286.27   40.60
  -3   2  -2  294.87   26.60
  -3  -2   2  302.97   24.70
  -3   2  -2  304.67   25.70
  -3   2  -2  320.97   43.10
   3  -2  -2  316.97   20.80
  -4  -2  -2   14.00   13.20
  -4   2   2   12.30   12.80
  -4   2   2    1.60   14.20
  -4   2   2   19.10   21.90
  -4  -2  -2  -38.20   15.90
  -4  -2  -2    8.50   10.60
  -4  -2  -2   -6.90   19.00
  -4  -2  -2   18.80   14.00
   4  -2   2    1.00   13.00
  -4   2   2    7.20   17.30
  -4  -2  -2   -5.30   13.80
  -4   2   2   -1.20    8.60
  -4   2   2   14.60   13.30
  -4   2  -2    7.40   10.90
  -4  -2   2   20.40   13.00
  -4   2  -2   19.10   14.00
  -4  -2   2  -10.00   21.20
  -4   2  -2   -6.10   17.60
  -4   2  -2   -8.60    9.70
  -4   2  -2  -21.00   22.70
   4  -2  -2   -0.80   10.80
  -4  -2   2   20.00   13.70
  -4  -2   2   34.10   13.20
  -4  -2   2   -3.70   13.90
  -4  -2   2   -9.70   15.70
  -4   2  -2    0.20   14.10
  -4   2  -2   15.80   16.80
  -4  -2   2   -3.00   14.50
   5  -2   2   72.69   22.70
  -5  -2  -2  -12.40   13.30
  -5   2   2   63.39   16.30
  -5   2   2    5.50   20.20
  -5  -2  -2  -11.70   15.90
  -5   2  -2   45.80   15.40
  -5   2  -2   55.39   14.10
  -5   2  -2   66.89   14.50
  -5  -2   2   85.29   13.80
   5  -2  -2   75.19   21.70
   0  -3  -2  825.32   30.70
   0   3  -2  824.82   36.20
   0  -3   2  845.22   31.40
   0   3   2  839.32   32.00
   0  -3  -2  854.11   36.30
   0   3   2  875.61   36.50
   0  -3   2  869.41   36.70
   0   3   2  824.22   38.70
   1  -3   2  408.66   22.30
   1  -3   2  439.66   26.00
  -1  -3  -2  429.06   22.00
  -1   3   2  434.26   32.20
  -1   3   2  454.65   27.30
  -1  -3  -2  442.86   23.20
  -1  -3   2  397.06   21.90
   1  -3  -2  426.66   22.20
  -1  -3   2  432.06   22.10
  -1  -3   2  443.56   29.80
  -1   3  -2  429.96   27.20
  -2   3   2  634.34   36.00
  -2   3   2  617.74   33.70
  -2  -3  -2  719.63   39.60
  -2   3   2  606.64   46.30
  -2  -3  -2  580.04   32.40
   2  -3   2  608.64   29.90
  -2   3   2  634.44   36.50
  -2  -3   2  631.54   33.90
  -2  -3   2  632.44   26.40
  -2   3  -2  610.14   42.90
  -2   3  -2  600.74   35.50
   2  -3  -2  634.14   30.00
  -2   3  -2  656.13   35.00
  -2   3  -2  613.84   36.30
  -2  -3   2  639.94   43.00
  -2   3  -2  606.64   32.10
  -3  -3  -2  261.87   25.40
   3  -3   2  211.88   20.60
  -3  -3  -2  282.97   32.90
  -3  -3  -2  208.78   21.30
  -3  -3  -2  235.68   23.40
  -3  -3  -2  281.07   27.30
  -3   3   2  187.48   37.50
  -3   3   2  269.97   28.10
  -3   3   2  244.28   29.70
  -3   3   2  211.98   28.50
  -3   3   2  253.17   32.40
  -3   3   2  200.18   22.10
  -3  -3  -2  263.67   28.70
  -3  -3   2  257.27   24.20
  -3   3  -2  229.98   28.20
   3  -3  -2  216.68   20.90
  -3  -3   2  241.88   40.60
  -3  -3   2  247.08   25.40
  -3  -3   2  227.68   23.40
  -3   3  -2  214.98   25.40
  -3   3  -2  233.08   29.80
  -3   3  -2  221.98   24.90
  -3  -3   2  310.47   31.50
  -3   3  -2  218.48   31.10
  -3  -3   2  233.78   28.40
  -3  -3   2  317.37   26.00
  -3   3  -2  224.28   23.40
  -3   3  -2  224.48   39.00
  -4   3   2  209.78   33.10
  -4  -3  -2  169.68   19.00
  -4   3   2  149.88   37.10
  -4  -3  -2  233.48   31.10
  -4  -3  -2  224.68   24.40
  -4   3   2  189.28   28.10
  -4   3   2  214.48   24.90
  -4   3   2  301.97   31.00
   4  -3   2  225.48   28.70
  -4   3   2  196.18   32.30
  -4  -3   2  224.18   28.00
  -4  -3   2  210.98   23.80
  -4  -3   2  252.17   26.40
  -4   3  -2  131.39   25.30
  -4   3  -2  210.08   26.90
  -4  -3   2  296.77   26.60
   4  -3  -2  183.58   26.40
  -4   3  -2  236.88   35.10
  -4   3  -2  226.68   27.00
  -5   3   2  311.87   24.10
  -5   3   2  248.68   23.20
   5  -3   2  262.97   43.00
  -5   3   2  222.38   26.80
  -5   3  -2  261.07   29.40
   0  -4  -2 2373.66   75.89
   0   4   2 2398.26   78.49
   0  -4   2 2476.05   85.79
   0   4  -2 2350.96   87.09
   0   4  -2 2450.85   84.79
   0   4   2 2409.46   84.39
   0  -4   2 2366.86   76.39
   0   4  -2 2489.05   78.59
   0  -4  -2 2371.36   84.89
   0   4   2 2458.45   89.19
   1   4  -2  425.26   20.10
   1  -4   2  415.16   28.40
   1  -4   2  425.66   24.90
  -1  -4  -2  418.16   24.90
  -1   4   2  466.55   35.30
  -1   4   2  445.56   30.80
  -1  -4  -2  402.36   26.80
  -1   4  -2  429.56   31.60
  -1  -4   2  317.67   26.60
   1  -4  -2  401.26   23.80
  -1   4  -2  411.76   29.30
   1   4   2  397.76   18.70
  -1  -4   2  417.96   24.80
  -2   4   2  433.46   28.40
  -2  -4  -2  429.16   24.20
  -2   4   2  444.36   41.50
  -2   4   2  446.36   32.30
   2  -4   2  345.97   27.60
  -2  -4  -2  393.76   24.50
  -2   4   2  383.66   32.20
  -2  -4  -2  455.45   28.80
  -2  -4  -2  403.26   26.30
  -2  -4   2  418.66   28.00
  -2  -4   2  442.66   26.50
  -2   4  -2  424.76   31.30
   2  -4  -2  382.66   29.00
  -2   4  -2  426.66   28.40
  -2   4  -2  469.35   40.20
  -2  -4   2  417.86   24.90
  -2   4  -2  403.46   32.40
  -2   4  -2  511.35   30.70
  -3  -4  -2  187.78   27.10
  -3   4   2  134.29   20.80
  -3   4   2  183.08   23.00
  -3  -4  -2  155.88   20.40
   3  -4   2  123.49   19.70
  -3   4   2  188.68   29.80
  -3  -4  -2  194.58   26.00
  -3   4   2  174.08   23.60
  -3   4   2  173.08   28.30
  -3  -4  -2  145.89   18.40
  -3  -4   2  186.18   21.80
  -3   4  -2  139.79   24.60
  -3  -4   2  198.78   20.60
  -3   4  -2  147.59   21.80
  -3  -4   2  206.68   26.40
  -3   4  -2  136.69   28.90
  -3   4  -2   95.59   30.60
  -3   4  -2  172.58   23.20
   3  -4  -2  141.19   22.00
  -3  -4   2  111.99   16.40
  -3   4  -2  190.58   29.70
  -3  -4   2  171.58   21.10
  -3  -4   2  157.38   24.50
  -3   4  -2  171.38   25.10
   4  -4   2   39.90   15.80
  -4   4   2   45.10   14.00
  -4  -4  -2   37.90   12.80
  -4   4   2   34.00   15.10
  -4   4   2   11.00   25.70
  -4  -4  -2   36.30   21.20
  -4   4   2   52.09   20.50
  -4   4   2   24.00   13.60
  -4   4   2   36.60   20.70
  -4  -4  -2   -0.40   13.60
  -4  -4  -2   13.80   12.40
  -4   4  -2   59.79   22.40
  -4  -4   2   30.60   12.90
  -4   4  -2   38.50   30.40
  -4  -4   2   37.30   14.30
  -4   4  -2  -19.20   18.80
  -4  -4   2   25.70   13.00
  -4   4  -2   22.40   12.30
   4  -4  -2   34.20   17.90
  -4   4  -2   19.40   14.00
  -4  -4   2   41.90   14.40
  -4  -4   2   -7.80   15.10
  -4   4  -2   40.60   17.10
  -5   4   2   65.49   15.20
   5  -4   2   38.50   23.50
  -5   4   2   79.99   15.20
  -5   4   2   58.69   16.80
   5  -4  -2   74.29   22.70
  -5   4  -2   60.79   13.80
  -5  -4   2   -0.40   16.50
  -5   4  -2   50.39   12.10
   5  -4  -2   41.20   33.90
  -5   4  -2   53.19   16.10
   0  -5  -2   19.80   11.90
   0   5  -2   18.00    8.10
   0   5   2   17.20   11.50
   0   5   2   -3.90    8.60
   0   5   2   11.70    8.70
   0  -5   2    4.90    9.20
   0  -5  -2   19.20    9.50
   0  -5  -2   23.40   10.60
   0  -5   2   23.30    8.40
   0   5  -2   26.40   13.30
   0   5  -2    0.70   11.00
   1  -5   2   56.99   16.10
   1   5  -2   58.29   10.10
  -1  -5  -2   50.69   13.50
  -1  -5  -2   73.59   14.70
   1  -5   2   68.19   13.80
  -1   5   2   72.69   20.70
  -1   5   2   68.19   17.70
  -1   5   2   59.29   15.30
  -1  -5   2   69.79   13.40
   1   5   2   59.39   16.00
  -1   5  -2   48.80   11.70
  -1   5  -2   59.39   15.70
  -1   5  -2   87.99   24.40
   1   5   2   51.99   10.10
  -1   5  -2   64.29   14.70
  -1  -5   2   78.69   15.30
   1  -5  -2   65.29   13.60
  -2   5   2  212.78   39.80
  -2   5   2  283.07   28.20
  -2  -5  -2  294.77   23.80
  -2  -5  -2  323.07   22.30
  -2  -5  -2  308.57   23.80
  -2  -5  -2  266.17   24.90
  -2   5   2  281.07   24.50
  -2   5   2  268.37   23.00
   2   5  -2  258.47   15.90
  -2   5   2  281.17   36.40
  -2   5   2  297.27   24.60
   2  -5   2  274.87   24.60
  -2  -5   2  267.27   23.40
   2  -5  -2  251.07   23.40
  -2   5  -2  296.67   25.40
  -2   5  -2  229.08   37.70
  -2   5  -2  264.77   23.90
  -2   5  -2  274.67   26.30
  -2  -5   2  300.17   23.90
   2   5   2  257.07   15.60
  -2  -5   2  289.77   24.70
  -2  -5   2  258.27   21.60
  -2   5  -2  291.57   32.80
  -2   5  -2  289.47   25.00
  -3  -5  -2   54.69   14.00
  -3   5   2   50.49   12.70
  -3   5   2   35.40   24.40
  -3   5   2   76.99   23.00
   3  -5   2   68.19   18.40
  -3  -5  -2    1.30   12.70
  -3   5   2   60.29   21.70
  -3  -5  -2   47.60   13.20
  -3  -5  -2   66.49   18.10
  -3   5   2   34.60   13.10
  -3  -5  -2   40.60   11.30
  -3  -5  -2   63.09   19.00
  -3   5   2   60.29   16.20
  -3   5  -2   55.09   19.70
   3  -5  -2   48.10   15.90
  -3  -5   2   56.29   14.40
  -3  -5   2    3.50   17.00
  -3   5  -2   36.40   20.10
  -3   5  -2   66.59   19.20
  -3  -5   2   65.99   17.30
  -3  -5   2    2.50   15.10
  -3  -5   2   64.09   13.80
  -3  -5   2   41.10   12.20
  -3   5  -2   36.60   17.70
  -3   5  -2   32.20   25.10
  -3  -5   2   44.40   13.10
  -3   5  -2   69.09   27.50
  -4  -5  -2  322.27   27.40
   4  -5   2  305.47   37.10
  -4   5   2  319.67   54.09
  -4   5   2  305.47   44.30
  -4   5   2  281.77   44.40
  -4   5   2  310.97   31.80
  -4   5   2  198.98   50.19
  -4  -5  -2  286.97   24.90
  -4  -5   2  284.67   26.00
  -4   5  -2  342.17   47.80
  -4  -5   2  248.88   46.60
  -4   5  -2  304.07   32.70
   4  -5  -2  386.26   41.70
   4   5   2  402.86   66.59
  -4  -5   2  322.37   26.00
  -4   5  -2  313.07   27.90
  -5   5   2  126.59   16.90
  -5   5   2  133.99   21.00
  -5   5   2  126.19   17.00
  -5  -5   2  152.78   17.60
  -5   5  -2  158.68   23.10
  -5   5  -2  102.89   15.30
   5  -5  -2  154.78   28.60
  -5   5  -2  129.99   16.20
   0  -6  -2  790.62   46.80
   0   6  -2  696.83   46.80
   0   6   2  763.32   38.50
   0  -6   2  778.92   36.30
   0  -6   2  803.22   45.60
   0   6  -2  761.72   48.20
   0   6  -2  817.72   38.30
   0   6   2  776.02   49.90
   0  -6  -2  820.42   37.30
   0   6   2  749.62   47.40
   1  -6   2 1936.81  110.59
  -1  -6  -2 1511.55   67.29
  -1   6   2 1530.85   87.29
  -1  -6  -2 1500.95   59.49
  -1   6   2 1401.46   57.19
  -1   6   2 1565.54   72.99
   1  -6   2 1498.95   61.49
  -1   6   2 1470.75   62.89
   1   6   2 1434.86   71.19
  -1   6  -2 1382.26   55.79
  -1  -6   2 1427.76   65.09
  -1   6  -2 1448.66   73.99
  -1  -6   2 1491.05   57.19
   1  -6  -2 1427.86   58.49
  -1  -6   2 1386.86   57.39
   1   6   2 1600.54   60.59
  -1   6  -2 1405.96   56.69
   1  -6  -2 1457.55   57.29
  -1   6  -2 1467.95   70.59
  -1   6  -2 1463.45   59.49
  -2  -6  -2  346.47   25.30
  -2  -6  -2  395.26   40.70
  -2  -6  -2  350.86   27.10
  -2   6   2  339.17   26.10
  -2  -6  -2  365.36   25.00
   2  -6   2  363.36   30.10
  -2  -6  -2  396.86   30.70
  -2   6   2  311.07   47.70
  -2   6   2  316.57   26.10
  -2   6   2  368.66   32.70
  -2   6   2  429.86   49.80
   2   6  -2  354.16   22.60
  -2   6   2  401.16   34.50
  -2   6  -2  369.76   43.70
  -2   6  -2  310.47   27.00
  -2   6  -2  266.07   37.30
  -2   6  -2  356.86   27.20
   2  -6  -2  367.86   30.20
  -2   6  -2  236.18   39.60
  -2  -6   2  371.76   25.80
  -2  -6   2  300.57   24.00
  -2  -6   2  379.16   29.50
  -2  -6   2  349.17   26.30
  -2   6  -2  432.86   30.50
  -2  -6   2  384.16   28.70
  -2  -6   2  355.16   27.30
  -3   6   2  236.38   27.80
  -3   6   2  194.48   51.79
  -3   6   2  215.88   34.10
  -3  -6  -2  289.57   33.70
  -3   6   2  205.48   25.70
   3  -6   2  235.18   35.70
  -3  -6  -2  196.98   22.30
  -3  -6  -2  206.58   22.30
  -3  -6  -2  288.87   30.90
  -3   6   2  244.88   40.50
  -3   6   2  201.28   25.50
   3   6  -2  189.68   18.50
  -3  -6  -2  231.48   30.90
  -3   6  -2  170.68   21.00
  -3  -6   2  260.67   29.10
  -3  -6   2  266.37   27.40
  -3  -6   2  252.57   24.60
  -3   6  -2  252.97   28.90
  -3  -6   2  215.88   26.00
  -3  -6   2  240.28   22.50
  -3   6  -2  169.38   25.10
  -3   6  -2  191.38   42.90
  -3   6  -2  285.17   43.70
   3  -6  -2  242.48   37.50
  -3   6  -2  252.37   33.30
  -4   6   2   87.79   38.10
  -4   6   2  145.09   36.80
  -4   6   2  144.99   21.30
  -4  -6  -2  187.18   21.20
  -4   6   2  156.38   23.40
  -4  -6  -2  178.88   21.10
  -4   6   2  144.49   21.60
   4  -6   2  136.69   28.60
  -4   6   2  120.59   27.40
  -4  -6   2  235.28   26.10
  -4   6  -2   99.99   36.70
  -4   6  -2  149.69   24.40
  -4  -6   2  171.18   24.20
  -4  -6   2  213.68   22.90
  -4   6  -2  121.79   19.90
   4   6   2  174.78   59.79
  -4   6  -2  167.78   21.30
   4  -6  -2  164.28   28.90
  -5   6   2  -10.00    9.80
  -5   6   2   -3.60    9.20
   5  -6   2  -13.70   12.20
  -5  -6  -2  -15.80   12.20
  -5   6   2    0.90    7.70
  -5   6  -2    3.40   10.20
  -5  -6   2   16.00   11.70
  -5   6  -2    7.30    8.00
  -5   6  -2   -4.90    8.70
   0   7   2  105.99   23.10
   0   7   2  140.49   32.30
   0   7  -2  107.99   18.30
   0   7   2  132.19   30.30
   0  -7   2  109.89   22.40
   0  -7  -2  108.49   20.90
   0   7  -2  113.09   26.10
   0  -7  -2  111.99   17.70
   0  -7   2  137.79   18.70
   0   7  -2   99.29   28.90
  -1  -7  -2  110.79   18.80
  -1   7   2  108.69   11.40
  -1   7   2  103.09   25.00
   1  -7   2  118.79   19.40
  -1   7   2   91.89   19.50
  -1   7   2  106.19   17.90
  -1  -7  -2  106.99   22.30
  -1   7   2   93.99   17.70
   1  -7   2  119.79   28.20
   1   7  -2  104.89   25.90
   1   7  -2   96.49   17.70
  -1  -7  -2   97.59   14.90
  -1  -7  -2  163.18   28.70
  -1   7  -2  105.19   10.90
  -1   7  -2  101.79   17.90
  -1   7  -2   78.19   23.90
  -1  -7   2   93.69   12.80
  -1  -7   2  131.19   20.30
  -1   7  -2  115.39   30.10
   1  -7  -2  110.19   17.90
   1   7   2   99.49   26.40
  -1  -7   2   98.39   20.20
  -1  -7   2  102.89   25.30
   1  -7  -2   83.09   17.80
  -1   7  -2   75.79   23.50
   1   7   2   98.79   16.30
  -1   7  -2   82.89   16.90
  -2   7   2   29.30   12.80
  -2  -7  -2   29.70   15.20
  -2   7   2   30.20   14.00
  -2  -7  -2   49.90   13.00
  -2   7   2   59.39   15.00
  -2   7   2   65.99   31.30
  -2   7   2   68.09   21.60
  -2   7   2   57.19   21.70
   2   7  -2   43.50   12.30
   2  -7   2   28.50   14.10
  -2  -7  -2   56.19   16.20
  -2  -7  -2   36.80   11.60
  -2   7  -2   40.00   13.40
  -2  -7   2   35.30   11.30
   2   7   2   33.50   18.60
  -2   7  -2   50.59   15.50
  -2   7  -2   74.39   25.60
  -2   7  -2   27.00   13.70
  -2  -7   2   53.39   17.40
  -2  -7   2   44.10   12.00
  -2   7  -2   44.70   18.00
   2  -7  -2   35.10   15.60
  -2  -7   2   38.90   13.40
   2   7   2   55.49   13.50
   3  -7   2  854.01   53.09
  -3   7   2  789.72   53.49
  -3   7   2  818.72   43.40
  -3  -7  -2  856.11   49.90
  -3   7   2  852.31   47.20
  -3   7   2  911.01   70.39
  -3   7   2  797.62   76.49
  -3  -7  -2  805.02   42.10
   3   7  -2  813.22   42.00
  -3  -7  -2  829.82   42.70
  -3   7   2  751.32   47.60
  -3  -7  -2  921.41   52.19
  -3   7  -2  874.01   44.00
  -3   7  -2  860.21   68.79
   3   7   2  794.22   42.00
  -3  -7   2  861.91   47.70
   3   7   2  807.62   65.49
  -3   7  -2  828.72   50.79
  -3   7  -2  831.82   74.99
  -3  -7   2  848.22   43.50
  -3  -7   2  865.21   43.60
  -3  -7   2  891.51   51.99
   3  -7  -2  832.92   53.29
  -3   7  -2  884.51   48.00
   4   7  -2  133.49   48.80
  -4   7   2   68.79   18.30
  -4   7   2   76.09   18.10
  -4  -7  -2  106.79   17.60
  -4   7   2   55.09   26.80
   4  -7   2   84.89   24.20
  -4  -7  -2   73.19   14.10
  -4   7   2   59.99   13.90
  -4   7   2    3.00   35.20
  -4   7   2  159.78   58.39
   4   7  -2   92.49   20.10
  -4  -7  -2   -4.10   28.40
   4  -7  -2   81.39   23.30
  -4   7  -2   68.49   15.00
  -4  -7   2  117.99   18.60
  -4   7  -2  156.48   46.20
   4  -7  -2   69.29   18.10
   4   7   2   92.79   21.20
  -4  -7   2  117.39   18.40
  -4   7  -2   63.19   19.40
  -4   7  -2   12.80   24.70
  -4   7  -2   88.19   17.20
   5  -7   2   62.09   16.00
  -5   7   2   82.19   15.90
  -5  -7  -2   50.19   13.10
  -5   7   2   98.69   14.10
  -5   7   2   67.39   11.50
  -5   7  -2  108.69   14.00
  -5   7  -2   92.79   12.60
  -5   7  -2   97.99   15.90
  -5  -7   2  108.49   13.50
   0   8   2   97.79   18.50
   0   8   2  100.59   21.50
   0   8  -2   74.19   15.50
   0   8   2  113.19   22.30
   0  -8  -2   92.49   15.00
   0  -8  -2  121.99   28.00
   0  -8   2   94.09   23.50
   0  -8   2  100.89   16.10
   0  -8  -2   90.79   22.10
   0  -8   2  115.39   19.60
   0   8  -2   73.09   18.90
   0   8   2   55.69   22.20
   0  -8   2   94.59   15.30
   0  -8  -2  100.49   18.00
   0   8  -2   70.09   11.20
   0   8  -2   92.79   28.20
   0   8   2   79.99   12.50
  -1   8   2  423.16   20.30
   1  -8   2  464.65   31.50
  -1  -8  -2  416.26   30.50
  -1  -8  -2  410.06   27.10
   1   8  -2  439.36   56.59
  -1   8   2  365.36   49.50
   1  -8   2  370.36   29.50
  -1   8   2  459.15   35.40
  -1  -8  -2  446.46   41.40
  -1  -8  -2  396.16   26.70
   1   8  -2  337.27   25.00
   1  -8   2  298.17   43.40
  -1   8   2  398.06   59.89
   1   8  -2  399.56   30.30
  -1   8   2  390.46   30.20
   1   8   2  368.96   27.10
  -1   8  -2  378.86   50.49
  -1   8  -2  460.45   33.90
  -1   8  -2  418.36   33.70
  -1   8  -2  367.96   28.20
  -1  -8   2  452.75   50.99
  -1  -8   2  378.06   26.80
   1   8   2  429.06   32.60
  -1   8  -2  414.16   20.40
  -1  -8   2  397.36   26.00
   1   8   2  304.97   43.90
  -1  -8   2  418.26   30.60
   1  -8  -2  416.76   30.80
  -2   8   2  274.97   29.40
  -2  -8  -2  245.28   23.60
  -2   8   2  319.77   25.40
  -2   8   2  252.37   55.19
   2   8  -2  275.37   31.20
  -2   8   2  196.98   42.10
  -2  -8  -2  267.07   31.80
  -2   8   2  297.27   41.60
  -2  -8  -2  239.88   24.80
   2  -8   2  273.97   34.70
  -2  -8  -2  248.38   34.10
   2   8  -2  268.37   46.60
  -2   8   2  250.57   27.90
   2   8   2  211.68   38.20
   2  -8  -2  211.88   27.70
  -2   8  -2  253.87   47.30
  -2   8  -2  255.47   27.20
  -2  -8   2  247.68   23.30
  -2  -8   2  261.17   23.20
   2  -8  -2  265.27   33.70
   2   8   2  260.47   29.80
  -2   8  -2  237.18   24.50
  -2  -8   2  318.07   33.20
  -2   8  -2  275.77   30.10
  -2   8  -2  358.46   69.99
  -2  -8   2  288.47   39.80
  -2   8  -2  289.87   36.10
  -3  -8  -2   21.80   11.60
  -3   8   2   14.20   30.30
   3   8  -2   -1.90   10.90
  -3   8   2   -3.30   27.00
  -3   8   2    5.40   11.50
  -3  -8  -2   11.40   16.00
   3  -8   2   21.10   17.30
  -3  -8  -2    2.30   14.00
  -3   8   2    3.30   16.50
   3   8  -2    3.20   22.10
  -3   8   2   14.30   12.40
  -3  -8  -2    1.60    9.00
  -3   8   2    7.30   13.90
  -3   8  -2   20.70   31.10
  -3   8  -2   -4.10    9.50
  -3   8  -2   48.40   33.90
  -3   8  -2   -7.20   12.50
   3  -8  -2    7.70   13.10
  -3   8  -2   -7.50   11.90
  -3  -8   2    0.40   12.30
   3   8   2   -4.50   29.00
  -3  -8   2    5.00    8.50
   3   8   2    8.70   11.60
  -3   8  -2   27.60   19.90
   3  -8  -2   10.10   15.40
  -3  -8   2    9.30    9.20
   4  -8   2  353.66   30.20
   4   8  -2  414.86   67.29
  -4  -8  -2  382.46   26.80
  -4   8   2  412.56   30.70
   4  -8   2  311.27   38.90
  -4   8   2  358.16   26.50
  -4  -8  -2  373.76   26.00
  -4   8   2  419.66   32.10
  -4   8   2  368.26   44.20
   4   8  -2  345.17   35.50
  -4  -8   2  383.36   27.30
   4  -8  -2  388.26   31.60
  -4  -8   2  426.86   27.40
  -4   8  -2  350.06   27.30
  -4   8  -2  418.06   30.60
   4  -8  -2  378.96   42.50
   4   8   2  375.16   36.70
  -4   8  -2  374.36   32.20
   0  -9  -2  324.77   26.40
   0  -9  -2  331.47   29.50
   0   9   2  332.47   31.30
   0   9  -2  351.36   28.00
   0   9   2  317.77   52.79
   0   9   2  315.07   44.20
   0  -9   2  330.57   26.00
   0  -9  -2  353.96   27.50
   0   9  -2  363.26   21.50
   0   9   2  390.66   34.70
   0  -9   2  329.67   44.20
   0  -9   2  355.16   29.50
   0  -9   2  343.47   28.00
   0  -9  -2  390.26   54.19
   0   9   2  360.96   22.10
   0   9  -2  381.46   40.40
   0   9  -2  372.16   56.09
   1  -9   2  339.47   29.60
  -1  -9  -2  329.77   29.20
  -1   9   2  316.07   18.30
   1   9  -2  319.87   35.20
  -1   9   2  222.28   32.20
  -1   9   2  220.78   43.20
  -1  -9  -2  299.57   42.40
   1   9  -2  303.87   22.00
  -1   9   2  317.77   29.30
  -1  -9  -2  301.77   24.60
   1  -9   2  327.37   27.40
   1   9  -2  442.86   61.09
  -1  -9  -2  296.07   24.70
  -1   9  -2  325.37   28.20
  -1   9  -2  407.06   65.49
   1  -9  -2  308.67   28.70
  -1   9  -2  314.57   36.70
   1   9   2  255.97   45.30
   1   9   2  256.57   35.10
   1  -9  -2  338.87   31.90
  -1  -9   2  345.37   29.80
  -1  -9   2  302.27   28.10
  -1  -9   2  317.87   25.10
  -1   9  -2  309.87   18.10
   1   9   2  345.47   23.60
   1   9   2  290.47   35.30
  -1  -9   2  367.66   48.40
  -2   9   2   84.39   25.80
  -2   9   2   50.59   16.50
  -2   9   2   66.39   35.30
  -2   9   2   73.89   16.00
   2  -9   2   87.89   26.30
   2   9  -2  101.59   35.00
   2   9  -2   21.60   16.70
  -2   9   2   82.99   19.30
   2  -9   2   75.69   18.40
  -2   9   2  106.49   44.30
  -2  -9  -2   60.79   13.90
  -2  -9  -2   84.09   26.90
   2   9  -2   58.29   17.40
  -2  -9  -2   72.59   15.90
  -2   9  -2   74.69   24.20
   2  -9  -2   69.79   17.80
   2   9   2   44.80   17.30
  -2   9  -2   73.79   17.60
  -2  -9   2   48.30   11.90
   2   9   2  110.19   35.20
   2  -9  -2   58.39   22.30
  -2   9  -2   30.30   46.40
  -2  -9   2   74.29   15.30
   2   9   2   84.09   20.10
  -2   9  -2   73.79   18.30
  -2  -9   2   58.49   18.70
  -2  -9   2  100.89   25.10
  -2   9  -2   63.39   17.70
  -2   9  -2   59.89   35.40
   3   9  -2  666.63   64.29
   3  -9   2  616.44   49.90
  -3   9   2  684.83   41.50
  -3   9   2  689.23   76.99
   3  -9   2  616.04   41.70
  -3   9   2  597.04   40.00
  -3  -9  -2  630.04   43.40
  -3  -9  -2  631.14   36.60
   3   9  -2  609.04   42.40
  -3   9   2  578.34   81.19
  -3   9   2  576.14   34.10
  -3   9   2  618.54   48.00
  -3  -9  -2  657.93   37.00
  -3   9  -2  648.74   35.80
  -3   9  -2  428.06   68.99
  -3   9  -2  577.04   74.99
  -3  -9   2  597.24   35.70
  -3  -9   2  615.24   36.20
   3   9   2  610.84   43.50
   3  -9  -2  629.84   42.10
  -3   9  -2  617.14   41.30
   3  -9  -2  520.05   49.00
  -3   9  -2  660.83   40.70
   3   9   2  713.03   69.39
  -3   9  -2  603.44   47.20
  -3  -9   2  644.04   49.00
  -4   9   2   49.80   14.10
  -4  -9  -2   36.00   11.00
  -4   9   2   15.90   13.30
   4  -9   2   21.70   14.60
  -4  -9  -2   19.80    9.70
  -4   9   2   31.20   14.40
  -4   9   2   34.30   22.70
  -4  -9   2   41.60   12.50
   4  -9  -2   38.20   16.00
  -4   9  -2   32.50   12.20
  -4   9  -2   35.40   14.50
  -4   9  -2   43.50   14.00
  -4  -9   2   33.70   10.80
   0 -10   2  282.17   25.90
   0  10  -2  315.57   41.00
   0  10   2  331.77   42.00
   0 -10   2  318.27   29.60
   0 -10   2  266.07   26.00
   0  10   2  295.17   38.40
   0 -10  -2  282.17   26.20
   0  10  -2  197.78   30.30
   0 -10   2  293.77   52.69
   0  10   2  295.17   20.90
   0  10   2  252.17   55.69
   0 -10  -2  251.17   24.30
   0  10  -2  252.27   24.80
   0  10   2  247.78   27.30
   0 -10  -2  246.08   30.20
   0 -10  -2  221.98   49.60
   0  10  -2  278.27   54.59
   0  10  -2  277.17   20.50
   1  10  -2  386.16   30.70
   1  10  -2  370.96   24.20
  -1 -10  -2  566.54   65.79
  -1  10   2  396.46   19.80
  -1  10   2  377.46   37.50
  -1 -10  -2  410.36   29.10
  -1 -10  -2  440.66   35.40
  -1  10   2  361.76   65.69
   1 -10   2  401.36   33.40
  -1 -10  -2  385.66   29.20
   1 -10   2  383.06   30.30
   1  10  -2  381.76   52.99
  -1  10   2  425.56   32.10
   1  10  -2  371.26   40.20
  -1  10  -2  444.46   33.70
  -1 -10   2  414.16   30.20
  -1 -10   2  418.76   33.20
   1  10   2  488.55   70.99
  -1  10  -2  389.26   37.00
   1 -10  -2  322.47   37.80
  -1  10  -2  311.87   50.89
  -1 -10   2  477.25   60.99
  -1  10  -2  408.46   19.70
   1  10   2  449.36   41.20
   1  10   2  420.36   26.40
  -1 -10   2  383.86   28.30
   1 -10  -2  408.86   33.80
  -2  10   2   64.79   18.20
  -2  10   2   58.09   17.10
  -2 -10  -2   93.29   22.10
  -2 -10  -2   68.69   14.40
   2  10  -2  117.49   25.20
   2  10  -2   76.19   32.90
  -2  10   2   86.59   41.70
   2  10  -2   54.39   17.90
   2 -10   2   26.70   14.80
  -2  10   2  101.09   25.90
   2  10  -2   76.29   15.10
  -2 -10  -2   55.39   12.30
   2  10   2   70.59   37.60
   2  10   2  113.59   17.90
  -2  10  -2  135.39   49.50
  -2  10  -2   90.29   19.40
  -2  10  -2  127.49   29.40
  -2 -10   2   93.09   16.30
   2  10   2   98.99   24.10
  -2 -10   2   73.99   15.70
  -2  10  -2   68.39   26.30
   2 -10  -2   75.09   19.60
  -3 -10  -2  247.18   23.30
  -3  10   2  182.78   36.20
   3  10  -2  239.58   53.19
  -3  10   2  199.88   24.50
  -3  10   2  291.97   70.79
   3  10  -2  292.07   34.60
  -3  10   2  205.98   22.30
  -3  10   2  176.08   23.50
   3 -10   2  164.78   24.40
   3  10  -2  253.67   23.50
  -3 -10  -2  165.68   19.60
  -3  10  -2  179.48   21.20
  -3  10  -2  172.08   22.60
   3  10   2  236.28   32.70
  -3  10  -2  207.48   25.60
  -3 -10   2  232.78   21.90
  -3  10  -2  138.99   57.49
   3  10   2  249.38   62.59
   3 -10  -2  153.78   24.60
  -3  10  -2  152.18   29.10
  -3 -10   2  221.68   39.50
  -3 -10   2  202.88   23.10
   3  10   2  213.88   24.70
  -4 -10  -2    2.20    7.30
  -4  10   2   -0.10    8.80
  -4  10   2   46.70   39.00
  -4 -10  -2   -1.50    7.60
   4 -10   2    8.80   10.00
  -4  10   2  -34.60   23.30
  -4  10  -2   12.30   18.40
  -4  10  -2  -21.60    8.70
  -4 -10   2    0.60    7.90
   4 -10  -2   -4.00   12.00
  -4 -10   2    5.60    7.90
  -4  10  -2    5.60   11.40
   0  11  -2   21.80    9.20
   0  11   2   39.50   18.10
   0 -11   2   28.00   16.60
   0 -11   2   42.90   13.80
   0 -11  -2   10.60   13.80
   0  11  -2   34.50   17.50
   0  11   2   42.30   19.60
   0  11  -2   46.50   15.40
   0  11   2  124.89   51.69
   0 -11   2   29.10   48.10
   0 -11  -2   43.90   16.20
   0  11  -2   50.19   34.20
   0  11   2   34.50    9.50
   0  11   2   44.70   33.80
  -1 -11  -2  246.38   26.80
  -1  11   2  219.48   24.90
   1  11  -2  209.68   24.90
  -1  11   2  206.68   37.20
  -1 -11  -2  209.98   27.60
   1  11  -2  168.48   44.90
   1 -11   2  220.78   24.40
   1  11  -2  230.08   20.10
   1  11  -2  183.58   32.70
  -1  11   2  241.78   49.99
   1 -11   2  181.38   29.20
  -1 -11  -2  196.18   23.70
   1  11   2  288.77   38.30
  -1  11  -2  166.38   21.80
   1  11   2  223.78   35.20
  -1  11  -2  223.68   55.99
   1  11   2  143.69   41.70
  -1 -11   2  216.28   29.60
  -1 -11   2  190.58   21.70
  -1  11  -2  164.98   29.80
  -1 -11   2  209.18   66.69
  -1 -11   2  187.78   21.80
   1  11   2  247.48   20.40
   1 -11  -2  174.98   27.10
  -2  11   2   12.60   12.80
   2  11  -2    7.90   11.50
   2 -11   2   21.20   13.50
   2  11  -2   -1.50   32.30
  -2  11   2   15.50   73.29
  -2  11   2    7.20   17.20
   2  11  -2   -9.30   28.90
  -2 -11  -2   21.00   11.20
  -2 -11  -2   14.80   15.40
  -2 -11  -2    4.10   10.20
   2  11   2   13.80   11.00
  -2  11  -2   -1.30   37.80
  -2 -11   2   15.30   11.00
   2  11   2   -6.30   33.60
  -2 -11   2   -3.20   18.30
  -2  11  -2   13.60   19.20
   2  11   2   12.40   15.90
  -2 -11   2    9.50   23.40
   2  11   2    5.60   22.00
  -2 -11   2   14.60    9.20
   2 -11  -2    8.10   12.70
  -2  11  -2   10.00   11.80
   3  11  -2   80.29   74.09
  -3  11   2   47.40   20.70
   3  11  -2   16.10   22.20
  -3 -11  -2   49.20   13.30
   3  11  -2   60.09   13.40
  -3  11   2   37.20   13.10
  -3 -11  -2   41.70   11.30
   3 -11   2   34.00   14.50
   3  11   2   36.30   19.70
  -3 -11   2   51.19   12.70
   3  11   2   22.80   22.80
   3  11   2   40.90   13.00
  -3  11  -2   61.09   15.50
   3 -11  -2   39.20   14.30
  -3 -11   2   45.00   12.00
  -3  11  -2   33.40   22.10
   0 -12  -2   89.29   15.90
   0 -12   2   89.69   21.30
   0 -12   2   96.19   17.20
   0  12   2   67.79   10.90
   0  12   2   23.80   36.10
   0  12   2  103.59   21.40
   0  12   2   70.79   23.70
   0  12  -2   83.99   23.20
   0 -12  -2   68.99   18.30
   0  12  -2  114.39   18.20
   0  12  -2   75.09   36.00
   0  12  -2   89.79   12.70
  -1  12   2  151.38   51.19
  -1  12   2   23.60   23.00
   1  12  -2    2.40   32.50
   1  12  -2   59.79   10.70
  -1 -12  -2   90.29   19.70
  -1  12   2   64.69   19.10
  -1  12   2   76.09   25.00
  -1 -12  -2   83.29   17.10
   1  12  -2   72.69   24.30
   1  12  -2   62.29   34.90
   1 -12   2   96.89   21.10
   1 -12   2  101.19   31.30
  -1 -12   2   91.49   87.09
  -1 -12   2   86.59   17.60
   1 -12  -2   66.69   18.40
  -1 -12   2   81.09   14.80
  -1  12  -2  103.79   49.30
  -1  12  -2   75.09   22.10
   1  12   2   67.49   46.30
   1  12   2   78.59   36.20
  -1  12  -2   84.09   17.40
   1  12   2   92.69   23.90
   1  12   2   87.99   14.10
  -1 -12   2  112.89   23.70
  -2 -12  -2  275.67   31.40
  -2  12   2  272.47   38.90
  -2  12   2  306.77   66.59
  -2 -12  -2  330.97   24.60
   2 -12   2  342.17   29.60
  -2 -12  -2  363.36   26.40
   2  12  -2  373.86   33.50
   2  12  -2  352.36   44.00
   2  12  -2  382.66   67.29
   2  12  -2  322.97   22.30
  -2  12   2  349.77   29.30
   2 -12  -2  325.87   29.60
   2  12   2  388.66   47.90
  -2  12  -2  341.67   28.20
   2  12   2  330.67   22.80
  -2 -12   2  296.67   23.80
   2  12   2  349.67   33.70
  -2  12  -2  321.87   69.69
  -2  12  -2  259.07   34.90
   2  12   2  337.27   61.09
  -2 -12   2  365.16   25.70
  -3  12   2   42.00   19.80
  -3 -12  -2   65.39   12.30
  -3 -12  -2   65.99   11.50
   3  12  -2   37.60   16.80
   3  12  -2   61.49   10.80
  -3  12   2   46.40   12.60
   3 -12   2   39.90   12.90
   3  12   2  100.09   22.10
  -3  12  -2   48.00   12.60
   3  12   2   80.79   12.40
  -3  12  -2   51.29   24.50
  -3 -12   2   48.00   10.60
   3 -12  -2   29.70   12.30
  -3 -12   2   51.39   12.10
   0  13  -2  120.99   53.79
   0  13  -2   86.39   18.10
   0  13  -2  107.19   24.80
   0  13   2   81.09   10.30
   0 -13  -2   69.59   18.50
   0  13   2   71.09   48.30
   0  13  -2   84.19   10.30
   0 -13   2   61.69   17.20
   0  13   2   63.89   21.80
   0 -13   2   78.19   14.70
   0 -13  -2   99.69   17.10
  -1 -13  -2   81.29   14.80
   1 -13   2   49.50   15.10
  -1 -13  -2   37.70   15.90
  -1  13   2  114.99   21.00
  -1  13   2   98.69   52.49
   1  13  -2   60.59   19.30
  -1  13   2   73.59   23.90
   1  13  -2   64.09   10.50
   1  13  -2   93.19   42.40
  -1  13  -2   82.69   17.20
   1  13   2   29.10   46.70
   1 -13  -2   49.50   14.60
   1  13   2   65.59   21.30
  -1 -13   2   77.99   14.50
  -1  13  -2   43.30   61.29
  -1 -13   2   60.89   19.50
   1  13   2   49.60   10.00
  -1  13  -2   90.69   24.10
   2  13  -2   75.39   18.90
  -2  13   2   76.29   15.00
  -2  13   2  105.39   25.30
  -2 -13  -2  107.49   15.80
  -2 -13  -2   47.40   26.10
   2 -13   2   85.19   17.40
   2  13  -2   80.19   11.20
  -2 -13   2   87.09   14.70
  -2 -13   2  100.69   14.90
  -2  13  -2  105.99   25.20
   2  13   2   93.09   11.80
   2  13   2   97.99   23.20
   2 -13  -2   94.59   19.10
  -2  13  -2  105.79   17.70
   0  14  -2  220.18   26.20
   0 -14  -2  309.97   29.30
   0 -14   2  237.78   26.60
   0  14   2  201.18   27.50
   0  14  -2  308.17   37.40
   0 -14   2  317.97   21.60
   1 -14   2   31.70   21.90
   1  14  -2   24.30    6.80
  -1  14   2   11.20   16.80
  -1 -14  -2   47.40   18.10
  -1 -14  -2   51.49   11.50
   1  14  -2   36.10   18.70
  -1  14  -2   37.40   15.40
   1  14   2   15.30   11.80
  -1 -14   2   43.00   10.50
   1 -14  -2   27.40   13.10
  -1  14  -2   37.40   18.30
   1  14   2   44.40    8.10
   0   0   3    0.90    3.30
   0   0  -3   -1.20    3.40
   0   0   3    2.50    3.70
   0   0   3    0.90    3.90
  -1   0  -3  184.08   11.00
  -1   0   3  200.88   20.20
  -1   0   3  195.38   12.10
  -2   0  -3   14.90   12.10
  -2   0   3    1.50   11.70
  -2   0   3    0.60    6.40
  -2   0  -3   15.30    9.10
  -2   0   3   14.60    7.00
  -2   0   3   -1.50   13.20
  -2   0  -3    7.30   10.00
  -3   0   3  151.98   22.50
  -3   0   3  122.59   17.30
  -3   0   3  167.18   22.00
  -3   0  -3  111.49   17.40
  -3   0  -3  138.19   20.80
  -3   0  -3  133.89   22.30
  -3   0   3  107.29   36.30
  -3   0   3  137.19   17.90
  -3   0   3  146.09   18.00
  -3   0  -3  157.08   28.90
  -3   0  -3  152.08   24.80
  -3   0  -3  137.49   17.10
  -3   0  -3  148.49   19.90
  -3   0   3  124.89   29.80
  -4   0   3  171.38   24.70
  -4   0  -3  122.09   19.90
  -4   0   3  131.99   36.80
  -4   0   3  120.59   20.50
  -4   0  -3  156.28   37.10
  -4   0  -3  108.99   20.60
  -4   0  -3  151.48   21.10
  -4   0   3  128.39   19.30
  -5   0  -3   43.50   15.70
  -5   0  -3   19.80   10.20
  -5   0   3   50.89   12.50
  -5   0   3   41.20   12.60
  -5   0  -3    2.00   17.70
  -5   0   3  -17.60   13.50
  -5   0   3   23.80   11.80
   0  -1  -3 1719.43   54.99
   0  -1   3 1978.80   61.89
   0   1  -3 1831.32   58.59
   0   1  -3 1851.91   55.39
   0   1   3 1769.52   55.79
  -1   1   3 3244.88   99.69
  -1  -1  -3 3238.38   94.59
  -1  -1  -3 3230.48  100.69
  -1   1   3 3304.37  111.39
  -1   1  -3 3425.16  102.69
  -1  -1   3 3255.47   95.99
   1  -1  -3 3249.07   94.59
  -1  -1   3 3242.28   96.69
  -1  -1   3 3201.98  109.79
  -1   1  -3 3207.98  100.39
  -2   1   3 1387.26   58.99
  -2   1   3 1427.46   59.29
  -2  -1  -3 1431.06   56.99
  -2  -1  -3 1440.46   61.29
  -2   1   3 1520.15   72.89
  -2  -1   3 1405.46   59.19
  -2   1  -3 1465.95   57.19
  -2  -1   3 1537.15   71.79
  -2   1  -3 1546.85   65.49
  -2  -1   3 1487.95   55.39
  -2   1  -3 1447.26   57.29
  -3  -1  -3  210.78   25.20
  -3   1   3  151.48   20.70
  -3   1   3  118.49   29.80
  -3   1   3  177.68   23.40
  -3  -1  -3  160.28   22.90
  -3  -1  -3  183.88   24.00
  -3  -1  -3  127.29   16.20
  -3   1   3  209.88   22.90
  -3   1   3  192.48   21.00
  -3   1   3  161.28   26.20
  -3   1   3  158.48   20.60
  -3  -1  -3  153.88   28.40
  -3  -1  -3  144.09   22.50
  -3   1  -3  173.48   22.00
  -3   1  -3  170.78   31.80
  -3  -1   3  168.48   22.00
  -3  -1   3  178.28   26.10
  -3  -1   3  144.29   31.70
  -3  -1   3  208.38   23.00
  -3   1  -3  134.59   21.00
  -3  -1   3  162.98   22.20
  -3  -1   3  166.88   20.40
  -3   1  -3  171.18   21.60
  -3   1  -3  173.98   27.40
  -3  -1   3  230.48   25.30
  -3   1  -3  157.68   22.50
  -3   1  -3  124.49   20.30
  -4   1   3  381.56   29.10
  -4   1   3  379.86   29.30
  -4   1   3  292.57   49.50
  -4  -1  -3  306.57   26.40
  -4  -1  -3  432.36   48.20
  -4  -1  -3  353.76   30.00
  -4  -1  -3  461.85   47.70
  -4  -1  -3  334.97   28.20
   4  -1   3  403.76   28.60
  -4   1   3  417.76   32.50
  -4   1   3  405.86   33.20
  -4   1  -3  397.96   30.50
  -4  -1   3  409.86   32.30
  -4  -1   3  308.57   49.90
  -4  -1   3  406.26   30.70
  -4  -1   3  403.16   29.90
  -4   1  -3  418.46   35.50
  -4  -1   3  470.15   56.39
   4  -1  -3  377.86   28.00
  -4   1  -3  368.06   30.50
  -4  -1   3  349.87   33.80
  -4   1  -3  384.16   30.60
  -4   1  -3  374.96   33.90
  -5  -1  -3   86.79   17.70
  -5   1   3   89.69   15.70
  -5   1   3   27.70   16.90
  -5   1   3   91.39   15.20
  -5   1   3   94.29   19.40
  -5  -1  -3   93.59   16.00
  -5   1  -3   87.09   14.40
  -5  -1   3   87.19   14.70
  -5   1  -3   81.09   19.40
  -5  -1   3   28.30   14.90
   5  -1  -3  104.79   25.30
  -5  -1   3   99.99   19.30
  -5   1  -3   67.29   14.60
  -5  -1   3   67.99   14.10
   0   2   3 6633.04  202.98
   0  -2   3 6902.11  201.48
   0   2   3 6738.93  200.88
   0   2   3 6855.01  197.18
   0  -2  -3 7028.10  196.58
   0   2  -3 7007.50  201.88
   0  -2   3 7103.29  197.38
   0  -2  -3 6833.52  201.18
   0   2  -3 6612.34  196.48
  -1   2   3 1902.81   75.29
  -1   2   3 1935.51   66.59
  -1  -2  -3 1968.40   60.89
  -1  -2  -3 1850.51   60.99
  -1  -2   3 1776.62   60.19
  -1   2  -3 1819.22   66.69
  -1   2  -3 1865.41   65.19
   1  -2  -3 1979.30   70.69
  -1   2  -3 1884.01   66.79
  -1  -2   3 1827.62   71.49
  -1  -2   3 1859.81   59.49
   2  -2   3  654.23   26.20
  -2   2   3  672.83   47.40
  -2   2   3  595.04   39.40
  -2  -2  -3  626.54   37.50
  -2   2   3  611.64   34.80
  -2   2   3  675.93   34.50
  -2   2   3  663.03   33.40
  -2  -2  -3  628.64   34.40
  -2   2  -3  665.73   33.40
  -2   2  -3  573.34   34.40
   2  -2  -3  656.43   27.30
  -2  -2   3  632.74   43.40
  -2   2  -3  661.63   34.30
  -2   2  -3  655.83   40.80
  -2   2  -3  634.34   33.90
  -3  -2  -3  448.26   31.00
  -3  -2  -3  473.35   31.80
   3  -2   3  415.46   24.40
  -3   2   3  439.86   30.40
  -3   2   3  454.15   30.80
  -3   2   3  446.96   32.10
  -3   2   3  432.46   32.30
  -3  -2  -3  480.45   34.20
  -3  -2  -3  421.66   27.70
  -3   2   3  464.55   28.80
  -3   2   3  424.36   35.00
  -3  -2  -3  462.95   48.30
  -3  -2  -3  446.76   31.00
  -3   2   3  330.57   47.70
   3  -2  -3  434.26   25.50
  -3   2  -3  454.25   30.90
  -3   2  -3  384.36   30.80
  -3  -2   3  420.16   28.60
  -3  -2   3  446.06   30.30
  -3  -2   3  464.15   44.90
  -3   2  -3  428.66   31.90
  -3  -2   3  432.96   32.30
  -3   2  -3  505.35   34.30
  -3  -2   3  496.35   34.40
  -3  -2   3  437.06   32.70
  -3   2  -3  484.25   42.30
  -3   2  -3  397.36   34.90
  -3  -2   3  443.86   31.10
  -3   2  -3  484.25   33.50
  -4  -2  -3  346.77   32.60
  -4   2   3  272.07   26.40
  -4   2   3  234.68   31.80
  -4   2   3  195.78   28.60
  -4  -2  -3  296.67   34.50
  -4   2   3  252.37   26.70
  -4   2   3  303.67   37.90
  -4  -2  -3  356.06   39.80
   4  -2   3  269.97   26.10
  -4  -2  -3  260.07   24.90
  -4   2   3  217.98   45.00
  -4  -2   3  259.47   27.60
  -4   2  -3  205.28   24.80
  -4  -2   3  315.07   37.30
  -4  -2   3  263.27   25.20
  -4  -2   3  293.37   26.70
  -4   2  -3  316.47   37.80
  -4   2  -3  284.47   35.60
  -4  -2   3  317.57   32.40
   4  -2  -3  271.57   26.50
  -4   2  -3  267.07   27.00
  -4  -2   3  279.57   47.40
  -4   2  -3  321.17   38.00
  -5  -2  -3    6.40   12.50
  -5  -2  -3   43.10   23.30
  -5   2   3   17.40   17.90
  -5  -2  -3   -3.10   17.40
  -5   2  -3  136.89   17.70
  -5  -2   3  194.08   19.30
   5  -2  -3  166.38   30.60
  -5  -2   3  197.48   22.00
  -5   2  -3  164.48   23.80
  -5   2  -3  181.88   19.90
   0   3   3 3279.57  111.19
   0   3   3 3415.16  108.29
   0  -3   3 3318.77  102.19
   0  -3   3 3471.25  109.29
   0   3  -3 3419.56  108.99
   0  -3  -3 3382.96  108.69
   0   3   3 3399.36  103.49
   0  -3  -3 3473.75  101.89
   0   3  -3 3314.17  102.69
   1  -3   3 1600.74   61.19
   1   3  -3 1670.43   50.39
  -1   3   3 1680.53   63.09
  -1   3   3 1664.03   70.29
   1  -3   3 1683.03   57.49
  -1  -3  -3 1640.14   58.19
  -1  -3  -3 1537.45   56.79
  -1  -3   3 1665.83   56.69
  -1  -3   3 1649.44   66.89
  -1   3  -3 1663.83   62.89
  -1  -3   3 1535.05   57.99
   1  -3  -3 1595.94   56.09
  -1   3  -3 1632.94   63.99
  -2   3   3  161.68   32.80
  -2   3   3   98.99   23.50
   2  -3   3  110.79   14.70
  -2   3   3   94.09   14.50
  -2   3   3  127.09   20.60
  -2  -3  -3  119.59   13.00
  -2  -3  -3  151.48   15.40
  -2   3   3  137.69   22.60
  -2  -3  -3  180.78   22.90
  -2   3  -3  115.99   16.00
  -2  -3   3  128.69   19.10
  -2   3  -3  100.79   22.80
  -2  -3   3  119.49   14.20
  -2   3  -3  139.79   18.30
  -2  -3   3  123.89   15.10
  -2   3  -3  101.99   18.10
   2  -3  -3  121.99   15.30
  -2  -3   3  148.99   27.20
  -3   3   3  161.68   22.10
   3  -3   3   96.79   16.30
  -3   3   3   91.39   28.60
  -3  -3  -3  144.69   20.50
  -3   3   3  122.69   19.20
  -3   3   3  134.79   25.60
  -3  -3  -3  145.49   22.60
  -3  -3  -3  146.89   19.00
  -3  -3  -3  128.59   22.90
  -3   3   3  132.79   26.00
  -3  -3  -3  134.69   21.40
  -3  -3  -3  162.28   20.30
  -3   3   3  155.38   20.80
  -3   3  -3  107.29   20.10
  -3   3  -3  158.18   22.20
  -3   3  -3  146.89   26.40
  -3   3  -3  106.49   19.00
  -3  -3   3  148.49   24.60
  -3   3  -3  103.29   21.00
  -3   3  -3  100.59   28.20
  -3  -3   3  122.39   28.70
  -3   3  -3  117.89   18.60
  -3  -3   3  164.68   19.20
  -3  -3   3  134.99   21.10
  -3  -3   3  155.48   22.40
   3  -3  -3  124.99   27.10
  -3  -3   3  140.79   19.00
  -4  -3  -3  417.16   30.70
  -4   3   3  427.66   47.10
  -4  -3  -3  336.67   26.80
  -4   3   3  282.57   52.29
  -4   3   3  352.16   31.00
  -4  -3  -3  462.55   37.80
  -4   3   3  372.86   36.80
  -4   3   3  381.26   30.10
   4  -3   3  405.96   32.80
  -4   3   3  390.46   34.60
  -4   3  -3  493.55   37.40
  -4   3  -3  422.36   36.80
  -4  -3   3  396.66   31.40
  -4   3  -3  394.16   31.90
  -4  -3   3  427.16   28.40
   4  -3  -3  436.06   34.90
  -4  -3   3  440.66   34.70
  -4   3  -3  470.55   51.09
  -4   3  -3  410.86   32.10
  -4  -3   3  423.66   31.50
  -5   3   3    4.10   19.60
   5  -3   3    3.10   20.30
  -5   3   3   -9.40    9.90
  -5   3   3    5.20    9.50
  -5   3   3   23.60   13.00
  -5  -3   3   -4.40   17.10
  -5  -3   3    1.80   10.80
   5  -3  -3   36.60   25.70
  -5   3  -3   11.50   11.00
  -5  -3   3   18.80   15.50
  -5   3  -3   -3.40    8.60
  -5   3  -3   -3.20   11.70
   0  -4  -3 2138.09   76.49
   0   4   3 2080.59   69.69
   0   4   3 2103.99   75.59
   0  -4   3 2040.10   75.89
   0  -4   3 2036.30   67.39
   0   4   3 2125.09   79.89
   0   4  -3 2083.19   76.29
   0  -4  -3 2017.20   66.69
   0   4  -3 2062.39   69.29
   0   4  -3 2030.50   77.59
   1  -4   3  263.87   28.60
   1  -4   3  191.78   17.40
   1   4  -3  200.38   14.00
  -1  -4  -3  219.38   19.20
  -1   4   3  200.88   19.50
  -1   4   3  239.28   34.70
  -1   4   3  189.48   22.70
  -1   4  -3  226.68   27.40
  -1   4  -3  185.98   22.80
  -1  -4   3  208.68   17.70
   1  -4  -3  224.48   18.50
   1   4   3  215.98   14.30
  -1  -4   3  246.58   19.80
  -2  -4  -3  731.83   35.90
  -2  -4  -3  642.64   33.80
  -2  -4  -3  658.03   36.60
  -2  -4  -3  754.22   34.20
  -2   4   3  706.03   60.09
  -2   4   3  723.13   37.30
  -2   4   3  651.63   40.20
  -2   4   3  741.83   43.90
   2  -4   3  680.03   35.40
  -2  -4   3  747.03   37.40
  -2   4  -3  713.23   36.10
  -2   4  -3  629.74   46.80
  -2   4  -3  700.33   37.80
  -2   4  -3  676.63   42.50
  -2  -4   3  658.13   35.60
   2  -4  -3  661.83   34.80
  -2  -4   3  659.03   32.80
  -3  -4  -3  201.48   25.90
   3  -4   3  115.59   19.30
  -3   4   3  182.18   41.70
  -3   4   3  179.68   28.90
  -3   4   3  151.28   29.00
  -3  -4  -3  121.69   22.20
  -3   4   3  149.59   20.10
  -3  -4  -3  136.39   19.10
  -3   4   3  129.99   21.20
  -3   4   3  117.49   18.00
  -3  -4  -3  152.78   19.20
  -3  -4   3  194.78   27.30
  -3   4  -3  160.98   22.70
  -3   4  -3  109.59   20.70
  -3   4  -3  197.88   30.10
  -3   4  -3   98.79   29.80
  -3   4  -3  149.99   20.50
   3  -4  -3  144.69   22.40
  -3  -4   3  120.29   17.10
  -3  -4   3  189.08   20.80
  -3   4  -3  120.49   22.10
  -3  -4   3  164.18   19.30
  -3   4  -3  120.99   30.70
  -3  -4   3  184.08   22.70
  -3  -4   3  125.29   17.00
  -4   4   3   47.30   21.50
  -4  -4  -3   79.99   18.10
  -4  -4  -3  131.19   28.00
   4  -4   3   63.69   21.10
  -4   4   3   54.69   29.80
  -4   4   3   59.29   21.90
  -4   4   3   48.40   16.50
  -4   4   3   45.90   15.00
  -4  -4  -3   61.99   13.90
  -4   4   3   31.80   14.50
  -4  -4  -3   12.70   14.90
  -4   4  -3   64.69   15.50
  -4  -4   3   45.90   16.30
  -4   4  -3   85.79   25.90
  -4   4  -3   38.70   17.20
   4  -4  -3   53.49   19.40
  -4  -4   3   51.99   13.20
  -4  -4   3   78.49   17.00
  -4   4  -3   13.40   23.20
  -4   4  -3   51.69   17.90
   5  -4   3  111.69   27.70
  -5   4   3  136.49   18.70
  -5   4   3  113.79   19.00
  -5   4   3   85.99   14.70
  -5  -4   3   85.39   34.80
  -5   4  -3  100.79   19.10
  -5   4  -3  127.79   19.40
   5  -4  -3  143.99   27.50
  -5   4  -3   95.29   15.80
   0  -5   3  116.19   13.60
   0  -5   3  108.99   20.20
   0  -5  -3  104.69   14.90
   0   5   3  133.49   20.10
   0   5  -3   57.89   15.00
   0  -5  -3  119.89   19.10
   0   5  -3   80.89   18.30
   0  -5  -3   92.19   20.20
   0   5   3   88.09   17.60
   0   5  -3  109.49   15.00
   0   5   3   96.89   15.70
   1   5  -3   49.60    9.30
  -1   5   3   49.00   15.30
   1  -5   3   54.19   12.40
  -1   5   3   37.30   13.40
   1  -5   3   38.40   14.40
  -1  -5  -3   57.89   12.80
  -1  -5  -3   33.90   11.30
  -1   5   3   30.40   16.40
   1   5   3   46.80   16.20
  -1  -5   3   79.49   15.90
  -1  -5   3   53.69   14.20
   1   5   3   51.29   10.30
  -1   5  -3   59.89   13.00
  -1   5  -3   44.30   12.20
  -1   5  -3   40.00   14.20
   1  -5  -3   49.50   13.40
  -1   5  -3   63.79   19.50
  -1   5  -3   53.39   13.90
   2   5  -3   14.20    7.80
   2  -5   3   13.10   10.30
  -2  -5  -3   -5.80   12.60
  -2   5   3   -0.70   15.70
  -2   5   3   14.90   12.80
  -2  -5  -3   19.10   11.10
  -2   5   3    6.60   11.90
  -2   5   3   29.00   16.80
  -2   5   3   17.20   10.10
  -2   5   3   41.90   12.40
  -2  -5  -3   -5.00    6.80
  -2  -5  -3   13.80    9.60
  -2  -5  -3   25.00   12.00
  -2  -5  -3   27.90   11.60
   2   5   3   19.50    7.30
  -2  -5   3   31.00   12.20
   2  -5  -3   16.90   10.20
  -2   5  -3    8.00   11.70
  -2  -5   3   -9.50   13.30
  -2  -5   3   22.50   11.50
  -2  -5   3   19.90   10.40
  -2   5  -3   11.50   14.80
  -2  -5   3   36.00   14.90
  -2   5  -3    9.80   12.50
  -2   5  -3   15.30   14.30
  -2   5  -3   14.80   12.00
  -2   5  -3   30.90   20.50
  -2  -5   3    5.60    8.10
  -3  -5  -3  200.68   27.40
  -3  -5  -3  177.88   23.80
  -3   5   3  152.58   32.10
  -3   5   3  122.59   21.80
  -3   5   3  170.78   30.00
  -3  -5  -3  150.08   20.70
  -3   5   3  185.08   24.40
  -3   5   3  143.59   22.40
   3  -5   3  117.09   21.70
  -3  -5  -3  176.38   27.00
  -3   5   3  128.59   38.20
  -3  -5  -3  130.49   18.20
  -3  -5   3  151.78   23.40
  -3   5  -3  154.28   28.40
  -3   5  -3  122.79   21.30
   3  -5  -3  151.48   25.30
  -3  -5   3  250.87   39.90
  -3   5  -3  145.79   24.30
  -3  -5   3  160.68   21.60
  -3  -5   3  144.49   17.70
  -3   5  -3  132.29   27.30
  -3   5  -3  143.99   21.20
  -3  -5   3  173.88   18.90
  -4   5   3  218.48   28.20
  -4   5   3  279.17   44.40
   4  -5   3  226.48   34.30
  -4   5   3  171.58   48.70
  -4   5   3  164.08   20.50
  -4  -5  -3  247.58   25.40
  -4  -5  -3  186.88   22.40
  -4   5  -3  315.77   46.90
  -4   5  -3  176.18   24.40
  -4  -5   3  251.07   27.00
  -4  -5   3  271.17   24.20
  -4  -5   3  254.57   25.30
  -4   5  -3  184.48   24.20
   4  -5  -3  226.88   32.80
  -5   5   3  339.17   25.50
  -5   5   3  303.77   26.70
  -5   5   3  343.67   24.60
  -5   5  -3  341.97   24.60
  -5   5  -3  346.87   24.10
  -5  -5   3  293.17   23.30
  -5   5  -3  305.47   27.50
   0   6  -3 1002.20   44.60
   0  -6   3  984.60   42.50
   0   6   3 1049.89   58.79
   0  -6  -3 1034.20   43.90
   0   6   3  995.20   45.70
   0   6  -3 1001.20   55.99
   0  -6  -3  965.30   52.89
   0  -6   3  935.01   51.89
   0   6   3  962.50   53.99
   0   6  -3 1076.19   57.39
  -1   6   3  189.48   28.90
  -1   6   3  250.57   28.00
  -1   6   3  222.18   22.90
   1  -6   3  259.37   49.70
  -1  -6  -3  227.38   26.50
   1   6  -3  204.88   18.50
  -1  -6  -3  218.78   23.40
   1  -6   3  225.88   25.30
  -1   6   3  161.88   31.30
  -1   6   3  204.78   21.60
  -1  -6   3  183.88   23.90
   1   6   3  222.78   19.50
   1  -6  -3  229.18   24.00
  -1  -6   3  211.48   19.70
   1   6   3  265.47   36.80
  -1  -6   3  215.98   21.10
  -1   6  -3  231.28   30.10
   1  -6  -3  231.38   23.40
  -1   6  -3  215.98   24.30
  -1   6  -3  207.88   22.30
  -1   6  -3  248.78   37.20
  -1   6  -3  282.17   28.90
  -2   6   3   33.50   12.50
  -2   6   3   54.69   20.90
   2   6  -3   30.70    9.50
  -2  -6  -3   31.10   11.20
  -2   6   3   43.20   13.70
  -2  -6  -3   23.70    9.00
  -2   6   3   35.50   13.00
   2  -6   3   38.70   14.70
  -2   6   3   12.40   16.90
  -2   6   3   43.90   24.60
  -2  -6  -3   47.10   15.90
  -2  -6  -3   50.59   15.00
  -2  -6   3   53.79   14.80
  -2   6  -3   49.80   15.10
  -2  -6   3   51.29   15.50
  -2   6  -3   49.30   13.60
  -2   6  -3   22.80   13.20
  -2   6  -3   31.20   20.00
   2  -6  -3   39.70   13.90
  -2  -6   3   36.50   11.20
  -2   6  -3   23.70   15.60
  -2  -6   3   42.90   12.00
   2   6   3   36.70   10.90
  -2  -6   3   49.30   16.20
   2   6   3   38.70   21.70
  -2  -6   3   47.10   12.30
  -2   6  -3   78.59   23.50
  -3   6   3    6.50   17.90
  -3   6   3   29.00   14.80
  -3  -6  -3   15.30   12.80
  -3  -6  -3    7.50   13.00
  -3   6   3   41.70   14.30
  -3  -6  -3   31.40   11.50
  -3  -6  -3   14.40   14.10
  -3  -6  -3   25.90   11.50
  -3   6   3   13.00   10.10
  -3   6   3   11.60   24.70
   3   6  -3   19.60    9.30
  -3   6   3   19.40   17.10
  -3   6  -3   27.20   19.90
  -3  -6   3    6.30   10.20
  -3   6  -3   14.40   12.20
  -3   6  -3   27.00   14.10
  -3   6  -3    2.90   16.00
  -3   6  -3   21.10   12.30
  -3  -6   3   10.70   11.00
  -3   6  -3  -19.30   23.50
  -3  -6   3   11.70    9.50
   3   6   3   34.00   12.00
   3   6   3   13.00   21.40
  -3  -6   3   28.20   11.60
  -3  -6   3   41.00   14.40
  -4  -6  -3  301.37   25.00
  -4   6   3  344.67   51.69
   4  -6   3  294.07   37.60
  -4   6   3  367.16   30.30
   4   6  -3  363.36   37.90
  -4   6   3  141.89   77.79
  -4   6   3  301.57   41.60
  -4  -6  -3  292.67   26.10
  -4   6   3  256.17   30.50
  -4   6  -3  309.57   45.50
  -4   6  -3  289.87   26.40
   4  -6  -3  336.37   40.60
  -4  -6   3  297.77   25.90
  -4  -6   3  272.47   24.60
  -4   6  -3  278.37   33.60
  -4  -6   3  318.17   28.90
  -4   6  -3  339.07   30.70
  -5   6   3   44.60   10.90
   5  -6   3   62.69   14.50
  -5   6   3   38.50   11.40
  -5  -6  -3   62.89   16.10
  -5   6   3   59.69   14.70
  -5  -6   3   77.29   13.90
  -5   6  -3   55.09   13.00
  -5   6  -3   48.60   11.30
  -5   6  -3   44.60   13.80
   0   7  -3   40.40   27.80
   0   7   3    2.90   22.80
   0  -7  -3   41.60   16.50
   0   7  -3   29.90   16.80
   0   7   3   18.70   19.80
   0   7  -3   11.00   12.50
   0  -7   3   23.20   11.50
   0  -7  -3   24.80   10.50
   0  -7   3   29.40   15.70
   0  -7   3   27.60   11.40
  -1  -7  -3   18.00   12.40
   1   7  -3   16.00   10.10
  -1  -7  -3   11.30   10.00
   1  -7   3   14.20   20.50
  -1   7   3    6.10   10.90
  -1   7   3    7.20   12.60
  -1   7   3   15.40   12.90
  -1   7   3   10.50   14.80
  -1   7   3   11.40    6.90
  -1  -7  -3    8.70   12.40
   1  -7   3   23.50   13.10
  -1   7   3   11.50   18.50
   1   7  -3   17.50   14.80
  -1  -7  -3   14.80   10.10
  -1   7  -3   24.00   14.30
   1   7   3   20.60   10.40
  -1   7  -3   22.00   19.40
  -1   7  -3    8.20   12.70
  -1  -7   3   16.10    9.20
   1  -7  -3   17.20   10.80
  -1  -7   3   24.70   14.30
  -1   7  -3   17.40    6.70
  -1   7  -3   13.30   10.70
   1   7   3   15.30   16.40
  -1  -7   3   16.30   11.80
   1  -7  -3   27.70   14.10
  -2   7   3  644.44   37.70
  -2   7   3  659.63   56.59
  -2  -7  -3  640.94   40.90
  -2  -7  -3  720.03   53.69
  -2  -7  -3  632.14   35.30
  -2   7   3  640.64   61.99
  -2  -7  -3  666.23   36.00
   2   7  -3  683.93   36.80
  -2   7   3  646.54   44.90
  -2   7   3  672.83   38.80
   2  -7   3  662.33   42.80
  -2   7   3  663.83   35.60
  -2  -7   3  613.24   37.90
  -2  -7   3  766.52   51.69
  -2  -7   3  554.74   31.50
  -2   7  -3  615.34   35.10
  -2  -7   3  590.24   37.10
  -2   7  -3  636.94   42.50
   2   7   3  666.13   53.39
  -2   7  -3  756.72   57.49
   2   7   3  630.54   35.90
  -2  -7   3  621.24   34.50
  -2   7  -3  621.94   39.10
   2  -7  -3  646.04   42.20
  -2  -7   3  622.74   34.90
  -2   7  -3  675.03   38.20
   2  -7  -3  716.83   39.90
  -3   7   3  145.29   30.20
  -3   7   3  140.49   23.40
  -3   7   3  169.18   23.50
  -3  -7  -3  246.48   40.80
  -3   7   3  140.49   44.10
  -3  -7  -3  130.09   17.40
  -3  -7  -3  155.88   19.90
  -3   7   3  192.88   39.50
  -3   7   3  140.59   21.00
   3   7  -3  185.98   22.70
   3  -7   3  149.59   27.60
   3  -7  -3  185.88   29.40
  -3  -7   3  179.78   20.30
  -3   7  -3  134.19   21.10
  -3  -7   3  175.68   23.40
  -3  -7   3  162.18   20.80
  -3  -7   3  167.08   23.80
  -3   7  -3  156.68   25.90
  -3   7  -3  133.29   38.90
  -3  -7   3  177.98   28.50
  -3   7  -3  173.88   23.20
  -3   7  -3  161.08   35.40
   3   7   3  169.38   23.30
  -3   7  -3  173.58   41.90
   3   7   3  257.77   50.49
  -4   7   3  101.69   19.80
  -4   7   3  105.19   18.80
  -4   7   3   49.30   34.70
  -4   7   3  105.39   18.00
  -4  -7  -3  121.89   17.60
  -4  -7  -3  131.49   19.40
   4   7  -3  122.09   40.30
  -4   7   3   97.39   26.90
   4  -7   3  114.39   28.00
   4   7  -3  129.19   23.30
  -4   7  -3  101.89   23.20
  -4  -7   3  151.68   20.40
  -4  -7   3  150.58   25.00
   4  -7  -3  125.19   26.00
  -4   7  -3  133.99   21.80
  -4  -7   3  149.69   20.40
   4  -7  -3  138.89   28.90
  -4   7  -3  103.09   18.30
   4   7   3   95.19   21.20
  -5   7   3   49.20   10.80
  -5   7   3   66.29   14.00
  -5  -7  -3   33.20   11.20
   5  -7   3   53.39   14.70
  -5   7   3   57.29   11.50
  -5   7  -3   59.39   11.60
  -5  -7   3   73.89   12.90
  -5   7  -3   44.80    9.70
  -5   7  -3   48.80   13.60
   0  -8  -3   20.80   11.20
   0  -8   3   39.40   18.60
   0  -8  -3   22.70   11.20
   0  -8  -3   56.19   21.00
   0   8   3   15.50   14.00
   0   8  -3   42.60   17.40
   0   8  -3   54.89   25.40
   0   8   3   41.60   17.60
   0  -8   3   34.00   13.30
   0   8   3   24.10    9.10
   0   8  -3   31.00    8.50
   0   8   3   33.60   20.20
   0   8  -3   43.30   12.70
   0  -8   3   22.10   11.80
   0   8   3   25.70   13.90
   0  -8   3   17.90   11.20
   1  -8   3   19.40   12.80
  -1   8   3    7.30   17.60
  -1  -8  -3    9.00   10.90
  -1  -8  -3  -11.90   10.30
  -1   8   3    0.20   11.40
   1   8  -3   13.30   10.10
   1  -8   3  -12.80   13.50
  -1   8   3   -8.40    5.90
  -1   8   3  -24.70   13.20
  -1  -8  -3   -3.50    8.80
   1  -8   3  -15.20   11.70
  -1   8   3   -2.20   24.80
   1   8  -3   -5.10   15.20
  -1  -8  -3    4.60    8.70
  -1  -8   3   -4.90   11.40
   1   8   3    6.10   10.90
   1  -8  -3   13.00   15.50
  -1   8  -3  -24.20    9.20
  -1   8  -3  -12.50   11.40
   1  -8  -3    0.90    9.60
  -1  -8   3  -10.60    8.40
  -1  -8   3   -5.50    7.70
  -1   8  -3   -8.20   15.50
   1   8   3  -12.20   13.70
  -1   8  -3  -41.20   21.00
  -1  -8   3   15.60   12.90
   1   8   3    9.50   12.50
  -1   8  -3   -3.20    6.00
  -2   8   3  338.17   30.10
  -2  -8  -3  429.76   39.10
  -2   8   3  281.97   48.90
  -2   8   3  413.76   31.60
   2  -8   3  399.26   37.60
  -2  -8  -3  390.06   27.00
   2   8  -3  449.16   62.49
  -2   8   3  383.46   28.40
  -2  -8  -3  368.36   28.20
  -2  -8  -3  324.37   31.70
  -2   8   3  391.46   37.20
   2   8  -3  398.36   30.60
  -2   8  -3  438.56   38.00
  -2  -8   3  363.96   27.50
  -2   8  -3  349.47   31.40
  -2   8  -3  377.76   30.60
  -2  -8   3  467.35   51.19
  -2   8  -3  375.46   30.80
  -2  -8   3  400.46   28.30
   2   8   3  409.16   31.70
   2   8   3  446.46   59.89
  -2   8  -3  424.66   66.99
   2  -8  -3  413.46   33.00
   2  -8  -3  356.96   39.00
  -3   8   3   32.00   20.50
   3   8  -3   23.70   14.60
  -3   8   3   -1.80   12.90
  -3  -8  -3   15.30   11.00
  -3   8   3   19.10   30.60
   3   8  -3    3.20   22.40
  -3  -8  -3   20.30   10.50
   3  -8   3   18.50   17.20
  -3   8   3   31.70   32.10
  -3  -8  -3   34.10   18.10
  -3   8   3   12.70   12.80
  -3   8   3   -0.90    9.50
  -3   8  -3   27.90   15.70
   3   8   3   27.90   15.90
  -3   8  -3   46.90   36.90
  -3   8  -3    9.30   17.00
   3  -8  -3   30.90   18.60
   3  -8  -3   28.80   15.30
  -3   8  -3    8.70   27.60
  -3  -8   3   33.70   18.00
  -3  -8   3   15.60    8.80
   3   8   3   31.50   34.30
  -3  -8   3   23.30   12.70
  -3   8  -3   34.90   13.90
  -3  -8   3    8.30    9.60
  -3   8  -3   15.50   15.70
   4  -8   3   48.00   23.70
  -4  -8  -3   48.50   11.20
  -4   8   3   41.70   12.40
   4   8  -3  109.19   48.90
  -4   8   3   33.90   13.10
  -4   8   3   46.00   21.00
   4   8  -3   84.79   22.70
  -4   8   3   34.10   14.60
  -4  -8  -3   37.90   11.80
  -4   8   3   29.70   43.70
  -4  -8   3   45.30   12.90
  -4   8  -3   55.69   15.00
  -4   8  -3   42.50   15.60
   4   8   3   52.79   22.30
   4  -8  -3   52.39   16.70
  -4  -8   3   44.30   13.00
   4  -8  -3   43.10   23.70
  -4   8  -3   44.60   17.00
   0   9  -3  110.19   30.00
   0   9  -3   92.39   12.90
   0   9  -3   55.89   24.40
   0  -9  -3  110.49   20.10
   0   9   3  108.29   36.60
   0   9   3  118.39   14.20
   0  -9   3  103.49   17.70
   0  -9  -3   93.79   16.90
   0  -9  -3   69.59   26.10
   0  -9   3  115.79   21.30
   0  -9  -3   90.89   15.90
   0   9  -3   93.09   17.10
   0  -9   3   77.69   26.30
   0  -9   3  118.49   17.80
   0   9   3   86.99   20.00
   0   9   3   91.79   20.80
   1  -9   3  334.07   30.00
  -1  -9  -3  375.76   46.90
  -1  -9  -3  347.87   26.40
  -1  -9  -3  286.27   24.30
   1   9  -3  345.27   53.29
  -1   9   3  351.06   29.40
   1   9  -3  298.97   22.90
  -1   9   3  323.67   18.50
   1  -9   3  284.37   26.20
   1   9  -3  369.36   32.90
  -1   9   3  350.96   34.10
  -1   9   3  213.88   44.00
  -1  -9  -3  341.77   30.10
   1   9   3  294.67   23.60
  -1   9  -3  302.97   17.70
  -1   9  -3  279.97   34.10
  -1   9  -3  278.47   52.69
  -1  -9   3  342.77   34.00
  -1   9  -3  333.27   28.30
  -1  -9   3  331.17   44.20
  -1  -9   3  343.57   26.40
   1  -9  -3  314.07   29.00
  -1  -9   3  281.77   24.10
   1   9   3  325.77   50.49
   1   9   3  291.67   33.50
  -2  -9  -3   64.19   15.00
  -2   9   3   59.99   18.30
   2   9  -3   50.29   29.80
  -2   9   3   57.09   16.30
  -2  -9  -3   85.19   22.40
   2   9  -3   78.59   19.60
  -2   9   3   40.90   43.00
   2  -9   3   54.79   18.90
  -2   9   3   49.30   21.50
  -2   9   3   72.19   19.00
  -2  -9  -3   56.49   21.10
  -2   9   3   46.40   33.20
   2  -9   3   22.60   31.30
  -2  -9  -3   46.70   12.20
   2   9  -3   78.29   17.90
  -2  -9   3   28.90   10.20
   2   9   3   24.10   24.30
  -2   9  -3   32.80   27.50
  -2   9  -3   38.20   15.80
  -2  -9   3    7.40   14.90
  -2   9  -3   48.70   19.30
   2  -9  -3   59.79   17.70
   2   9   3   42.60   16.80
  -2  -9   3   85.89   26.40
  -2   9  -3   10.10   35.00
  -2   9  -3   58.19   17.50
   2   9   3   16.90   18.90
   2  -9  -3   48.80   25.40
  -2  -9   3   58.39   15.30
  -2   9  -3   40.20   16.30
  -3  -9  -3   55.59   19.70
  -3   9   3   45.60   17.10
   3  -9   3   64.89   25.80
  -3   9   3  129.39   46.70
   3   9  -3   50.19   30.90
  -3   9   3   72.69   18.00
  -3   9   3   55.29   15.00
   3  -9   3   34.80   14.90
  -3  -9  -3   79.69   16.40
  -3   9   3   64.39   42.20
   3   9  -3   79.69   21.00
  -3  -9  -3   40.80   12.20
  -3   9   3   53.59   20.40
  -3  -9   3   56.39   25.30
  -3  -9   3   49.60   12.30
  -3  -9   3   75.59   15.90
   3  -9  -3   46.20   17.10
  -3   9  -3    8.80   43.80
   3  -9  -3   81.09   25.10
  -3   9  -3   38.60   16.60
  -3   9  -3   66.79   15.10
  -3   9  -3   38.10   16.90
  -3   9  -3   56.99   54.69
   3   9   3   36.60   18.00
  -3   9  -3   33.10   20.30
  -4  -9  -3   89.69   16.00
  -4   9   3   64.59   23.80
  -4  -9  -3   82.09   14.30
  -4   9   3   92.39   15.30
   4  -9   3   64.69   15.80
  -4   9   3   96.69   17.10
  -4   9   3   93.29   17.20
  -4  -9   3   92.29   14.20
  -4   9  -3   51.19   16.10
  -4  -9   3  102.69   16.90
   4  -9  -3  111.29   19.00
  -4   9  -3   80.79   16.50
  -4   9  -3  108.99   15.70
   0  10   3  888.41   38.80
   0  10  -3 1072.19   65.09
   0  10  -3  896.91   38.30
   0 -10   3  919.01   74.89
   0  10   3  857.71   46.10
   0  10  -3  875.61   73.69
   0  10  -3  872.11   45.20
   0 -10  -3  816.22   43.00
   0 -10  -3  907.51   50.39
   0  10   3  922.71   77.19
   0  10   3  837.92   57.49
   0  10   3 1021.20   61.99
   0 -10   3  889.41   43.30
   0 -10   3  955.90   49.40
   0 -10   3  846.02   43.40
   1  10  -3  129.29   41.40
  -1 -10  -3  119.99   21.70
  -1  10   3  120.99   25.90
  -1 -10  -3  148.89   20.00
  -1  10   3  114.99   40.70
   1 -10   3  111.09   21.70
   1  10  -3  106.99   24.70
   1  10  -3  129.39   19.20
  -1  10   3  123.39   21.10
   1  10  -3  129.99   15.90
   1 -10   3  113.49   20.00
  -1 -10  -3  160.68   22.20
  -1 -10  -3  118.09   31.20
  -1 -10   3  109.59   30.70
  -1 -10   3  116.49   21.00
   1  10   3  125.19   17.00
   1 -10  -3  115.19   21.70
   1  10   3   82.09   20.80
   1  10   3  121.79   26.20
  -1 -10   3  151.08   20.40
  -1  10  -3  140.09   11.90
   1  10   3  133.19   40.30
  -1 -10   3  134.29   19.00
  -1  10  -3  149.49   48.50
  -1  10  -3  143.39   20.40
  -1  10  -3  118.29   24.90
   2 -10   3  159.98   25.30
   2  10  -3  199.18   43.90
  -2  10   3  229.38   54.69
  -2 -10  -3  277.27   34.50
  -2 -10  -3  204.18   23.80
  -2 -10  -3  254.47   27.40
  -2  10   3  208.68   25.40
  -2  10   3  194.28   32.10
   2  10  -3  204.78   30.60
   2  10  -3  235.68   22.30
   2  10   3  265.37   23.70
   2  10   3  195.78   31.80
  -2  10  -3  215.68   26.70
  -2 -10   3  250.97   26.90
  -2  10  -3  229.98   29.00
  -2 -10   3  277.87   54.09
   2  10   3  159.08   41.70
  -2  10  -3  199.88   31.00
  -2  10  -3  223.88   50.69
   2 -10  -3  205.48   27.40
  -2 -10   3  192.98   22.30
   3  10  -3   97.49   24.00
  -3  10   3  115.49   58.19
  -3  10   3  107.29   20.00
   3  10  -3   69.09   18.90
  -3 -10  -3   92.79   24.20
   3  10  -3  117.19   38.00
  -3  10   3   78.49   34.60
  -3 -10  -3   75.29   14.40
  -3 -10  -3   74.89   14.30
   3 -10   3   88.49   21.20
  -3  10   3   89.59   21.10
  -3  10   3   70.09   16.40
  -3  10  -3   81.89   18.30
  -3  10  -3   50.19   59.39
  -3  10  -3   83.39   20.10
   3 -10  -3   61.59   18.70
  -3 -10   3  103.69   18.00
  -3 -10   3   99.19   27.40
   3  10   3  103.49   25.30
   3  10   3   65.59   20.40
   3  10   3   77.89   53.59
  -3 -10   3   66.09   12.30
  -3  10  -3   95.89   16.90
  -3  10  -3   64.29   24.40
   4 -10   3   34.80   16.10
  -4 -10  -3   48.10   11.60
  -4  10   3   77.39   24.80
  -4 -10  -3   37.50   10.50
  -4  10   3   38.60   12.10
  -4  10  -3   -1.60   18.20
  -4  10  -3   60.59   16.30
  -4 -10   3   52.29   11.20
  -4  10  -3   41.10   13.30
  -4 -10   3   45.10   10.50
   4 -10  -3   34.90   13.00
   0  11   3  711.83   33.50
   0  11  -3  733.53   71.29
   0  11   3  711.53   73.19
   0  11   3  761.92   51.79
   0 -11   3  409.86  105.99
   0 -11  -3  639.34   38.10
   0  11  -3  713.73   49.30
   0 -11  -3  730.03   46.10
   0  11  -3  730.53   41.60
   0 -11   3  745.03   39.90
   0  11   3  687.43   42.30
   0  11  -3  749.53   33.40
   0 -11   3  706.23   44.00
  -1  11   3  133.49   27.10
   1  11  -3  155.48   21.80
  -1  11   3  155.78   48.80
   1  11  -3  172.18   31.60
   1  11  -3  220.18   53.79
  -1  11   3  155.88   23.20
  -1 -11  -3  143.99   19.90
  -1 -11  -3  155.28   18.90
   1 -11   3  162.98   23.50
   1  11  -3  155.88   17.30
  -1 -11  -3  136.49   25.10
   1 -11   3  201.88   23.30
   1 -11  -3  166.58   26.60
  -1  11  -3  109.49   25.80
   1  11   3  180.38   34.00
  -1 -11   3  193.68   42.80
   1  11   3  182.78   18.90
  -1  11  -3  172.48   24.70
  -1 -11   3  212.58   29.20
   1  11   3  209.58   49.00
  -1 -11   3  193.18   23.80
  -1  11  -3  141.69   47.40
   1  11   3  190.88   30.60
  -1 -11   3  175.78   22.70
   2 -11   3  176.38   27.70
  -2 -11  -3  229.68   25.50
   2  11  -3  237.08   20.40
   2  11  -3  227.58   34.10
  -2  11   3  199.28   25.80
  -2 -11  -3  229.68   28.60
  -2 -11  -3  178.78   20.60
  -2  11   3  209.88   35.90
   2  11  -3  286.77   55.59
  -2  11   3  159.08   55.29
  -2  11  -3  185.38   51.99
   2  11   3  199.88   20.40
   2 -11  -3  171.48   25.90
  -2 -11   3  160.18   35.50
  -2  11  -3  194.68   25.80
  -2 -11   3  205.88   24.40
   2  11   3  264.77   38.10
   2  11   3  215.88   31.90
  -2  11  -3  220.18   33.50
  -2 -11   3  201.08   22.20
   2  11   3  185.88   46.50
  -3 -11  -3  -25.60   25.40
   3  11  -3   27.70   23.90
  -3  11   3   39.60   19.90
  -3 -11  -3   30.60   10.30
   3  11  -3   44.20   66.79
   3  11  -3   31.10   12.60
  -3  11   3   22.40   13.70
  -3 -11  -3   33.60   12.10
   3 -11   3   42.50   14.70
   3  11   3   23.90   20.60
  -3  11  -3   19.80   12.80
   3  11   3    6.70   13.40
   3 -11  -3   26.40   12.20
  -3  11  -3   20.50   22.50
   3  11   3   12.70   24.40
  -3 -11   3   34.00   10.90
  -3 -11   3   25.00   10.00
   0 -12   3    8.80   14.30
   0  12   3   -5.10    6.90
   0  12  -3   -0.90    6.70
   0 -12  -3    5.70   12.20
   0  12  -3   30.30   36.20
   0 -12  -3  -20.70   11.90
   0  12   3    8.50   18.30
   0  12   3   -8.20   28.00
   0  12   3   16.50   32.20
   0 -12   3    4.10   10.60
   0  12  -3  -10.00   14.40
   0  12  -3  -18.50   13.50
   1  12  -3   85.49   12.80
  -1  12   3   55.39   17.80
   1  12  -3  138.59   28.90
   1  12  -3  132.19   26.80
  -1 -12  -3   76.69   14.80
  -1  12   3  122.49   28.90
  -1  12   3  101.49   49.90
  -1 -12  -3  119.39   23.00
   1  12  -3   73.09   39.40
   1  12  -3  126.19   39.90
   1 -12   3  105.29   22.10
   1  12   3   90.39   23.80
  -1 -12   3   74.99   15.30
  -1  12  -3  101.99   24.60
   1  12   3  119.79   39.90
   1  12   3   87.09   13.30
  -1  12  -3  161.88   52.19
  -1 -12   3  172.28   54.19
  -1  12  -3   80.19   17.00
  -1 -12   3   78.99   20.10
  -1 -12   3   98.29   17.40
   1 -12  -3   83.09   19.10
   1  12   3  143.29   45.40
   2  12  -3   34.70   28.90
  -2 -12  -3   30.50   10.70
  -2 -12  -3   34.50   11.20
   2  12  -3   24.10    9.10
  -2  12   3   12.20   18.60
   2  12  -3   95.19   41.60
  -2  12   3   32.80   15.30
  -2  12   3   54.89   54.39
   2 -12   3    8.10   12.30
  -2 -12  -3   31.80   17.90
   2  12   3   50.99   30.30
   2  12   3   35.30   10.40
  -2 -12   3   29.50    9.00
  -2  12  -3   26.40   12.50
  -2  12  -3   -1.20   17.40
  -2 -12   3   18.00   10.70
   2  12   3   40.50   87.19
   2 -12  -3   31.60   13.40
   2  12   3   10.90   16.90
   3  12  -3   40.70    9.00
  -3 -12  -3   42.00    9.90
   3 -12   3   39.90   12.70
  -3 -12  -3   39.30   10.80
  -3  12   3    7.90   18.50
   3  12  -3   44.00   16.80
  -3  12   3   24.90   11.30
  -3 -12   3   33.10   11.00
   3 -12  -3   24.20   11.90
  -3  12  -3   19.90   11.10
  -3 -12   3   40.70    9.80
   3  12   3   45.00   10.70
  -3  12  -3   15.30   34.00
   3  12   3   32.10   24.90
   0 -13  -3   12.30   11.60
   0  13   3  -38.20   40.60
   0  13  -3   -0.60    5.40
   0 -13   3    5.30   10.60
   0 -13  -3   -6.60   15.60
   0  13  -3   -2.20   14.40
   0  13  -3   10.20   14.00
   0  13  -3  -40.80   39.00
   0  13   3    3.80   15.40
   0 -13   3    3.80   14.40
  -1  13   3  148.29   29.60
   1  13  -3  138.49   24.30
   1 -13   3  161.28   24.60
  -1 -13  -3  163.88   19.30
  -1  13   3   95.89   54.49
   1  13  -3  137.39   14.70
  -1  13   3  142.99   22.60
   1  13  -3  206.88   49.20
  -1 -13  -3  142.09   24.80
   1  13  -3  155.78   24.30
  -1  13  -3  284.27  100.99
  -1  13  -3  128.79   19.50
   1 -13  -3  105.49   20.00
  -1 -13   3  119.19   16.20
  -1  13  -3  144.39   27.10
   1  13   3  112.89   12.70
   1  13   3  160.48   27.80
  -2  13   3   63.49   15.70
   2  13  -3  100.89   19.30
  -2 -13  -3  113.29   14.50
   2 -13   3   74.19   17.20
   2  13  -3   89.09   11.00
  -2  13   3   95.29   23.80
  -2 -13  -3   68.39   23.80
  -2  13  -3  126.19   26.90
   2  13   3   94.99   11.70
  -2 -13   3   77.09   13.90
   2 -13  -3   49.40   14.60
  -2  13  -3  106.89   17.20
   2  13   3   90.49   20.60
  -2 -13   3  102.59   14.20
   0 -14  -3   30.00   15.00
   0  14   3   11.20   14.40
   0  14  -3   21.80   18.50
   0 -14   3   55.49   18.80
   0  14  -3   44.10   26.70
   0  14   3    4.30   14.80
   0 -14   3   -2.40   10.40
  -1  14   3  118.49   21.10
   1 -14   3  115.29   18.80
  -1 -14  -3  162.18   23.50
   1  14  -3  159.88   11.80
  -1 -14  -3  182.98   16.20
   1  14  -3  127.79   20.40
   1  14   3  162.48   12.50
   1  14   3   96.89   21.20
  -1  14  -3   90.59   21.60
  -1  14  -3  145.39   17.50
  -1 -14   3  195.18   16.90
   1 -14  -3  107.19   18.50
   0   0   4  414.56   19.20
   0   0   4  368.36   16.70
   0   0   4  384.76   18.30
   0   0  -4  450.65   17.10
  -1   0   4 2324.47   72.79
  -1   0   4 2398.06   86.09
  -1   0  -4 2245.68   72.39
  -2   0  -4  926.41   35.70
  -2   0  -4  864.51   40.50
  -2   0   4  926.21   55.39
  -2   0  -4  964.80   43.50
  -2   0   4  965.70   40.70
  -2   0   4  926.11   44.50
  -2   0  -4  858.01   43.10
  -3   0  -4  129.29   19.00
  -3   0  -4  120.59   16.70
  -3   0   4  179.18   21.10
  -3   0   4  149.69   21.30
  -3   0   4  170.18   29.30
  -3   0  -4  150.78   26.40
  -3   0  -4  155.58   19.10
  -3   0  -4  167.78   22.50
  -3   0   4  125.79   30.20
  -3   0   4  129.69   17.50
  -3   0   4  165.88   22.70
  -3   0  -4  135.89   19.90
  -3   0  -4  147.49   23.50
  -3   0   4  206.38   24.10
  -3   0  -4   86.69   14.50
  -3   0   4  146.29   19.30
  -4   0   4  -10.40   16.10
  -4   0  -4   -0.50   11.10
  -4   0   4   12.90    9.40
  -4   0  -4   19.10   15.40
  -4   0  -4   -6.50   11.80
  -4   0  -4   -7.90   13.60
  -4   0  -4  -15.50   11.50
  -4   0   4  -13.90   12.80
  -4   0   4   11.80   13.60
  -4   0   4   -1.20   16.80
  -4   0   4   15.00   13.70
  -5   0   4  258.17   30.60
  -5   0   4  234.08   27.10
  -5   0  -4  243.08   22.60
  -5   0   4  216.78   20.70
   5   0  -4  231.98   29.40
  -5   0  -4  246.38   28.70
  -5   0   4  268.37   23.30
   0  -1  -4 7263.17  207.88
   0   1   4 7502.75  212.18
   0   1   4 6993.60  212.08
   0   1   4 7142.99  208.68
   0  -1   4 7411.66  211.88
   0  -1   4 7323.37  208.88
   0   1  -4 7373.26  207.88
   0  -1   4 7337.47  211.58
  -1   1   4 7769.72  228.08
   1  -1   4 7757.12  222.08
  -1  -1  -4 7694.93  224.38
  -1   1   4 8075.69  241.78
   1  -1  -4 7518.15  223.08
  -1  -1   4 8382.46  243.78
  -1   1  -4 7843.12  229.68
  -1  -1   4 7650.03  225.58
  -2  -1  -4  992.10   44.00
  -2   1   4  934.51   56.49
  -2   1   4  862.51   39.40
  -2   1   4  923.41   53.29
  -2   1   4 1009.20   42.10
  -2  -1   4  927.91   40.40
  -2  -1   4  943.31   55.29
  -2   1  -4  965.20   46.10
  -2   1  -4  973.40   40.90
  -2  -1   4 1002.20   41.00
  -2   1  -4 1009.50   47.90
  -3  -1  -4   43.90   15.70
  -3   1   4   69.19   16.30
  -3   1   4  103.19   24.30
  -3   1   4   72.29   34.30
  -3   1   4   67.69   17.80
  -3  -1  -4   85.69   16.70
  -3   1   4   77.29   28.60
  -3  -1  -4   85.79   17.20
  -3   1   4   55.89   14.70
  -3  -1  -4   58.29   18.90
  -3  -1  -4   70.79   13.50
  -3   1   4   61.99   15.00
  -3  -1  -4   65.59   17.20
  -3   1   4   55.59   12.10
  -3  -1   4   51.09   17.70
  -3   1  -4   39.80   13.80
  -3  -1   4   86.69   16.20
  -3  -1   4   59.49   18.40
  -3   1  -4   72.69   16.80
  -3  -1   4   66.29   26.40
  -3   1  -4   88.59   17.70
  -3   1  -4   76.79   16.00
  -3   1  -4   90.69   24.10
  -3  -1   4   71.89   13.40
  -3  -1   4   48.00   22.40
  -3   1  -4   73.19   20.70
  -3  -1   4   53.49   13.70
  -3   1  -4   72.29   16.40
  -3  -1   4   72.89   16.60
  -4  -1  -4  375.56   39.40
  -4   1   4  378.86   29.30
  -4   1   4  240.98   47.70
  -4   1   4  348.27   28.80
  -4   1   4  377.06   44.10
  -4   1   4  341.97   31.20
  -4  -1  -4  324.07   29.50
  -4  -1  -4  312.57   25.50
  -4  -1  -4  302.77   27.90
  -4   1   4  363.86   32.10
  -4   1  -4  262.17   30.80
  -4   1  -4  332.47   32.00
  -4   1  -4  350.56   29.40
  -4  -1   4  339.17   32.20
  -4  -1   4  332.07   27.50
  -4  -1   4  350.76   28.40
  -4  -1   4  327.77   29.30
  -4   1  -4  340.27   29.70
   4  -1  -4  335.77   26.60
  -4  -1   4  215.88   41.20
  -4   1  -4  386.16   30.50
  -4  -1   4  293.57   35.60
  -5   1   4  103.09   15.30
  -5   1   4  101.19   22.30
  -5   1   4  119.39   16.20
  -5  -1  -4   97.39   16.80
  -5  -1  -4   98.89   19.50
  -5   1   4  120.49   21.20
  -5  -1  -4   76.79   21.30
  -5  -1   4  103.49   16.30
  -5  -1   4   94.29   19.20
  -5  -1   4  101.69   18.20
  -5   1  -4   94.09   19.10
  -5   1  -4  116.89   18.20
  -5  -1   4   91.89   14.90
   0  -2   4 4709.13  135.49
   0   2   4 4670.63  139.79
   0   2  -4 4587.24  134.69
   0   2  -4 4665.53  140.29
   0  -2  -4 4564.84  134.19
   0  -2   4 4599.74  139.69
   0   2   4 4508.25  141.09
   0   2   4 4471.35  135.39
  -1   2   4 7442.46  216.58
  -1  -2  -4 7458.75  212.58
  -1   2   4 7200.68  228.38
  -1  -2  -4 7274.37  211.28
   1  -2   4 6962.40  210.78
   1  -2  -4 7371.16  214.58
  -1  -2   4 7132.79  228.08
  -1   2  -4 7347.46  220.68
  -1  -2   4 7449.25  215.68
  -1  -2   4 7471.85  217.58
  -1   2  -4 7634.44  220.58
  -2  -2  -4  185.98   23.80
  -2   2   4  168.38   23.50
  -2   2   4  192.68   35.80
  -2   2   4  154.48   21.60
   2  -2   4  152.58   12.90
  -2   2   4  154.48   19.10
  -2   2   4  168.78   19.30
   2  -2  -4  154.68   14.00
  -2  -2   4  199.88   19.50
  -2   2  -4  207.98   28.70
  -2   2  -4  153.48   22.90
  -2  -2   4  199.58   33.10
  -2   2  -4  205.68   22.20
  -2   2  -4  159.08   19.60
  -2  -2   4  203.78   24.90
  -2  -2   4  178.08   14.50
  -2   2  -4  152.88   18.90
  -3   2   4  433.36   55.09
  -3   2   4  429.16   32.80
   3  -2   4  418.96   25.20
  -3  -2  -4  354.36   32.00
  -3   2   4  453.75   32.00
  -3   2   4  425.66   35.90
  -3  -2  -4  435.46   29.40
  -3  -2  -4  353.36   31.30
  -3   2   4  424.06   28.90
  -3   2   4  416.46   30.30
  -3  -2  -4  421.16   27.20
  -3  -2  -4  523.75   32.10
  -3   2  -4  404.46   36.90
  -3   2  -4  388.96   31.90
  -3  -2   4  443.76   29.80
  -3   2  -4  440.96   39.30
  -3  -2   4  432.46   34.10
   3  -2  -4  384.66   24.80
  -3   2  -4  430.96   32.40
  -3  -2   4  446.26   28.90
  -3  -2   4  356.86   33.60
  -3   2  -4  427.26   30.30
  -3   2  -4  368.76   30.90
  -3  -2   4  455.25   59.19
  -3   2  -4  403.76   32.30
  -3  -2   4  448.36   30.50
  -3  -2   4  430.86   31.50
  -4   2   4   11.40   22.20
  -4   2   4   21.30   14.00
  -4   2   4   41.30   13.20
   4  -2   4   36.20   14.20
  -4   2   4   44.00   15.50
  -4   2   4   28.80   15.10
  -4  -2  -4   18.70   12.20
  -4  -2  -4   46.70   16.60
  -4   2   4   41.60   18.10
  -4  -2  -4   34.30   13.80
  -4  -2  -4   15.80   18.20
  -4   2  -4   15.60   11.90
  -4  -2   4   44.30   15.20
  -4  -2   4   49.10   17.50
  -4  -2   4   19.50   17.90
  -4   2  -4   55.39   17.00
  -4   2  -4   24.30   14.40
   4  -2  -4   25.60   14.40
  -4  -2   4   55.79   15.20
  -4   2  -4   37.30   16.40
  -4   2  -4   28.80   15.70
  -4  -2   4   41.00   13.10
  -4  -2   4   28.80   14.60
  -5   2   4  146.29   25.40
  -5  -2  -4  147.39   26.40
  -5   2   4  137.09   21.70
  -5   2   4  114.49   16.70
  -5  -2  -4  134.19   21.00
  -5   2   4  141.59   17.90
  -5  -2   4  118.89   20.80
  -5  -2   4  130.39   16.20
  -5   2  -4  123.89   20.90
  -5   2  -4  102.99   16.00
  -5  -2   4  135.19   20.30
  -5   2  -4  147.69   20.50
   0  -3  -4 1803.42   66.19
   0  -3  -4 1864.11   59.39
   0   3   4 1869.11   66.29
   0  -3   4 1795.52   65.79
   0   3  -4 1767.42   62.49
   0   3  -4 1843.92   66.59
   0   3   4 1977.70   69.89
   0  -3   4 1780.52   59.59
   1  -3   4  181.08   16.30
   1  -3   4  213.48   19.30
  -1  -3  -4  203.08   17.50
  -1  -3  -4  187.28   16.10
   1   3  -4  173.28   12.00
  -1   3   4  163.68   25.10
  -1   3   4  206.28   23.60
  -1   3  -4  181.98   19.20
   1  -3  -4  193.58   15.80
  -1  -3   4  186.68   17.60
  -1  -3   4  179.78   15.90
  -1   3  -4  195.58   23.20
  -1  -3   4  153.08   19.50
   2  -3   4  244.08   18.90
  -2  -3  -4  219.18   17.00
  -2  -3  -4  244.38   22.90
  -2   3   4  141.59   25.40
  -2  -3  -4  237.98   16.60
  -2   3   4  222.28   20.10
  -2   3   4  219.18   24.80
  -2   3   4  243.88   24.70
  -2  -3   4  233.08   18.50
  -2  -3   4  266.77   22.00
  -2   3  -4  232.08   21.70
  -2   3  -4  233.38   20.40
   2  -3  -4  220.78   18.60
  -2   3  -4  318.17   36.60
  -2   3  -4  214.68   25.00
  -2  -3   4  215.48   17.00
  -2  -3   4  191.78   28.50
  -2   3  -4  208.98   29.70
  -3   3   4  106.09   18.00
  -3  -3  -4  100.59   14.90
  -3  -3  -4  120.99   20.00
  -3   3   4   87.49   12.90
  -3   3   4  115.29   22.80
  -3   3   4  132.49   19.30
  -3  -3  -4  156.78   20.00
  -3  -3  -4  131.89   22.40
  -3  -3  -4  137.49   19.60
  -3   3   4  132.39   27.60
  -3   3  -4  111.99   31.00
  -3   3  -4  122.79   25.00
  -3  -3   4  124.89   19.80
  -3   3  -4  143.79   19.80
  -3   3  -4  134.49   24.10
  -3  -3   4  146.89   18.70
  -3   3  -4  118.29   19.90
  -3  -3   4  166.88   26.70
  -3   3  -4  134.99   20.20
  -3  -3   4  166.38   21.80
  -3   3  -4  115.29   19.20
  -4   3   4  160.18   25.90
  -4  -3  -4  143.09   18.40
  -4   3   4  129.59   26.70
  -4   3   4  129.39   36.90
  -4  -3  -4  148.79   26.20
  -4   3   4  204.48   25.50
  -4  -3  -4  247.88   25.90
   4  -3   4  176.58   26.50
  -4   3   4  181.08   31.90
  -4   3   4  195.68   26.20
  -4   3  -4  123.69   18.10
  -4  -3   4  156.18   21.40
   4  -3  -4  151.78   25.20
  -4  -3   4  204.48   25.20
  -4   3  -4  174.78   22.80
  -4  -3   4  157.18   20.60
  -4   3  -4  188.78   29.30
  -4  -3   4  164.38   25.80
  -4   3  -4  127.59   23.00
  -4   3  -4  173.18   32.10
  -5   3   4   50.19   15.10
  -5   3   4   61.09   13.50
   5  -3   4   54.49   22.70
  -5  -3  -4  -36.10   27.90
  -5   3   4   64.39   14.00
  -5   3   4   35.60   19.60
  -5   3  -4   57.99   16.70
  -5  -3   4   72.39   18.60
  -5  -3   4   69.09   14.30
  -5   3  -4   53.49   14.60
  -5   3  -4   55.09   14.60
   5  -3  -4   77.19   22.40
   0   4   4 4459.05  142.29
   0   4   4 4369.16  135.29
   0  -4  -4 4300.17  142.39
   0   4  -4 4413.46  142.39
   0   4   4 4357.26  146.89
   0  -4   4 4493.95  143.39
   0  -4  -4 4476.35  132.19
   0  -4   4 4405.16  132.99
   1   4  -4  328.37   17.90
   1  -4   4  310.57   26.10
  -1  -4  -4  335.27   23.20
   1  -4   4  293.67   21.60
  -1   4   4  318.77   24.30
  -1   4   4  336.07   32.10
  -1  -4  -4  294.77   21.50
  -1   4   4  332.17   27.50
   1   4   4  299.27   17.10
  -1   4  -4  316.07   27.30
  -1   4  -4  324.87   27.40
  -1  -4   4  337.17   23.30
  -1  -4   4  272.47   24.70
  -1  -4   4  311.87   20.70
   1  -4  -4  281.97   21.30
   1   4   4  298.67   25.60
  -1   4  -4  316.37   21.00
  -2   4   4  428.16   28.30
  -2   4   4  416.76   33.20
  -2   4   4  417.86   32.30
  -2  -4  -4  375.76   26.70
   2  -4   4  395.46   26.10
  -2  -4  -4  444.36   29.40
  -2  -4  -4  399.46   25.60
  -2  -4  -4  392.06   31.10
  -2   4   4  424.46   42.00
  -2   4  -4  405.96   29.00
   2  -4  -4  440.16   27.50
  -2  -4   4  424.06   25.90
  -2   4  -4  418.76   37.80
  -2  -4   4  413.96   28.40
  -2  -4   4  400.86   28.60
  -2   4  -4  436.06   27.90
  -2   4  -4  432.86   32.00
  -2   4  -4  425.16   33.80
  -2  -4   4  398.16   36.90
  -3   4   4   80.39   16.90
  -3   4   4   91.89   22.30
  -3  -4  -4  132.89   23.40
  -3   4   4   59.89   11.60
  -3  -4  -4   99.59   19.10
  -3   4   4   83.39   19.00
  -3  -4  -4   92.59   16.70
   3  -4   4   87.89   17.80
  -3  -4  -4   93.39   15.60
  -3   4   4   57.19   25.80
  -3  -4  -4   96.89   20.50
  -3   4  -4   91.09   23.80
   3  -4  -4   72.09   16.90
  -3  -4   4  109.39   17.20
  -3  -4   4   92.39   14.70
  -3   4  -4   83.19   18.40
  -3  -4   4   85.49   18.20
  -3   4  -4  116.29   18.90
  -3  -4   4   57.29   23.00
  -3   4  -4   62.49   25.80
  -3   4  -4   71.49   17.10
  -3   4  -4   84.69   29.60
  -3   4  -4   74.59   15.20
  -3  -4   4   93.49   16.70
  -3  -4   4   65.19   13.50
  -3  -4   4   65.69   15.10
  -4   4   4   25.20   13.40
  -4  -4  -4   26.60   17.00
  -4   4   4   71.89   27.80
  -4   4   4   12.30   24.80
  -4   4   4   28.50   12.60
  -4   4   4   -2.70   15.90
  -4  -4  -4    4.10    8.70
  -4  -4  -4   22.70   14.90
   4  -4   4   20.00   16.50
  -4   4   4   18.30   14.40
  -4  -4  -4   11.10   18.80
  -4   4  -4   26.50   21.80
  -4  -4   4   19.70   12.40
  -4   4  -4   30.70   13.10
  -4  -4   4   32.10   15.60
  -4   4  -4   43.50   16.30
   4  -4  -4   30.40   16.90
  -4  -4   4   47.60   14.10
  -4   4  -4    8.20   12.50
  -4  -4   4    9.60   13.00
  -5   4   4  125.69   21.00
   5  -4   4  117.29   41.70
  -5   4   4  136.59   18.30
  -5   4   4  157.08   18.80
  -5   4  -4  142.99   18.20
  -5  -4   4  200.28   19.90
  -5  -4   4  170.28   23.90
  -5   4  -4  136.79   22.00
   5  -4  -4  148.19   31.30
  -5   4  -4  140.89   16.70
   0   5   4 2262.47   86.09
   0   5  -4 2235.88   86.19
   0  -5  -4 2352.86   87.69
   0  -5   4 2359.16   87.39
   0   5   4 2292.97   78.79
   0  -5  -4 2223.88   76.99
   0   5   4 2067.79   89.89
   0  -5   4 2214.78   73.89
   0   5  -4 2208.48   77.29
   0   5  -4 2344.87   89.39
  -1   5   4  598.04   44.60
  -1   5   4  578.14   39.50
   1   5  -4  565.84   27.60
   1  -5   4  528.05   38.00
   1  -5   4  546.15   31.80
  -1  -5  -4  562.74   30.60
  -1  -5  -4  574.84   35.00
  -1   5  -4  575.74   30.90
  -1   5  -4  540.95   39.30
  -1   5  -4  525.65   28.00
   1  -5  -4  582.04   30.40
  -1  -5   4  579.24   34.60
   1   5   4  559.44   27.90
   1  -5  -4  545.95   30.50
  -1  -5   4  550.84   30.10
  -1   5  -4  526.75   31.20
  -1   5  -4  569.64   38.90
   1   5   4  586.04   38.70
   2   5  -4  253.27   17.10
  -2  -5  -4  262.67   23.30
  -2   5   4  175.78   31.70
  -2   5   4  257.87   22.50
  -2  -5  -4  236.78   22.00
   2  -5   4  253.97   23.30
  -2  -5  -4  194.98   19.30
  -2  -5  -4  255.67   24.20
  -2   5   4  277.37   25.30
  -2  -5  -4  224.88   26.50
  -2   5   4  246.28   22.30
  -2   5   4  277.57   38.10
  -2   5   4  208.28   28.90
   2  -5  -4  204.18   24.70
  -2   5  -4  278.67   24.80
  -2   5  -4  229.48   26.60
  -2  -5   4  235.78   21.20
  -2  -5   4  284.27   23.90
  -2  -5   4  334.97   38.10
  -2  -5   4  249.28   22.30
  -2   5  -4  251.57   39.10
  -2  -5   4  408.96   45.30
  -2   5  -4  220.28   28.10
  -3   5   4  613.94   37.40
  -3   5   4  516.55   37.90
  -3   5   4  408.06   60.39
  -3  -5  -4  580.44   33.30
  -3  -5  -4  573.14   40.40
  -3  -5  -4  549.25   35.40
  -3   5   4  588.44   35.10
  -3   5   4  534.65   43.80
  -3  -5  -4  593.94   35.20
   3  -5   4  618.34   40.20
  -3   5   4  589.54   49.40
  -3   5  -4  579.04   40.50
  -3   5  -4  605.24   38.00
  -3   5  -4  564.34   35.90
  -3  -5   4  562.74   33.30
  -3  -5   4  621.24   36.70
  -3  -5   4  626.94   36.90
  -3  -5   4  585.34   38.20
  -3   5  -4  400.76   57.99
   3  -5  -4  585.34   39.90
  -3   5  -4  609.34   49.90
  -3  -5   4  553.84   31.80
  -3   5  -4  554.14   42.80
  -4   5   4   28.80   13.60
  -4   5   4   38.50   25.70
  -4  -5  -4   40.10   16.00
  -4   5   4   27.10   11.80
  -4  -5  -4   46.60   25.90
  -4  -5  -4   25.20   12.10
   4  -5   4   15.30   15.50
  -4   5   4   31.30   23.80
  -4   5   4  -10.10   24.00
  -4   5  -4   17.30   10.50
  -4   5  -4   29.80   15.00
   4  -5  -4   29.50   17.40
  -4  -5   4   34.90   17.00
  -4   5  -4   20.70   23.60
  -4  -5   4    1.20   12.10
  -4  -5   4   21.30   13.10
  -5  -5  -4   49.10   12.70
  -5   5   4   78.29   15.90
  -5   5   4   17.30   21.50
  -5   5   4   46.40   12.20
  -5   5   4   53.79   15.30
  -5  -5   4   61.39   14.10
  -5   5  -4   47.60   11.10
  -5   5  -4   56.79   16.80
  -5   5  -4   47.30   12.10
   0   6   4 2459.85  105.19
   0   6   4 2707.13   91.69
   0   6  -4 2439.16  101.99
   0   6  -4 2572.14   88.89
   0   6   4 2611.74   91.19
   0  -6  -4 2732.23   88.99
   0   6  -4 2406.76  101.29
   0  -6  -4 2572.14  101.39
   0  -6   4 2541.75   86.29
   0   6   4 2515.95  100.69
  -1   6   4  530.55   33.20
  -1   6   4  608.34   43.10
  -1  -6  -4  597.34   39.00
   1  -6   4  636.14   53.59
  -1   6   4  560.34   30.50
   1  -6   4  600.74   35.20
   1   6  -4  623.64   31.90
  -1  -6  -4  654.53   33.90
  -1   6  -4  591.14   34.60
   1   6   4  610.04   32.30
   1  -6  -4  647.54   33.80
  -1   6  -4  587.64   35.00
   1   6   4  606.24   43.50
  -1   6  -4  626.54   46.10
  -1  -6   4  586.34   32.60
  -1   6  -4  603.74   45.30
   1  -6  -4  630.64   34.90
  -1  -6   4  656.33   39.90
  -1  -6   4  633.44   34.00
  -1   6  -4  594.24   39.70
  -2   6   4   92.99   15.90
   2  -6   4   74.19   16.80
  -2  -6  -4  118.89   22.70
  -2   6   4   97.89   16.90
  -2  -6  -4  112.39   19.70
  -2  -6  -4   79.49   12.00
  -2  -6  -4  103.69   17.30
   2   6  -4  118.59   15.70
  -2   6   4   73.29   27.80
  -2   6   4  112.59   24.00
  -2   6   4  108.89   19.00
  -2   6   4   99.39   26.20
  -2  -6   4  110.49   15.70
  -2  -6   4  140.79   18.30
  -2   6  -4   83.79   17.20
  -2  -6   4  150.88   23.70
   2   6   4  154.68   33.20
  -2   6  -4  150.88   20.50
  -2  -6   4  145.29   20.40
  -2  -6   4  103.69   19.80
   2  -6  -4   87.99   19.10
  -2   6  -4  115.79   22.00
   2   6   4   92.89   15.20
  -2   6  -4   75.29   25.60
  -2   6  -4  133.69   18.20
  -2  -6   4  120.49   21.50
  -2   6  -4   70.79   23.10
   3   6  -4    3.30    8.60
  -3  -6  -4    0.00    9.30
  -3   6   4    1.70   11.10
  -3   6   4  -20.90   16.90
  -3   6   4    5.70   12.50
   3  -6   4   -5.40   11.10
  -3   6   4  -13.30   14.50
  -3   6   4    9.20   11.70
  -3  -6  -4   -8.00   10.80
  -3   6   4   -3.40   26.40
  -3  -6  -4  -10.10    6.80
  -3   6  -4    2.70   18.50
   3  -6  -4   -4.40   12.80
  -3  -6   4    1.40    8.60
  -3  -6   4    7.60   11.00
  -3  -6   4    6.80   10.50
   3   6   4   -9.40   22.10
  -3  -6   4   17.40   10.10
  -3  -6   4    1.70    9.50
  -3   6  -4    2.30   12.90
   3   6   4   -7.20    8.70
  -3   6  -4   10.10   11.80
  -3   6  -4    2.10   21.80
  -3   6  -4   -2.10   18.20
  -3   6  -4    2.60   10.80
  -4   6   4  241.78   30.40
  -4  -6  -4  280.07   27.40
  -4  -6  -4  300.47   34.90
  -4   6   4  250.07   29.50
  -4   6   4  231.68   35.10
   4  -6   4  329.77   40.60
  -4   6   4  232.98   27.00
  -4   6   4  318.37   46.90
   4   6  -4  261.97   26.20
  -4  -6  -4  256.47   23.80
   4  -6  -4  263.27   35.30
  -4  -6   4  241.88   22.40
  -4   6  -4  195.08   27.90
  -4   6  -4  201.58   23.70
  -4  -6   4  289.67   24.60
   4  -6  -4  258.17   30.50
  -4  -6   4  249.58   23.90
  -4   6  -4  330.67   50.89
  -4   6  -4  228.88   27.80
  -4  -6   4  279.17   32.70
  -5   6   4   22.50   10.20
  -5   6   4   27.10   10.40
  -5   6   4   17.50   12.70
  -5  -6  -4   65.69   13.50
  -5  -6   4   29.60   10.90
  -5   6  -4   17.40    8.90
  -5   6  -4   21.10   10.50
  -5   6  -4   28.60   13.10
   0   7  -4   17.70   16.50
   0   7   4   -9.20   29.50
   0   7  -4   21.00    8.00
   0  -7  -4    8.80    9.80
   0   7   4   17.70    8.70
   0   7  -4   -4.50   23.60
   0   7   4   10.40   11.90
   0   7   4   31.20   17.50
   0  -7   4   30.80   12.70
   0  -7   4   13.80   10.60
   0   7   4   26.60   13.90
   0  -7  -4   -2.70   11.40
   0  -7  -4   30.70   16.10
   0  -7   4    0.70   10.20
  -1  -7  -4  789.02   40.00
  -1   7   4  698.13   57.59
   1   7  -4  715.33   39.20
  -1  -7  -4  782.92   49.00
   1  -7   4  695.93   35.70
  -1   7   4  703.83   38.00
   1   7  -4  713.03   52.49
  -1   7   4  785.52   68.09
  -1   7   4  724.93   28.80
  -1  -7  -4  668.93   35.30
  -1  -7  -4  721.43   35.60
  -1   7   4  689.43   37.00
  -1   7   4  706.33   42.80
   1  -7   4  785.42   43.30
   1  -7   4  756.42   56.19
  -1  -7   4  750.32   38.00
  -1   7  -4  711.03   39.20
  -1  -7   4  779.72   38.80
  -1  -7   4  746.73   47.70
  -1  -7   4  746.93   40.10
   1  -7  -4  750.92   39.80
  -1  -7   4  715.73   35.30
   1  -7  -4  691.03   40.20
   1   7   4  799.02   55.29
  -1   7  -4  718.63   37.40
  -1   7  -4  756.82   65.99
  -1   7  -4  767.92   28.80
  -1   7  -4  747.93   55.19
   1   7   4  704.73   39.80
  -1   7  -4  698.13   40.50
   2  -7   4   61.49   20.40
  -2   7   4   33.70   17.20
  -2   7   4   37.90   23.30
  -2   7   4   60.19   24.60
  -2   7   4   83.29   17.20
  -2   7   4   55.59   16.30
  -2   7   4   64.79   28.20
  -2  -7  -4   78.39   19.10
   2   7  -4   76.49   15.40
  -2  -7  -4  105.29   17.20
  -2   7   4   85.39   15.20
   2  -7   4   66.19   17.70
  -2  -7  -4   53.59   10.30
  -2   7  -4   74.09   15.70
   2  -7  -4   75.99   17.10
  -2   7  -4   48.60   13.10
  -2   7  -4   64.79   17.20
  -2  -7   4   81.89   16.40
   2  -7  -4   58.79   18.10
   2   7   4   50.59   14.00
   2   7   4   61.59   25.90
  -2  -7   4   93.79   19.00
  -2   7  -4   88.49   26.30
  -2   7  -4   67.29   22.00
  -2  -7   4   76.29   15.30
  -2  -7   4   94.29   17.40
   3   7  -4    3.80    9.50
  -3   7   4   11.90   14.00
  -3   7   4    1.20   21.70
  -3   7   4   13.10   10.90
  -3  -7  -4   21.60    9.90
  -3  -7  -4   12.10   16.10
  -3   7   4   -0.80   26.30
  -3   7   4    8.90   14.10
   3  -7   4   12.10   15.20
  -3   7   4   35.60   20.10
  -3  -7  -4   17.90   11.00
   3   7   4   28.50   32.20
   3  -7  -4   15.10   15.40
  -3   7  -4   42.40   34.60
  -3   7  -4   -2.50   30.60
   3  -7  -4   18.30   15.20
  -3  -7   4   16.10   13.80
   3   7   4   11.50   12.40
  -3  -7   4   19.50   10.80
  -3  -7   4    4.70   10.30
  -3  -7   4    9.30    9.80
  -3   7  -4   -0.30   10.30
  -3  -7   4   21.60   14.00
  -3   7  -4   27.60   28.10
  -3   7  -4    3.40   12.20
  -3   7  -4   37.30   16.10
  -4   7   4  171.88   25.20
  -4   7   4  168.48   42.50
  -4   7   4  189.48   22.30
  -4   7   4  129.49   49.99
   4   7  -4  225.38   28.80
  -4   7   4  174.78   20.30
  -4  -7  -4  198.28   22.50
  -4   7   4  224.18   50.89
  -4  -7  -4  223.28   24.10
   4  -7   4  214.88   33.60
  -4  -7   4  256.97   32.50
  -4   7  -4  182.38   50.89
   4  -7  -4  193.78   32.30
  -4   7  -4  187.28   21.80
   4   7   4  130.09   23.70
  -4   7  -4  185.08   28.10
   4  -7  -4  198.08   30.40
  -4  -7   4  228.68   23.90
  -4   7  -4  180.08   23.90
  -5   7   4   16.60    7.90
  -5   7   4   26.70   12.20
  -5   7   4   20.20    9.60
   5  -7   4    9.70   12.60
  -5  -7  -4   42.10   10.80
  -5   7  -4   25.20    8.10
  -5   7  -4    8.70   10.30
  -5  -7   4   32.70   10.90
  -5   7  -4   19.50    9.40
   0   8  -4   34.00   13.10
   0  -8  -4   13.40   15.90
   0   8   4   29.80   27.80
   0  -8   4   26.70   13.70
   0  -8   4   13.20   13.60
   0   8  -4    7.80   14.80
   0  -8   4   28.90   12.00
   0  -8   4   59.69   15.30
   0   8  -4   12.30   13.30
   0   8   4   27.30    9.50
   0   8   4   13.10   14.20
   0   8  -4   14.90    8.70
   0  -8  -4   27.40   10.70
   0  -8  -4   26.30   13.60
   0   8   4    7.50   13.80
  -1  -8  -4  326.97   43.00
   1  -8   4  313.37   27.70
  -1  -8  -4  296.17   26.80
  -1   8   4  189.78   38.80
  -1  -8  -4  263.97   22.70
  -1  -8  -4  288.47   24.20
  -1   8   4  243.78   45.50
  -1   8   4  282.07   17.00
  -1   8   4  257.97   24.80
   1   8  -4  254.17   22.60
  -1   8   4  226.28   24.20
   1   8  -4  322.27   28.00
  -1   8   4  282.47   35.10
   1  -8   4  269.17   24.80
   1   8  -4  218.68   37.00
  -1   8  -4  267.27   16.10
   1   8   4  217.78   22.40
   1  -8  -4  291.87   26.10
  -1   8  -4  305.77   46.40
   1   8   4  264.87   30.90
  -1  -8   4  291.07   41.90
  -1  -8   4  236.78   21.30
   1   8   4  287.67   48.80
  -1  -8   4  256.77   22.10
  -1   8  -4  300.17   29.10
  -1   8  -4  250.07   23.90
  -1   8  -4  245.68   26.20
  -1  -8   4  325.07   35.10
   2  -8   4   12.10   15.20
  -2   8   4   20.20   18.30
  -2  -8  -4   29.00   17.80
  -2   8   4  -37.30   22.20
   2   8  -4   13.40   18.50
  -2   8   4   32.40   31.00
  -2   8   4   20.70   15.30
  -2   8   4   37.40   34.50
   2  -8   4   31.70   19.40
  -2   8   4   17.20   13.90
  -2  -8  -4   14.80    9.00
  -2  -8  -4   20.00   10.60
   2   8  -4   18.50   12.50
  -2  -8  -4   44.10   16.10
  -2   8   4   24.60   11.40
  -2   8  -4   20.80   11.90
  -2   8  -4   19.30   17.30
   2  -8  -4   14.30   16.00
   2  -8  -4   22.20   14.10
   2   8   4   25.50   14.40
  -2  -8   4   28.60   14.70
  -2  -8   4   29.90   14.30
  -2   8  -4   18.90   14.10
  -2  -8   4   27.30   11.60
  -2   8  -4   23.30   25.10
  -2   8  -4   25.00   15.30
  -2  -8   4   -2.50   15.10
  -2   8  -4  -43.90   25.00
   2   8   4   33.60   26.40
  -2  -8   4   21.90   11.80
  -3   8   4   19.90   13.70
  -3   8   4   54.69   42.00
  -3   8   4   24.00   15.10
  -3   8   4    8.70   17.50
   3   8  -4    6.50   24.30
  -3   8   4    2.40   10.80
   3  -8   4   39.60   18.70
  -3  -8  -4   16.80   16.00
   3   8  -4   -3.70   14.90
  -3  -8  -4   15.20   10.30
  -3  -8  -4    5.50    8.80
   3  -8  -4   32.40   19.30
  -3  -8   4   20.30   13.50
  -3  -8   4   20.90   11.00
  -3   8  -4   13.50   31.00
   3   8   4   25.20   15.20
  -3   8  -4   20.60   14.50
  -3  -8   4   12.80    9.90
  -3   8  -4   23.70   19.90
  -3   8  -4   15.90   12.40
   3  -8  -4    1.10   12.70
  -3   8  -4   -9.70   12.20
   3   8   4  -10.40   33.90
  -4   8   4   71.29   16.50
  -4  -8  -4   83.19   16.00
  -4   8   4   64.99   14.50
  -4  -8  -4   27.80   26.20
  -4   8   4   47.20   20.50
  -4   8   4   24.30   43.80
  -4  -8  -4   54.29   11.60
   4  -8   4   54.39   26.30
  -4   8   4   64.19   14.90
   4   8  -4   85.39   43.30
  -4  -8   4   93.39   16.30
  -4   8  -4   71.49   18.80
  -4   8  -4   66.99   16.70
   4  -8  -4   32.00   26.80
  -4  -8   4   84.39   14.90
   4  -8  -4   73.29   18.80
  -4   8  -4   65.69   14.70
   0  -9   4    8.20   12.20
   0   9  -4   -2.10   19.80
   0   9   4   -5.50    7.60
   0  -9  -4   -8.90   11.30
   0  -9  -4    2.40   11.40
   0  -9   4    4.40    9.60
   0   9  -4   -8.90   11.60
   0   9   4   14.90   18.60
   0   9   4   11.00   13.70
   0   9   4   -1.20   17.00
   0  -9  -4   12.70   10.50
   0   9  -4    5.20    7.50
   0  -9   4   -5.20   19.40
   0  -9   4    7.50   12.30
  -1  -9  -4  607.74   34.80
   1   9  -4  661.23   31.60
  -1  -9  -4  607.94   36.50
   1   9  -4  671.53   59.29
   1  -9   4  647.14   35.40
  -1   9   4  655.43   65.09
   1  -9   4  643.04   40.80
  -1   9   4  664.73   27.50
  -1   9   4  547.25   37.30
  -1   9   4  614.94   45.20
   1   9  -4  678.73   44.10
  -1  -9  -4  628.24   40.80
  -1  -9  -4  643.64   54.39
   1   9   4  626.64   32.70
   1   9   4  636.64   61.19
  -1  -9   4  600.94   34.20
  -1  -9   4  633.44   36.20
  -1  -9   4  604.84   37.20
   1   9   4  701.53   46.60
  -1   9  -4  631.34   37.50
  -1   9  -4  636.04   43.60
  -1   9  -4  623.14   26.40
  -1   9  -4  560.94   58.59
   1  -9  -4  602.04   39.00
  -1  -9   4  696.53   55.69
   2   9  -4  245.98   23.20
  -2  -9  -4  150.28   19.20
  -2  -9  -4  211.38   34.40
   2   9  -4  247.58   47.60
  -2   9   4  233.08   55.89
   2   9  -4  238.08   30.00
  -2   9   4  190.98   23.70
  -2  -9  -4  201.48   24.60
  -2   9   4  185.68   21.20
  -2   9   4  131.49   38.40
  -2  -9  -4  188.08   27.40
   2  -9   4  201.78   27.40
   2  -9   4  226.08   26.30
  -2   9   4  206.78   32.80
  -2   9   4  219.88   24.90
  -2  -9   4  238.68   23.20
  -2  -9   4  308.47   43.80
   2   9   4  146.09   22.60
  -2   9  -4  242.28   28.40
   2   9   4  232.78   33.90
  -2   9  -4  202.88   23.90
  -2   9  -4  184.78   56.39
  -2   9  -4  248.78   32.90
   2   9   4  252.07   51.79
  -2   9  -4  291.17   37.90
  -2  -9   4  248.58   26.50
  -2   9  -4  173.18   47.80
   2  -9  -4  194.48   27.10
  -3   9   4   43.60   21.80
   3  -9   4   58.39   37.70
   3   9  -4   45.40   29.10
   3   9  -4   80.89   20.90
  -3  -9  -4   37.00   12.20
  -3   9   4   39.00   15.20
  -3   9   4   72.69   43.40
  -3   9   4   74.19   17.40
  -3   9   4   85.79   55.89
  -3  -9  -4   75.49   16.10
  -3   9   4   46.90   14.20
  -3  -9  -4   60.29   20.50
  -3  -9   4   39.30   19.30
  -3   9  -4   34.40   15.90
  -3  -9   4   62.79   13.30
   3   9   4   29.40   44.00
  -3   9  -4   47.70   15.30
   3  -9  -4   49.70   17.00
  -3   9  -4   32.90   15.00
   3   9   4   61.99   20.50
  -3  -9   4   31.70   11.20
  -3   9  -4   60.69   24.60
  -3   9  -4   -6.30   45.30
  -3   9  -4   42.40   46.40
  -4  -9  -4   55.99   14.90
  -4   9   4   56.29   22.30
  -4  -9  -4   58.89   12.70
  -4   9   4   59.29   14.10
  -4   9   4   34.30   14.30
  -4   9   4   38.00   13.00
   4  -9   4   37.30   13.10
  -4   9  -4   45.20   15.60
  -4   9  -4   48.90   13.90
   4  -9  -4   51.19   16.70
  -4   9  -4   41.10   12.00
  -4  -9   4   46.90   12.50
  -4  -9   4   42.20   12.20
   0  10   4  135.49   44.20
   0  10   4  153.58   31.30
   0 -10   4  180.08   48.30
   0  10   4  197.98   26.70
   0 -10   4  169.48   25.70
   0 -10  -4  191.78   23.30
   0  10  -4  148.99   20.60
   0  10   4  166.18   17.10
   0  10  -4  179.88   17.20
   0 -10   4  160.78   21.80
   0  10   4  268.97   49.90
   0  10  -4  167.28   46.50
   0 -10   4  194.58   22.60
  -1  10   4   45.90   18.70
   1  10  -4   33.50   26.70
   1 -10   4   35.90   16.40
   1  10  -4   34.50   10.70
   1 -10   4   62.79   16.30
  -1  10   4   65.39   39.30
  -1 -10  -4   49.30   15.10
  -1 -10  -4   37.90   15.20
  -1  10   4   36.20   16.10
   1  10  -4   35.90   18.90
  -1 -10  -4   53.79   12.60
   1  10  -4   32.50   14.10
   1  10   4   85.39   21.70
   1  10   4   60.89   13.10
   1  10   4   51.39   30.80
   1 -10  -4   32.00   14.20
  -1 -10   4   38.00   13.30
  -1  10  -4   49.40   17.10
   1  10   4   57.79   22.20
  -1 -10   4   36.30   21.70
  -1 -10   4   42.30   12.80
  -1 -10   4   34.10   15.90
  -1  10  -4   58.59   30.40
  -1  10  -4   50.89   20.50
  -1  10  -4   45.60    7.50
  -2 -10  -4  238.88   29.70
  -2  10   4  248.48   62.09
  -2  10   4  246.08   29.10
  -2 -10  -4  237.78   26.00
   2  10  -4  295.97   56.79
  -2  10   4  229.98   37.50
   2  10  -4  243.08   22.10
   2 -10   4  204.48   26.90
   2  10  -4  280.97   36.00
  -2 -10  -4  267.97   25.10
  -2 -10   4  270.37   28.10
   2  10   4  214.08   44.70
  -2  10  -4  284.97   30.30
  -2 -10   4  321.37   49.40
   2  10   4  226.68   22.90
  -2 -10   4  289.37   25.00
  -2  10  -4  194.28   49.40
  -2  10  -4  191.38   30.20
  -2  10  -4  209.98   29.00
   2 -10  -4  220.98   29.80
   2  10   4  292.07   40.30
  -3 -10  -4   50.19   20.80
   3  10  -4  137.79   19.40
   3 -10   4   72.99   18.80
  -3 -10  -4   80.59   14.90
  -3 -10  -4   88.79   15.90
  -3  10   4   64.59   19.20
   3  10  -4  123.59   39.80
  -3  10   4   69.39   20.80
  -3  10   4   87.69   16.90
   3  10  -4  115.39   23.20
  -3  10   4  102.49   52.29
  -3  10  -4   59.09   19.00
  -3 -10   4   83.69   25.80
   3  10   4  124.29   26.60
  -3 -10   4   80.09   15.20
  -3  10  -4   68.99   24.10
  -3 -10   4  125.29   19.30
   3  10   4   59.59   74.19
  -3  10  -4   66.49   15.80
   3  10   4  144.49   29.50
  -3  10  -4   75.59   15.90
   4 -10   4   10.80   18.70
  -4  10   4   16.60   19.40
  -4 -10  -4   27.50    9.40
  -4  10   4   42.50   11.60
  -4 -10  -4   39.30   11.00
  -4  10  -4   29.60   12.70
  -4 -10   4   19.70    9.60
  -4  10  -4   19.20   11.90
  -4 -10   4   39.70   10.50
   4 -10  -4   12.70   11.70
  -4  10  -4  -10.70   21.30
   0  11  -4  122.49   20.20
   0  11   4  103.89   45.10
   0  11  -4  107.89   14.10
   0 -11   4  113.99   18.10
   0 -11   4  133.29   23.90
   0  11  -4  119.69   25.30
   0 -11  -4  107.79   21.50
   0  11   4  147.29   25.20
   0 -11   4  110.69   18.30
   0  11  -4  114.29   38.10
   0  11   4  101.19   24.10
   0 -11  -4  139.19   20.00
   0  11   4  116.69   14.80
   1  11  -4   36.80   15.10
  -1  11   4   31.00   17.50
  -1 -11  -4   19.60   10.20
   1  11  -4   31.20   23.70
  -1 -11  -4   41.70   11.40
   1  11  -4   26.90    9.20
  -1  11   4   25.40   32.30
   1 -11   4   20.10   13.60
   1 -11   4   51.19   15.60
  -1  11   4   20.30   19.00
  -1 -11  -4   38.50   15.70
   1  11  -4   42.10   33.20
   1  11   4   -6.90   28.10
  -1 -11   4   72.69   32.00
  -1 -11   4   36.90   12.50
   1 -11  -4   22.60   13.70
  -1  11  -4    4.90   14.40
  -1 -11   4   25.80   12.00
   1  11   4   20.30   24.00
  -1  11  -4   45.80   14.40
  -1  11  -4   41.60   37.00
   1  11   4   21.20   10.50
   1  11   4   14.10   19.10
  -1 -11   4   27.30   16.80
   2  11  -4   19.20   27.70
  -2  11   4   10.30   20.10
   2 -11   4   16.00   12.40
  -2  11   4   -3.70   38.30
   2  11  -4   -1.60   18.10
  -2 -11  -4    7.40    7.80
  -2 -11  -4  -12.80   12.00
   2  11  -4    8.80    8.90
  -2 -11  -4   23.60   11.50
  -2  11   4   -3.40   13.50
   2  11   4   25.80   11.30
   2  11   4   62.99   37.00
  -2  11  -4    4.80   12.00
   2  11   4   24.00   18.90
  -2  11  -4   35.00   44.30
  -2  11  -4  -22.70   14.80
   2 -11  -4   -7.80   11.60
   2  11   4    9.40   21.80
  -2 -11   4    3.50    8.90
  -2 -11   4    8.70    8.70
  -2 -11   4    7.20   28.00
   3  11  -4   26.70   12.80
   3  11  -4  -27.00   22.40
  -3 -11  -4   13.10    9.80
   3  11  -4   44.70   74.49
   3 -11   4    0.10   10.30
  -3  11   4   17.50   18.70
  -3  11   4   12.00   11.30
  -3 -11  -4    0.30    7.80
  -3  11  -4   -0.50   10.60
  -3  11  -4    4.90   28.30
  -3 -11   4   13.00    9.30
   3  11   4   17.00   25.50
  -3 -11   4    7.80    8.30
   3  11   4   15.40   13.10
   3 -11  -4   -3.80   10.00
   3  11   4    2.70   22.80
   0  12   4  450.85  111.89
   0 -12  -4  462.25   30.80
   0  12   4  477.75   42.90
   0  12  -4  537.65   43.10
   0  12  -4  343.07   67.69
   0  12   4  511.25   26.00
   0  12  -4  555.84   36.20
   0 -12   4  517.45   37.10
   0  12  -4  490.45   25.20
   0 -12  -4  481.15   36.80
   0 -12   4  458.45   30.90
  -1  12   4   14.90   38.00
   1  12  -4   19.30   15.70
   1  12  -4   19.40   31.10
   1 -12   4    1.80   12.80
  -1 -12  -4    7.60    8.80
   1  12  -4  -14.60   16.90
  -1  12   4   -2.50   14.70
   1  12  -4   10.70    8.50
   1  12  -4  -51.19   33.90
  -1 -12  -4   19.00   15.40
   1  12   4    6.80   39.60
  -1  12  -4   -4.70   11.30
  -1  12  -4    2.50   17.00
   1  12   4   10.50   35.40
  -1  12  -4  -51.79   37.60
  -1 -12   4    4.50    8.60
   1  12   4   15.00    9.50
  -1 -12   4    5.70   10.90
   1 -12  -4  -13.90    9.90
  -1 -12   4   -4.30   44.60
   1  12   4    7.20   14.80
  -2  12   4   53.79   52.49
  -2 -12  -4   40.70   12.70
  -2  12   4   20.50   19.80
  -2 -12  -4   49.99   12.60
  -2 -12  -4   44.80   18.10
   2 -12   4   33.80   15.20
  -2  12   4   19.20   13.70
   2  12  -4   -3.40   36.10
   2  12  -4   38.00   10.00
   2  12   4   41.20   49.99
  -2 -12   4   36.30   11.90
   2  12   4   87.09   54.79
  -2  12  -4   35.90   69.79
   2  12   4   39.40   10.80
   2  12   4   34.00   17.90
  -2 -12   4   33.60    9.00
  -2  12  -4   25.50   18.40
  -2  12  -4   39.80   14.20
   2 -12  -4   26.20   15.00
   3  12  -4   70.79   10.40
   3  12  -4  105.39   20.00
   3 -12   4   67.39   14.10
  -3 -12  -4   86.19   13.20
  -3  12   4   56.49   19.50
  -3  12   4   90.09   14.40
   3 -12  -4   51.09   16.20
  -3 -12   4  100.69   14.80
  -3  12  -4   83.99   14.10
  -3 -12   4   55.79   10.40
   3  12   4   89.29   11.70
   0  13  -4    1.10    5.30
   0 -13  -4    9.50   15.90
   0 -13   4    7.00   10.50
   0  13  -4   -9.90   12.00
   0  13  -4    9.50   17.00
   0 -13   4  -15.00   13.90
   0  13   4   16.90   17.80
   0 -13  -4   17.80   13.20
   0  13  -4   -1.60   39.20
   0  13   4   31.30   43.60
   1  13  -4   15.10   17.60
   1 -13   4   51.49   15.50
   1  13  -4   34.70   18.30
   1 -13   4   47.40   17.10
  -1  13   4   16.50   17.80
   1  13  -4   22.30   55.49
  -1 -13  -4   28.00   15.90
  -1 -13  -4   32.90   11.40
  -1  13   4   40.30   93.99
  -1  13   4   94.19   23.30
   1  13  -4   36.50    9.00
   1 -13  -4   26.40   13.00
   1  13   4   85.19   53.39
  -1  13  -4  141.39   67.59
  -1  13  -4   56.19   14.80
  -1  13  -4   48.80   19.80
   1  13   4   29.30    8.40
   1  13   4   49.60   18.80
  -1 -13   4   43.40   11.30
   2  13  -4   68.79   19.00
   2 -13   4   51.89   14.80
  -2  13   4   84.49   17.30
  -2 -13  -4   76.99   12.40
   2  13  -4   80.59   10.60
  -2 -13  -4   87.49   21.90
  -2  13   4   43.60   21.20
   2 -13  -4   55.09   15.90
  -2  13  -4   70.79   14.70
   2  13   4   72.39   10.30
  -2  13  -4   59.59   22.80
  -2 -13   4   92.29   15.20
  -2 -13   4   73.39   12.90
   0 -14  -4    2.20   14.20
   0  14  -4    5.60   18.10
   0  14  -4    1.60   15.90
   0  14   4    6.40   13.00
   0 -14   4    7.30   10.00
   0 -14   4  -14.50   19.70
   0  14   4   19.60   13.20
   1 -14   4    3.80   13.40
  -1  14   4   15.10   18.70
   1  14  -4    9.20    5.40
  -1 -14  -4   24.90   14.70
   1  14  -4   24.80   16.20
  -1 -14  -4   16.90   10.30
  -1  14  -4   -5.80   10.90
  -1 -14   4    3.50    7.20
   1  14   4   19.90   21.20
   1 -14  -4    9.30   12.20
  -1  14  -4   -5.20   17.20
   0   0  -5   -3.80    4.80
   0   0   5    3.80    4.90
   0   0   5   -4.40    4.70
  -1   0  -5 7280.07  213.78
   1   0  -5 7295.37  207.58
  -1   0   5 7456.35  233.78
  -1   0   5 7169.78  213.38
  -2   0   5  126.49   20.80
  -2   0   5  155.08   17.10
  -2   0   5  124.19   15.30
  -2   0  -5  162.48   16.90
  -2   0   5  118.69   25.70
  -2   0  -5  160.78   18.80
  -2   0  -5  150.48   19.80
  -2   0  -5  152.88   19.70
  -3   0  -5  117.99   18.00
  -3   0   5  125.09   17.40
  -3   0  -5  170.18   24.40
  -3   0   5  139.79   22.30
  -3   0  -5  108.79   14.90
  -3   0   5  120.99   21.00
  -3   0   5  119.79   30.10
  -3   0  -5  141.09   18.80
  -3   0   5  143.69   19.90
  -3   0  -5  149.19   21.50
  -3   0   5  120.59   18.60
  -3   0   5  135.59   20.40
  -3   0   5  101.59   21.00
  -4   0  -5  157.08   27.20
  -4   0   5  128.59   19.50
  -4   0   5  197.38   32.20
  -4   0   5  154.48   23.10
  -4   0   5  191.88   25.70
  -4   0  -5  148.19   26.10
  -4   0   5  129.69   18.90
  -4   0  -5  123.19   20.00
  -4   0   5  169.18   42.90
  -4   0  -5  139.79   21.90
  -4   0  -5  157.98   20.90
  -5   0   5  190.28   24.00
  -5   0   5  163.68   20.10
   5   0  -5  142.19   24.20
  -5   0   5  135.79   23.00
  -5   0   5  150.78   17.60
  -5   0  -5  188.08   22.20
  -5   0  -5  188.58   25.60
  -5   0  -5  203.88   28.90
   0  -1   5 2233.48   69.99
   0  -1   5 2101.89   69.99
   0   1   5 1950.40   66.19
   0   1   5 2082.29   70.79
   0  -1  -5 2101.39   65.79
   0   1   5 2123.49   69.89
   0  -1   5 2137.29   66.89
   0   1  -5 2315.47   65.79
  -1   1   5 5020.60  151.78
  -1   1   5 4850.71  163.48
  -1  -1  -5 5171.28  150.08
   1  -1   5 4952.40  145.79
  -1  -1   5 5054.29  159.88
   1  -1  -5 4623.64  147.99
  -1  -1   5 5055.49  146.89
  -2  -1  -5  519.75   29.70
  -2   1   5  529.95   29.20
  -2  -1  -5  512.95   29.50
  -2   1   5  511.85   33.20
  -2   1   5  511.45   42.50
  -2  -1  -5  505.35   31.10
  -2  -1  -5  565.84   25.20
  -2   1   5  487.75   28.30
   2  -1  -5  560.74   22.70
  -2   1  -5  498.55   30.60
  -2  -1   5  559.64   42.40
  -2   1  -5  539.65   31.10
  -2   1  -5  485.65   29.30
  -2  -1   5  520.55   26.00
  -2   1  -5  537.15   32.60
  -2  -1   5  530.95   28.00
  -3  -1  -5   86.09   15.50
  -3  -1  -5   80.39   17.20
  -3   1   5   83.09   17.10
  -3   1   5  140.29   26.40
  -3   1   5  101.19   17.60
  -3  -1  -5  130.39   21.00
  -3   1   5   78.49   21.50
  -3   1   5  108.89   31.80
  -3   1   5   94.09   16.60
  -3  -1  -5   97.59   19.40
  -3   1   5  115.89   18.30
  -3  -1   5  119.29   18.60
  -3   1  -5  109.89   17.90
  -3  -1   5  103.29   17.10
  -3  -1   5   83.59   27.90
  -3   1  -5  110.59   23.00
   3  -1  -5  113.09   14.10
  -3   1  -5  111.69   19.50
  -3  -1   5  117.39   20.10
  -3  -1   5  109.89   22.30
  -3   1  -5   86.79   13.30
  -3  -1   5  120.29   17.30
  -3   1  -5  115.89   20.40
  -3   1  -5  138.19   21.90
  -3  -1   5  108.39   18.50
  -4  -1  -5  472.85   32.70
   4  -1   5  452.25   31.60
  -4  -1  -5  430.06   34.50
  -4  -1  -5  488.55   37.80
  -4   1   5  440.56   35.30
  -4   1   5  324.27   57.79
  -4   1   5  465.65   35.80
  -4   1   5  429.86   32.20
  -4   1   5  420.06   38.90
  -4   1   5  422.16   30.70
  -4  -1  -5  395.66   28.70
  -4   1  -5  453.05   34.10
  -4  -1   5  450.55   33.40
  -4   1  -5  453.35   32.70
  -4  -1   5  399.06   35.50
  -4  -1   5  423.66   33.60
   4  -1  -5  413.26   30.80
  -4   1  -5  408.56   35.20
  -4  -1   5  439.46   30.80
  -4   1  -5  383.26   30.50
  -4  -1   5  350.96   59.49
  -4   1  -5  400.56   34.40
  -4  -1   5  423.46   29.80
  -5   1   5  199.98   21.10
  -5  -1  -5  209.78   28.50
  -5   1   5  125.79   21.10
   5  -1   5  131.39   27.60
  -5   1   5  142.89   24.20
  -5  -1  -5  210.08   21.90
  -5  -1  -5  192.78   23.80
  -5   1   5  180.88   20.30
  -5   1   5  -10.10   72.29
  -5   1  -5  214.78   26.70
  -5   1  -5  166.78   19.20
  -5  -1   5  181.28   18.60
  -5  -1   5  142.59   22.50
  -5  -1   5  169.08   22.80
   0   2   5 1079.69   39.70
   0  -2   5 1125.89   39.40
   0   2   5 1123.89   45.40
   0  -2   5 1152.08   46.00
   0   2  -5  998.90   37.90
   0   2   5 1119.19   43.40
   0   2  -5 1122.99   44.20
   0  -2  -5 1143.89   38.60
  -1  -2  -5 3613.74  115.09
   1  -2   5 3733.53  112.79
  -1   2   5 3638.84  129.59
   1   2  -5 3692.03  107.49
  -1   2   5 3722.23  118.29
  -1  -2   5 3703.43  118.49
  -1   2  -5 3696.53  119.59
  -1  -2   5 3877.21  115.79
   1   2   5 3531.65  114.69
  -1   2  -5 3787.92  117.09
  -1  -2   5 3712.83  126.99
   1  -2  -5 3743.73  113.39
  -2   2   5  116.89   26.80
   2  -2   5  157.88   15.70
  -2   2   5  133.59   16.50
  -2   2   5  139.59   19.30
  -2   2   5  114.49   20.60
  -2  -2  -5  155.18   21.10
  -2  -2  -5  160.38   15.70
  -2   2   5  138.69   21.60
  -2   2  -5  180.18   20.60
  -2   2  -5  115.99   20.70
  -2  -2   5  126.89   18.70
  -2  -2   5  128.39   25.10
  -2  -2   5  170.98   15.40
  -2  -2   5  181.08   18.50
  -2   2  -5  119.09   17.90
   2  -2  -5  151.58   14.40
  -2   2  -5  149.49   19.60
  -3   2   5   21.30   10.60
  -3  -2  -5   40.90   16.50
  -3  -2  -5    4.40    8.30
  -3  -2  -5   17.90   14.40
  -3  -2  -5  -10.30   15.20
  -3   2   5   40.60   19.60
  -3   2   5    9.60   11.50
  -3   2   5  -20.20   14.30
  -3   2   5   16.00   11.90
  -3   2   5   -2.30   15.20
  -3   2   5    3.60    9.90
   3  -2   5   16.90    9.30
  -3  -2  -5   10.70   13.10
  -3   2  -5   11.20   12.20
  -3   2  -5   15.90   12.20
  -3  -2   5   21.00   10.50
  -3  -2   5   20.70   18.20
  -3  -2   5   10.10   13.70
  -3  -2   5   -0.10    9.50
  -3   2  -5   19.10   13.40
  -3  -2   5   11.90   11.20
  -3   2  -5   -0.50   15.10
  -3  -2   5   26.70   15.20
  -3   2  -5   -1.00    8.90
   3  -2  -5   17.30    9.80
  -3   2  -5   22.00   13.80
  -3  -2   5   15.70   15.00
  -3   2  -5   10.70   16.10
   4  -2   5  125.69   21.10
  -4   2   5  156.38   40.50
  -4  -2  -5  186.98   27.80
  -4  -2  -5  208.18   27.00
  -4   2   5  140.19   27.90
  -4  -2  -5  159.78   19.70
  -4   2   5  136.79   23.30
  -4   2   5  165.18   23.70
  -4  -2  -5  164.68   22.30
  -4   2   5  183.88   23.50
  -4   2   5  136.79   28.30
  -4   2  -5  166.68   28.00
  -4   2  -5  155.48   29.10
  -4  -2   5  191.18   24.20
  -4  -2   5  182.48   22.40
  -4  -2   5  198.58   21.60
  -4  -2   5  237.78   28.30
   4  -2  -5  214.88   27.80
  -4   2  -5  189.08   25.70
  -4  -2   5  185.58   28.50
  -4   2  -5  169.98   22.80
  -4   2  -5  180.08   27.20
  -4  -2   5  153.58   36.00
  -5   2   5  322.67   28.40
  -5   2   5  303.57   24.40
  -5   2   5  295.87   23.60
   5  -2   5  283.97   35.70
  -5   2   5  309.87   31.40
  -5  -2  -5  336.17   34.30
  -5  -2   5  258.67   26.00
   5  -2  -5  293.97   41.60
  -5   2  -5  314.67   32.60
  -5   2  -5  292.97   24.90
  -5  -2   5  313.97   22.20
   0   3   5  133.59   17.80
   0   3   5  148.99   15.10
   0   3  -5  163.88   18.90
   0  -3   5  160.58   15.30
   0  -3   5  173.08   21.00
   0  -3  -5  154.48   14.30
   0   3  -5  143.49   12.50
   1  -3   5  117.49   15.20
  -1   3   5  110.39   17.10
  -1  -3  -5  112.79   14.40
  -1  -3  -5  114.39   16.60
  -1   3   5   87.59   21.00
   1   3  -5  140.49   12.80
   1  -3  -5  118.39   14.40
   1   3   5   83.99   14.60
  -1   3  -5  108.59   17.60
   1   3   5   98.99   10.10
  -1  -3   5   92.69   17.80
  -1  -3   5  138.49   16.80
  -1   3  -5   93.49   16.10
  -2   3   5  155.78   21.60
  -2  -3  -5  162.78   21.00
  -2   3   5  216.88   40.10
   2  -3   5  133.49   16.60
  -2  -3  -5  196.78   20.70
  -2   3   5  195.98   21.60
  -2   3   5  185.88   26.40
  -2  -3   5  185.98   23.00
  -2  -3   5  171.78   18.50
  -2   3  -5  135.49   21.90
  -2   3  -5  172.88   25.40
   2  -3  -5  164.98   18.60
  -2   3  -5  192.38   21.30
  -2  -3   5  104.79   23.20
  -2  -3   5  157.38   15.70
  -2   3  -5  170.58   20.60
  -2  -3   5  158.18   20.70
  -3   3   5  376.66   29.90
  -3  -3  -5  325.27   27.60
  -3   3   5  390.06   35.70
  -3  -3  -5  350.96   26.00
  -3   3   5  412.36   29.40
  -3  -3  -5  362.36   32.20
  -3   3   5  355.96   33.10
   3  -3   5  372.06   29.60
  -3   3   5  436.46   66.29
  -3  -3  -5  325.47   28.80
  -3   3   5  394.26   34.20
  -3  -3  -5  381.66   29.00
  -3  -3  -5  366.86   30.90
  -3   3   5  385.36   28.10
  -3  -3   5  336.97   28.10
  -3  -3   5  369.96   29.00
  -3   3  -5  345.87   31.10
  -3  -3   5  417.86   28.30
  -3  -3   5  387.36   31.80
  -3   3  -5  385.66   30.30
  -3   3  -5  396.26   30.80
  -3   3  -5  360.96   28.30
  -3  -3   5  398.56   54.39
  -3   3  -5  367.56   34.10
  -3  -3   5  380.76   26.10
   3  -3  -5  377.26   27.70
   4  -3   5   93.59   20.90
  -4   3   5  195.08   34.50
  -4  -3  -5  170.08   28.50
  -4  -3  -5  121.09   16.70
  -4   3   5   74.79   32.10
  -4   3   5  128.29   20.20
  -4   3   5  137.49   22.20
  -4   3   5  123.19   22.80
  -4   3   5  195.28   34.00
  -4  -3  -5  164.58   23.60
   4  -3  -5  151.68   25.00
  -4   3  -5  180.78   23.60
  -4  -3   5  124.59   17.60
  -4  -3   5  175.68   22.40
  -4  -3   5  120.39   23.60
  -4  -3   5  119.39   32.80
  -4   3  -5  117.99   27.00
  -4  -3   5  145.59   21.70
  -4   3  -5  117.29   23.20
  -4   3  -5  127.99   23.50
  -4   3  -5  127.29   20.90
  -5  -3  -5  216.18   28.80
   5  -3   5  181.08   30.60
  -5   3   5  205.38   21.20
  -5   3   5  193.18   21.10
  -5   3   5  218.28   25.80
  -5   3   5  174.98   26.50
  -5   3  -5  229.48   21.50
  -5   3  -5  143.49   23.40
  -5   3  -5  202.08   23.50
  -5  -3   5  217.18   27.70
   5  -3  -5  162.68   27.60
  -5  -3   5  157.08   23.60
   0   4   5  254.17   19.00
   0   4   5  235.68   22.10
   0   4  -5  233.88   22.10
   0   4   5  229.08   27.80
   0  -4   5  260.97   22.80
   0  -4   5  219.48   16.70
   0  -4  -5  249.18   17.50
   0   4  -5  249.58   17.50
  -1   4   5  679.33   39.10
  -1  -4  -5  628.84   38.50
  -1   4   5  614.04   35.00
  -1  -4  -5  687.13   33.20
  -1   4   5  647.24   44.50
   1   4  -5  670.43   28.30
   1  -4   5  680.33   39.10
   1  -4   5  672.33   33.40
  -1  -4  -5  694.93   35.20
  -1   4  -5  675.53   33.40
   1   4   5  659.83   28.70
  -1   4  -5  673.93   32.30
   1   4   5  637.64   37.30
  -1  -4   5  643.64   32.80
  -1  -4   5  703.03   35.70
  -1   4  -5  730.93   40.20
  -1   4  -5  702.23   40.20
   1  -4  -5  688.03   32.70
   1  -4  -5  691.03   32.00
  -2  -4  -5  220.48   25.20
  -2   4   5  231.68   22.70
  -2   4   5  214.08   28.10
  -2  -4  -5  228.58   21.30
  -2  -4  -5  243.88   23.70
  -2   4   5  243.68   24.70
  -2   4   5  157.68   24.40
  -2   4   5  138.69   29.10
  -2  -4  -5  222.48   25.30
  -2   4   5  228.48   22.90
  -2  -4  -5  173.48   19.30
   2  -4   5  170.08   20.00
  -2   4  -5  204.58   30.50
  -2   4  -5  182.58   21.40
  -2   4  -5  206.18   26.40
  -2  -4   5  217.48   19.70
   2  -4  -5  211.48   24.00
  -2  -4   5  153.98   26.40
  -2  -4   5  220.88   21.70
  -2   4  -5  206.28   29.20
  -2   4  -5  225.08   21.60
  -2  -4   5  261.87   25.00
  -3   4   5  118.49   39.20
  -3  -4  -5  128.29   22.40
   3  -4   5  113.19   19.60
  -3   4   5  126.59   21.30
  -3  -4  -5  115.49   15.30
  -3   4   5  133.99   20.90
  -3   4   5  139.29   27.30
  -3  -4  -5  129.79   19.60
  -3  -4  -5  155.98   22.70
  -3   4   5  120.09   25.70
  -3   4   5  110.59   17.10
  -3   4   5  124.69   32.20
  -3  -4   5  141.59   21.40
  -3   4  -5  127.79   26.70
  -3  -4   5  103.29   29.00
  -3   4  -5  135.79   20.70
  -3   4  -5  120.99   18.90
  -3   4  -5  142.59   24.90
  -3  -4   5  125.59   30.00
  -3  -4   5  146.79   17.60
  -3  -4   5  126.49   21.80
  -3  -4   5  132.99   19.20
  -3  -4   5  132.69   18.10
   3  -4  -5  136.19   22.50
  -3   4  -5  104.59   21.40
  -4   4   5  160.58   23.40
  -4  -4  -5  134.09   17.80
  -4   4   5   90.89   16.50
  -4   4   5  125.59   27.20
  -4   4   5  128.09   22.90
  -4   4   5  112.49   36.20
  -4  -4  -5  135.29   26.60
   4  -4   5  133.99   25.20
  -4   4  -5  124.29   20.80
  -4  -4   5  165.18   27.10
  -4  -4   5  152.88   18.90
  -4   4  -5  158.08   22.00
  -4  -4   5  135.79   19.70
  -4   4  -5  142.79   26.80
   4  -4  -5  116.99   24.30
  -5  -4  -5  -22.40   25.20
  -5   4   5   61.19   13.20
  -5   4   5   80.09   16.90
  -5   4   5   46.70   12.30
  -5   4   5   20.80   20.00
  -5  -4  -5    5.90   12.20
  -5  -4   5   59.79   15.00
  -5   4  -5   48.50   15.50
  -5  -4   5   72.69   12.00
  -5  -4   5   63.59   16.60
  -5   4  -5   67.99   14.80
  -5   4  -5   55.19   15.20
   0   5  -5 1369.56   62.19
   0   5   5 1334.47   54.49
   0  -5  -5 1453.95   54.09
   0   5  -5 1470.05   64.89
   0  -5  -5 1421.16   62.89
   0  -5   5 1330.47   49.99
   0   5   5 1435.66   67.19
   0   5   5 1335.37   54.09
   0   5  -5 1410.26   53.69
   0  -5   5 1355.36   61.39
   0   5   5 1319.47   61.19
  -1   5   5   -0.20   11.30
   1  -5   5   -3.50   12.10
  -1  -5  -5    7.40    9.10
  -1   5   5    5.90   10.90
  -1  -5  -5   12.40    9.00
  -1   5   5   10.80   14.60
   1   5  -5    5.90    6.40
   1  -5   5   -2.20    8.70
  -1  -5   5   22.90   11.20
  -1   5  -5   -0.20    8.90
  -1   5  -5    1.80   11.20
  -1   5  -5  -11.40   11.00
  -1   5  -5  -10.60   10.00
  -1  -5   5    2.30    7.60
   1  -5  -5    9.30    9.20
   1  -5  -5    8.10    9.30
   1   5   5    4.20    7.60
   1   5   5   15.10   13.10
  -1   5  -5   13.60   18.90
  -2  -5  -5    1.10    9.30
  -2   5   5   -1.60    9.00
  -2  -5  -5   -3.20   16.90
  -2  -5  -5   -5.60    8.00
   2   5  -5   -4.50    6.70
  -2  -5  -5  -12.10    9.40
  -2  -5  -5    4.90    8.80
  -2   5   5    5.40   13.30
   2  -5   5   -3.50    7.70
  -2   5   5  -11.20   13.30
  -2   5   5   -3.80    9.00
  -2   5   5    7.00   16.60
  -2  -5   5    5.60    9.30
  -2  -5   5    2.20    8.90
   2  -5  -5   -1.90    9.90
  -2  -5   5    6.80   10.20
  -2   5  -5    9.70   13.80
  -2  -5   5   12.90    9.70
   2   5   5    2.70   13.00
  -2   5  -5    6.50   10.70
  -2   5  -5  -10.60   11.30
  -2   5  -5   -3.00    8.60
  -2  -5   5    0.20    7.90
  -2   5  -5   -3.80   13.40
  -2  -5   5   -9.10   18.50
  -2   5  -5    7.40   11.60
   2   5   5    1.40    6.20
  -3   5   5   18.00   18.90
  -3   5   5   48.60   17.10
  -3  -5  -5   31.00    9.70
  -3   5   5   26.30   14.60
  -3   5   5   24.60   23.50
  -3  -5  -5   12.20   19.90
  -3  -5  -5   54.59   21.10
   3  -5   5   31.60   14.60
  -3   5   5   67.99   22.40
  -3   5   5   47.00   14.90
  -3  -5  -5   27.70   12.20
   3  -5  -5   38.00   14.80
  -3   5  -5   31.30   18.30
  -3   5  -5   21.20   14.20
  -3   5  -5   48.20   15.40
  -3   5  -5  -20.40   20.70
  -3  -5   5   22.20   13.70
  -3  -5   5   38.40   13.80
  -3   5  -5   35.80   12.70
  -3   5  -5    6.30   22.80
  -3  -5   5   33.40   12.80
  -3  -5   5   42.50   14.00
  -3  -5   5   38.50   11.70
  -4   5   5   35.20   34.00
  -4  -5  -5   83.89   22.50
  -4   5   5  104.49   25.00
  -4   5   5   74.39   25.00
  -4  -5  -5   69.49   18.80
  -4   5   5   89.59   20.50
  -4   5   5  113.39   29.60
   4  -5   5   58.89   20.90
  -4  -5  -5  107.89   18.30
  -4  -5   5   63.59   22.30
  -4   5  -5   56.59   18.20
  -4   5  -5   50.99   17.90
   4  -5  -5   74.19   21.10
  -4   5  -5   55.49   24.20
   4  -5  -5  105.89   22.10
  -4  -5   5   88.29   18.60
  -4   5  -5   81.09   28.80
  -4  -5   5   67.79   18.30
  -5   5   5   28.30   17.30
  -5  -5  -5   22.50   11.20
  -5   5   5   61.29   14.80
  -5   5   5   28.50   20.60
  -5  -5   5   63.99   13.80
  -5   5  -5   39.80   14.20
  -5   5  -5   28.20   13.70
  -5  -5   5   45.40   14.90
  -5   5  -5   59.89   12.80
  -5  -5   5    1.10   14.10
   0   6  -5  394.86   38.70
   0  -6   5  408.26   33.20
   0   6  -5  390.56   34.80
   0   6   5  349.67   26.70
   0  -6  -5  371.16   25.20
   0  -6   5  379.76   24.40
   0  -6  -5  351.06   32.70
   0   6   5  383.96   27.60
   0   6  -5  390.76   26.20
   0   6   5  405.46   37.40
   0   6   5  357.76   35.90
  -1  -6  -5  818.12   47.50
  -1   6   5  781.12   30.40
   1   6  -5  802.92   38.30
  -1   6   5  869.91   52.79
  -1   6   5  750.52   36.30
   1  -6   5  871.31   43.10
  -1  -6  -5  810.32   37.40
  -1   6   5  872.81   44.90
  -1  -6  -5  804.02   40.30
  -1  -6   5  793.82   38.60
  -1   6  -5  810.52   41.00
   1  -6  -5  875.31   41.00
  -1   6  -5  833.42   39.10
  -1   6  -5  835.32   42.60
   1   6   5  888.81   41.10
  -1  -6   5  832.72   41.10
   1  -6  -5  803.82   41.60
   1   6   5  847.82   52.99
  -1  -6   5  840.72   37.90
  -1  -6   5  825.22   47.20
  -1   6  -5  877.31   53.49
  -1   6  -5  932.61   55.69
  -2  -6  -5 1231.58   60.09
  -2  -6  -5 1228.88   51.19
  -2   6   5 1286.17   63.79
  -2   6   5 1317.27   71.69
   2   6  -5 1182.38   49.10
  -2  -6  -5 1246.48   51.09
  -2   6   5 1164.58   53.19
   2  -6   5 1096.99   49.50
   2  -6   5 1198.98   57.99
  -2   6   5 1117.29   52.39
  -2   6   5 1187.68   50.09
  -2  -6  -5 1152.08   55.59
  -2   6  -5 1158.08   51.49
  -2   6  -5 1105.89   56.89
   2  -6  -5 1245.28   54.29
  -2  -6   5 1196.18   59.59
  -2  -6   5 1294.97   56.59
  -2   6  -5 1277.47   71.29
  -2   6  -5 1163.78   72.99
   2   6   5 1232.68   50.49
   2  -6  -5 1220.28   57.49
   2   6   5 1237.28   67.49
  -2  -6   5 1128.29   47.10
  -2   6  -5 1230.38   57.29
  -2  -6   5 1206.28   52.09
  -2  -6   5 1150.58   50.19
  -2   6  -5 1222.58   53.29
  -3   6   5    0.50   20.70
  -3  -6  -5   -3.00    9.70
  -3   6   5   -2.70   11.90
   3   6  -5   -3.40   13.70
  -3   6   5    2.60   17.00
  -3  -6  -5    0.30    8.50
   3  -6   5    0.70   12.10
  -3  -6  -5   -2.20   11.20
  -3   6   5    6.90   16.70
  -3   6   5   11.40    8.60
  -3   6   5   -5.90   10.00
  -3   6  -5    7.30   12.40
  -3   6  -5    7.10   18.80
  -3  -6   5   -5.60    8.20
  -3   6  -5   10.20   21.50
  -3   6  -5   -0.40   11.30
   3  -6  -5    7.80   13.20
  -3   6  -5   -0.50   19.50
  -3  -6   5   -1.50    9.80
   3   6   5   14.70   27.60
  -3   6  -5    6.60   10.20
  -3  -6   5    5.40   10.20
  -3  -6   5    3.70    8.40
  -3  -6   5   -4.00    9.30
   3   6   5   16.60   10.50
  -4  -6  -5   16.40   10.40
  -4   6   5    7.60   25.90
  -4  -6  -5   12.50   11.40
  -4   6   5    1.60   17.90
  -4  -6  -5   15.80   17.00
  -4   6   5    7.50   29.30
  -4   6   5    9.70   11.70
  -4   6   5    7.00   10.50
   4   6  -5    0.80   13.20
  -4   6   5   13.60   13.60
  -4  -6   5   -8.70   10.60
  -4   6  -5   21.60   12.50
   4  -6  -5    8.70   15.80
  -4  -6   5    6.90   10.40
   4   6   5  -14.70   15.00
  -4  -6   5    6.30    9.90
  -4   6  -5   10.80   12.90
  -4   6  -5    3.90   23.50
  -4   6  -5   -3.30   10.00
  -4  -6   5  -18.50   10.90
  -5   6   5   96.69   16.30
  -5   6   5   51.39   10.90
  -5   6   5   48.30   25.80
  -5  -6  -5   88.79   14.00
  -5   6   5   84.59   14.60
  -5  -6   5   64.69   14.70
  -5   6  -5   65.49   12.40
  -5   6  -5   50.89   11.60
  -5   6  -5   40.40   13.10
   0   7   5  306.97   28.70
   0   7  -5  307.67   42.70
   0   7  -5  338.97   19.50
   0  -7   5  382.16   34.60
   0  -7   5  337.57   23.50
   0  -7   5  339.57   25.30
   0   7  -5  319.87   27.40
   0  -7  -5  344.27   25.50
   0   7  -5  303.87   44.90
   0   7   5  319.97   20.80
   0   7   5  307.77   39.70
  -1  -7  -5  571.14   31.60
  -1  -7  -5  569.84   32.00
  -1   7   5  521.35   50.19
  -1   7   5  484.05   31.10
  -1  -7  -5  661.13   36.40
   1  -7   5  515.25   48.90
   1  -7   5  563.94   31.70
   1  -7   5  578.24   37.30
  -1   7   5  536.25   37.10
  -1   7   5  475.35   33.20
  -1  -7  -5  583.64   43.20
  -1   7   5  568.24   24.20
  -1   7  -5  530.15   35.50
  -1  -7   5  536.85   33.90
   1  -7  -5  580.64   36.40
  -1   7  -5  576.64   32.10
  -1  -7   5  578.34   42.20
  -1   7  -5  565.94   34.00
   1   7   5  603.64   36.40
  -1  -7   5  514.95   31.50
  -1   7  -5  573.44   48.80
   1   7   5  614.74   48.10
  -1  -7   5  535.85   30.30
   1  -7  -5  633.44   35.40
  -1   7  -5  614.04   49.40
  -1  -7   5  564.54   32.90
  -1   7  -5  541.35   23.90
  -2  -7  -5    6.90    6.10
  -2   7   5  -17.10   19.20
  -2   7   5   20.10   12.10
  -2  -7  -5   15.10   15.60
   2   7  -5   14.20   10.10
  -2   7   5   -5.30   15.30
  -2  -7  -5   47.00   13.60
   2  -7   5   39.20   16.50
  -2   7   5    9.10   14.00
  -2   7   5   21.90   21.20
  -2   7   5   16.10   12.70
  -2   7   5   25.50   11.40
  -2  -7  -5   25.50   14.80
   2  -7   5   15.60   13.50
   2  -7  -5   15.00   12.20
  -2  -7   5    9.40    9.10
  -2   7  -5   35.00   23.80
  -2  -7   5   36.70   12.50
   2  -7  -5   36.80   16.30
  -2  -7   5   11.20   13.10
  -2   7  -5   36.80   19.50
   2   7   5   32.40   13.00
  -2   7  -5   15.70   11.60
  -2  -7   5   26.00   11.20
  -2   7  -5    8.10   12.00
  -2   7  -5   17.50   13.70
  -2  -7   5   12.20   11.00
   2   7   5   27.70   20.10
  -3  -7  -5  105.49   17.70
  -3   7   5  123.69   27.60
  -3   7   5  106.79   38.80
  -3   7   5  127.89   38.90
   3  -7   5  150.78   29.10
  -3   7   5  109.79   21.10
   3   7  -5  136.49   20.60
  -3  -7  -5  162.68   27.30
  -3   7   5  117.99   18.20
  -3  -7  -5  135.59   19.50
  -3   7   5  108.29   19.20
  -3   7  -5  131.69   24.10
  -3  -7   5  135.09   21.60
  -3   7  -5  125.49   34.30
  -3  -7   5  142.09   26.30
  -3   7  -5  134.19   20.40
  -3  -7   5  137.09   24.10
   3   7   5  114.69   20.70
   3   7   5  144.89   45.70
  -3  -7   5  163.28   22.30
   3  -7  -5  124.79   21.50
   3  -7  -5  148.49   27.00
  -3   7  -5  132.49   21.90
  -3  -7   5  162.58   20.70
  -4   7   5   29.50   31.70
  -4  -7  -5   56.09   21.20
  -4   7   5   12.80   34.20
  -4   7   5   60.19   18.20
  -4   7   5    9.20   32.30
  -4   7   5   52.69   13.50
  -4   7   5   58.69   14.80
   4  -7   5   90.09   25.90
  -4  -7  -5   49.40   11.70
  -4  -7   5   51.69   13.20
  -4   7  -5   69.89   17.80
  -4  -7   5   64.09   15.80
   4  -7  -5   59.49   22.90
  -4  -7   5   80.09   20.60
   4   7   5   38.70   19.80
  -4   7  -5   62.09   37.30
   4  -7  -5   76.89   19.70
  -4   7  -5   59.99   17.70
  -4   7  -5   51.99   13.20
  -5   7   5    0.40    6.80
  -5   7   5  -11.40    9.80
   5  -7   5  -10.20   10.50
  -5   7   5   -3.40    7.10
  -5  -7  -5   -0.40    9.20
  -5   7  -5    0.60    7.00
  -5   7  -5    0.60    9.50
  -5   7  -5    5.40    9.50
  -5  -7   5    2.00    8.90
   0   8   5  238.98   19.60
   0  -8  -5  236.08   23.20
   0  -8   5  276.47   22.60
   0   8   5  251.97   31.40
   0   8   5  209.58   25.60
   0  -8   5  277.27   25.10
   0   8  -5  266.57   18.20
   0   8  -5  250.17   29.40
   0  -8   5  266.37   25.20
   0  -8  -5  245.58   27.90
   0  -8   5  259.67   35.70
   1   8  -5  161.58   37.60
  -1   8   5  126.39   36.00
  -1  -8  -5  137.19   29.10
  -1   8   5   67.89   28.30
  -1   8   5  117.89   25.20
   1   8  -5  140.79   17.20
   1   8  -5  137.49   23.10
  -1   8   5  104.49   18.70
  -1  -8  -5   74.99   14.40
  -1  -8  -5  143.89   21.40
   1  -8   5  131.89   18.00
  -1  -8  -5  119.79   17.50
  -1   8   5  106.49   11.00
  -1   8  -5  100.29   10.80
   1   8   5  152.08   38.80
   1  -8  -5  114.99   18.90
  -1  -8   5  124.99   18.10
  -1  -8   5  106.29   15.10
   1   8   5  117.29   17.70
  -1   8  -5  102.99   19.30
  -1   8  -5  126.99   35.50
  -1   8  -5  120.89   19.20
  -1  -8   5  165.98   26.80
   1   8   5   87.49   20.90
  -1   8  -5  129.19   57.59
  -1   8  -5  132.99   20.70
  -1  -8   5  143.79   30.30
  -2   8   5  220.68   44.50
  -2   8   5  241.28   28.70
  -2   8   5  232.98   26.40
   2  -8   5  288.77   36.00
  -2  -8  -5  269.77   27.90
   2   8  -5  305.07   34.00
  -2   8   5  279.67   60.49
  -2   8   5  164.28   25.50
  -2   8   5  266.77   25.30
  -2   8   5  292.07   41.00
  -2  -8  -5  269.17   25.50
  -2  -8  -5  262.47   32.40
  -2  -8  -5  308.07   42.30
   2  -8   5  251.37   25.30
  -2   8  -5  307.47   32.10
  -2   8  -5  306.27   54.09
   2   8   5  209.28   39.30
   2  -8  -5  303.67   35.20
   2   8   5  234.48   30.30
  -2  -8   5  251.97   31.40
  -2   8  -5  223.78   33.90
   2  -8  -5  343.87   30.00
  -2   8  -5  310.97   28.20
  -2   8  -5  233.18   24.60
  -2   8  -5  321.27   53.29
  -2  -8   5  239.28   23.80
  -2  -8   5  308.47   44.50
  -2  -8   5  261.37   23.60
   3  -8   5  428.26   41.60
  -3   8   5  432.26   30.50
  -3   8   5  361.16   64.49
  -3  -8  -5  417.16   31.00
  -3  -8  -5  384.76   36.50
  -3   8   5  449.56   43.30
  -3   8   5  434.46   34.60
  -3   8   5  444.96   34.80
  -3  -8  -5  477.45   31.60
  -3   8   5  386.46   61.99
  -3  -8   5  416.66   29.70
  -3   8  -5  389.86   58.99
   3  -8  -5  399.76   34.90
  -3   8  -5  393.06   33.10
   3  -8  -5  413.76   44.90
   3   8   5  567.54   71.69
   3   8   5  375.06   35.20
  -3  -8   5  453.75   41.70
  -3  -8   5  441.46   35.00
  -3  -8   5  453.25   30.90
  -3   8  -5  344.77   36.60
  -3   8  -5  412.96   30.30
  -4   8   5   77.29   16.10
  -4  -8  -5   51.29   13.40
   4  -8   5   70.39   40.40
  -4  -8  -5    9.90   21.80
  -4   8   5   81.49   15.00
  -4   8   5   41.80   15.90
  -4   8   5    8.70   37.70
  -4  -8  -5   75.39   14.70
   4   8  -5  123.19   49.80
  -4   8   5   68.99   21.90
   4   8   5   86.89   26.30
   4  -8  -5  137.59   53.29
  -4  -8   5   89.19   15.90
  -4   8  -5   65.59   17.00
  -4   8  -5   75.69   15.40
  -4  -8   5   91.09   14.90
  -4   8  -5   85.09   19.10
   4  -8  -5   92.69   19.30
   0   9   5    0.40   12.00
   0  -9   5   27.60   12.70
   0   9   5  -13.40   17.00
   0  -9   5  -32.90   12.20
   0   9   5    3.80   14.90
   0   9  -5   -5.80    7.10
   0   9   5   -4.70   20.80
   0  -9   5    6.40   12.60
   0   9   5  -22.70   17.50
   0   9  -5   11.40   17.90
   0  -9  -5   -2.10   12.00
   0  -9  -5  -11.70   10.30
   0  -9   5   -3.60   20.60
   0   9  -5   -7.80   11.80
  -1   9   5  252.77   56.29
   1   9  -5  270.57   33.60
  -1  -9  -5  163.08   19.60
   1  -9   5  215.18   26.60
   1   9  -5  278.77   29.30
  -1  -9  -5  211.18   27.00
   1   9  -5  207.18   41.40
  -1  -9  -5  255.87   22.80
  -1   9   5  214.28   29.70
  -1   9   5  213.68   24.20
   1  -9   5  284.57   42.80
   1   9   5  203.48   20.30
   1   9   5  258.07   34.90
  -1  -9   5  209.98   22.60
  -1   9  -5  212.78   43.80
   1   9   5  271.37   34.60
  -1   9  -5  186.68   22.00
  -1  -9   5  281.97   44.10
   1   9   5  180.08   37.50
  -1   9  -5  243.58   15.30
   1  -9  -5  194.58   26.90
  -1  -9   5  249.78   22.90
  -1  -9   5  225.38   26.70
  -1   9  -5  231.18   32.00
  -2   9   5  274.57   28.80
  -2   9   5  246.08   36.50
  -2  -9  -5  274.47   32.40
   2   9  -5  269.27   32.70
  -2   9   5  285.57   60.19
  -2   9   5  248.88   27.00
  -2   9   5  268.67   57.29
  -2  -9  -5  275.87   24.10
  -2  -9  -5  279.57   25.40
   2   9  -5  266.67   23.70
   2   9  -5  298.67   49.10
  -2   9   5  317.67   26.30
   2  -9   5  284.87   27.70
  -2   9  -5  324.07   33.10
  -2   9  -5  342.97   30.10
   2   9   5  302.27   57.59
   2   9   5  278.97   35.30
  -2   9  -5  290.37   27.00
  -2   9  -5  333.17   68.29
  -2  -9   5  286.37   24.50
  -2  -9   5  302.07   26.00
   2  -9  -5  238.98   30.70
  -2  -9   5  289.27   40.50
  -2   9  -5  273.47   34.30
  -2   9  -5  178.28   43.20
   2   9   5  288.17   27.60
  -3   9   5  226.48   61.89
  -3  -9  -5  289.77   36.70
  -3   9   5  237.68   24.80
   3   9  -5  306.57   85.19
   3  -9   5  270.47   37.50
  -3   9   5  222.08   37.60
  -3   9   5  245.98   26.50
   3   9  -5  299.47   39.00
  -3  -9  -5  192.38   22.10
  -3   9   5  254.67   67.89
  -3   9   5  248.58   28.00
  -3  -9  -5  260.07   24.00
   3  -9  -5  250.27   29.80
  -3  -9   5  254.07   23.70
  -3  -9   5  230.48   24.80
  -3   9  -5  224.28   24.80
   3   9   5  211.28   59.39
  -3  -9   5  288.37   39.40
  -3   9  -5  253.87   27.60
  -3   9  -5  243.68   58.39
   3   9   5  323.07   43.30
   3  -9  -5  194.48   37.00
  -3   9  -5  221.98   28.40
  -4   9   5   20.00   10.50
  -4  -9  -5   33.60   10.80
  -4  -9  -5   26.40   10.70
  -4   9   5   32.40   18.70
  -4   9   5   31.10   11.40
  -4   9   5   -0.90   18.50
   4  -9   5   24.60   12.50
  -4   9  -5   39.00   14.40
  -4   9  -5   38.00   13.50
   4  -9  -5   29.00   14.10
  -4   9  -5   24.10   11.20
  -4  -9   5   46.00   12.30
  -4  -9   5   32.60   11.50
   0  10  -5    3.50   11.30
   0 -10   5    7.10    9.00
   0 -10   5    3.30   14.40
   0 -10   5    9.00   12.00
   0  10  -5   14.60   20.40
   0  10   5    0.00   15.70
   0  10  -5   -7.90   21.50
   0 -10  -5   17.10   14.60
   0 -10  -5   -0.90   11.20
   0  10   5    3.50    8.60
   0  10   5  -15.00   22.40
   0  10  -5    3.90    6.90
   0 -10   5   -1.00   29.30
   0  10   5    7.90   23.20
   1  10  -5  139.79   41.30
   1  10  -5  170.28   20.90
  -1  10   5  131.19   41.00
  -1 -10  -5  183.28   21.80
   1 -10   5  194.38   21.80
   1 -10   5  127.79   22.80
  -1  10   5  134.59   31.10
  -1 -10  -5  149.09   24.60
  -1 -10  -5  133.79   18.00
   1  10  -5  177.38   30.70
  -1  10   5  184.98   22.70
   1  10  -5  190.68   19.30
  -1 -10   5  149.39   23.60
  -1 -10   5  169.08   20.60
  -1  10  -5  168.38   12.40
   1 -10  -5  170.68   25.00
  -1  10  -5  218.38   25.70
  -1 -10   5  198.68   36.20
  -1 -10   5  173.08   20.20
   1  10   5  191.88   32.00
  -1  10  -5  180.08   29.70
   1  10   5  232.68   50.49
   1  10   5  221.28   33.90
   1  10   5  148.19   18.30
  -1  10  -5  141.79   43.20
   2  10  -5   35.80   12.60
  -2  10   5   45.10   33.00
   2  10  -5   59.09   31.20
   2 -10   5   16.70   18.80
  -2 -10  -5   25.30   10.10
  -2  10   5   31.40   23.70
   2 -10   5   25.80   15.70
  -2 -10  -5   33.00   12.60
   2  10  -5   47.80   20.40
  -2 -10  -5   77.09   22.20
  -2  10   5   34.90   16.60
  -2 -10   5   51.09   13.50
  -2  10  -5   33.70   15.10
  -2  10  -5   44.20   24.70
   2  10   5   22.60   18.80
  -2 -10   5   62.89   26.20
   2  10   5   23.40   37.80
  -2 -10   5   50.89   14.40
   2  10   5   31.80   13.00
  -2  10  -5   49.70   42.50
   2 -10  -5   50.59   27.50
   3 -10   5   79.59   28.20
  -3  10   5   58.59   56.39
   3  10  -5   44.40   19.10
  -3 -10  -5   34.20   18.80
   3  10  -5   62.09   21.80
   3  10  -5   39.10   32.70
  -3 -10  -5   44.20   11.80
  -3 -10  -5   55.69   15.30
  -3  10   5   58.49   22.00
  -3  10   5   47.50   20.40
   3  10   5   68.39   26.80
  -3 -10   5   56.09   26.50
   3  10   5   55.29   19.30
  -3 -10   5   83.39   25.60
  -3  10  -5   58.79   15.80
   3 -10  -5   61.19   15.70
  -3  10  -5   48.40   18.20
   3  10   5   84.39   24.40
  -3  10  -5   56.49   15.70
  -3 -10   5   46.10   11.80
  -3  10  -5   -0.80   22.90
  -4  10   5   74.09   22.00
  -4  10   5   63.69   12.00
  -4 -10  -5   60.69   10.80
   4 -10   5   58.79   13.70
  -4  10  -5   58.29   13.80
  -4  10  -5   67.59   19.00
  -4 -10   5   69.99   12.10
   4 -10  -5   65.39   15.70
  -4  10  -5   76.39   13.50
  -4 -10   5   73.39   12.40
   0 -11  -5  187.68   22.10
   0  11   5  245.28   61.69
   0 -11   5  169.78   20.60
   0  11  -5  178.98   47.00
   0  11   5  196.58   32.10
   0  11  -5  202.08   31.40
   0 -11   5  211.68   22.70
   0  11  -5  145.99   19.60
   0 -11   5  159.28   25.80
   0 -11  -5  171.18   26.80
   0  11  -5  200.08   17.00
   0  11   5  203.88   17.90
   1 -11   5   36.20   14.60
  -1  11   5   66.99   36.70
  -1 -11  -5   13.20   11.10
  -1  11   5   10.20   18.90
   1  11  -5   30.60   13.60
   1  11  -5    4.60   25.80
  -1 -11  -5   25.20   11.50
   1  11  -5   24.80    9.90
   1  11  -5   15.50   24.30
  -1  11  -5   44.00   15.20
   1  11   5   48.90   34.80
  -1  11  -5    0.80   30.40
   1  11   5   83.29   27.70
   1  11   5   19.70   10.30
  -1 -11   5   44.30   13.20
  -1 -11   5   50.29   13.60
  -1  11  -5   16.20   19.80
  -1 -11   5   10.10   29.80
   2  11  -5   85.49   37.70
   2  11  -5   99.59   14.90
  -2 -11  -5   95.19   20.90
  -2 -11  -5   71.99   13.40
  -2 -11  -5  115.59   18.90
  -2  11   5  142.99   55.09
  -2  11   5  107.19   28.40
   2  11  -5   97.79   24.80
  -2  11   5   81.09   17.80
   2 -11   5   73.89   18.80
   2  11   5   82.59   48.50
   2  11   5   88.39   26.40
  -2 -11   5  101.89   36.20
  -2 -11   5   75.09   15.60
  -2  11  -5   84.09   49.00
  -2 -11   5  103.39   15.80
  -2  11  -5   78.99   24.10
   2 -11  -5   75.79   18.10
  -2  11  -5   95.69   18.70
   2  11   5   90.09   24.30
   2  11   5  109.39   15.40
  -3 -11  -5   92.69   13.90
   3 -11   5   76.89   17.00
  -3 -11  -5  146.59   27.40
   3  11  -5  149.79   29.90
   3  11  -5  138.39   15.90
  -3 -11  -5   96.69   14.60
  -3  11   5   71.79   14.80
  -3  11   5  108.69   24.00
   3  11   5  168.88   34.70
  -3 -11   5  138.19   17.70
   3  11   5  134.29   31.80
   3  11   5  126.49   17.40
   3 -11  -5   92.69   19.10
  -3 -11   5  105.49   15.50
  -3  11  -5   87.99   16.10
   0  12  -5   18.50   18.10
   0  12  -5   29.20   37.10
   0  12   5   43.60   38.50
   0  12  -5   59.79   16.60
   0 -12   5   13.90   14.50
   0 -12  -5    9.80   14.80
   0 -12   5   40.30   13.40
   0  12  -5   22.60    8.00
   0 -12  -5   36.10   16.40
   0  12   5   27.30    8.40
   0  12   5   29.60   16.80
   1 -12   5  254.37   30.30
   1  12  -5  221.78   30.60
   1  12  -5  259.27   48.40
  -1  12   5  200.28   25.30
   1  12  -5  227.68   18.70
  -1  12   5  322.07   73.69
   1 -12   5  270.87   38.20
  -1  12   5  271.07   40.20
  -1 -12  -5  222.18   30.70
   1  12  -5  211.78   51.09
  -1 -12  -5  240.18   23.50
   1  12   5  236.38   56.29
  -1 -12   5  235.38   22.20
  -1  12  -5  234.78   25.20
   1  12   5  261.57   50.39
   1  12   5  223.98   34.50
  -1 -12   5  268.37   26.70
  -1  12  -5  255.27   36.10
   1 -12  -5  188.38   27.20
  -1  12  -5  206.08   57.09
   1  12   5  255.97   19.80
  -1 -12   5  106.09   55.19
   2  12  -5   89.59   19.50
  -2 -12  -5   70.39   18.00
   2  12  -5   62.39   11.20
  -2  12   5   18.30   49.40
   2  12  -5   61.89   29.70
   2  12  -5   25.40   40.60
  -2 -12  -5   59.99   13.80
  -2  12   5   46.50   20.20
  -2  12   5   57.59   17.50
   2 -12   5   48.60   14.90
  -2  12  -5   37.30  103.69
  -2 -12   5   60.39   14.00
  -2 -12   5   76.29   15.30
   2  12   5   52.89   21.90
   2  12   5   44.50   64.29
  -2  12  -5   49.10   22.80
  -2  12  -5   64.29   14.20
   2  12   5   66.39   12.90
   2 -12  -5   40.00   15.00
   2  12   5   51.09   31.70
  -3  12   5   80.59   13.50
   3  12  -5   88.09   10.40
  -3 -12  -5   92.99   12.80
   3 -12   5   63.29   15.50
  -3  12   5   94.69   22.00
  -3 -12   5  119.89   14.50
   3  12   5   86.99   12.10
  -3  12  -5   80.09   15.20
   3 -12  -5   91.99   17.40
  -3 -12   5  115.89   15.00
   0  13  -5  132.09   11.40
   0 -13   5  107.69   20.50
   0 -13  -5  118.29   20.60
   0  13  -5  158.48   20.80
   0  13  -5  178.08   52.39
   0  13   5  134.29   29.10
   0  13   5  252.67   61.59
   0 -13   5  152.88   17.90
   0  13  -5  148.49   27.00
  -1  13   5   -2.90   22.50
   1  13  -5   40.60   17.30
  -1  13   5   37.70   19.30
   1 -13   5   59.99   15.60
  -1 -13  -5   43.50   16.90
   1  13  -5   33.20    8.10
   1 -13   5   40.20   16.30
   1  13  -5   33.00   48.70
   1  13  -5   61.49   17.90
  -1 -13  -5   55.19   17.90
  -1  13   5   44.10   56.19
  -1  13  -5   27.70   19.50
   1  13   5   42.90   20.70
  -1  13  -5  -15.50   61.29
   1 -13  -5   11.80   12.60
   1  13   5   54.69   54.09
  -1  13  -5   35.50   13.80
   1  13   5   43.40    8.60
  -1 -13   5   30.30   10.30
  -2  13   5    7.90   17.30
  -2  13   5  -17.50   21.70
  -2 -13  -5   14.40   19.20
   2 -13   5   -5.60   11.80
   2  13  -5   12.20    6.30
  -2 -13  -5   -1.20    7.40
   2  13  -5    0.60   11.20
   2  13   5    7.30    6.80
  -2  13  -5   -0.90    9.80
  -2  13  -5   -6.20   20.00
   2 -13  -5   14.80   11.00
  -2 -13   5   -7.00    6.30
   2  13   5    4.70   16.00
  -2 -13   5    9.00    9.00
   0 -14   5  239.98   18.00
   0  14  -5  255.07   31.30
   0  14  -5  257.17   22.50
   0 -14  -5  230.88   28.50
   0  14   5  168.78   26.20
   0  14   5  259.47   24.00
   1  14  -5   37.70    6.90
   1  14  -5   21.40   15.30
   1 -14   5   20.80   14.50
  -1  14   5   16.00   17.80
  -1 -14  -5   43.80   11.90
  -1 -14  -5   76.89   17.90
  -1 -14   5   35.80    9.50
  -1  14  -5   62.59   19.90
  -1  14  -5   26.70   11.90
   1 -14  -5   22.50   12.00
   1  14   5   52.39   19.80
   0   0  -6  641.44   24.30
   0   0   6  585.24   25.00
   0   0   6  573.34   27.50
  -1   0   6  186.88   16.20
  -1   0   6  143.89   20.60
   1   0   6  163.08   11.40
   1   0  -6  202.88   16.50
  -2   0   6 1000.10   60.59
  -2   0  -6  993.60   46.30
  -2   0   6  987.90   42.70
  -2   0   6  993.50   42.80
  -2   0  -6 1044.50   46.70
  -2   0   6 1049.89   49.50
  -2   0  -6 1025.90   59.69
  -3   0  -6  676.03   37.20
  -3   0  -6  679.13   41.00
  -3   0  -6  635.24   34.10
  -3   0  -6  603.74   36.00
  -3   0   6  667.73   35.40
  -3   0   6  664.43   37.80
  -3   0   6  595.54   55.29
  -3   0   6  602.04   39.30
  -3   0   6  632.14   35.10
  -3   0   6  670.23   43.90
  -3   0   6  723.33   38.10
  -3   0  -6  667.73   39.70
  -4   0  -6   31.70   16.80
  -4   0  -6    9.30   11.50
  -4   0   6    7.10   15.70
  -4   0  -6   26.50   14.70
  -4   0   6   16.30   11.20
  -4   0  -6   -0.90   12.80
   4   0  -6   18.70   11.20
  -4   0   6   42.00   17.20
  -4   0   6   16.10   20.10
  -4   0   6   44.20   13.50
  -4   0   6   35.00   17.70
  -4   0   6   23.90   14.10
  -4   0  -6    3.80   11.90
  -5   0  -6   57.19   17.80
  -5   0  -6   41.90   13.20
  -5   0   6   43.60   13.90
  -5   0   6   25.40   10.40
   5   0  -6   11.20   18.70
   5   0   6   60.19   23.90
  -5   0  -6   33.70   17.40
  -5   0   6   44.90   12.20
  -5   0   6   -9.60   33.90
  -5   0   6   32.80   15.90
   0   1   6 6028.90  178.68
   0  -1   6 6328.07  181.78
   0  -1   6 6168.28  182.78
   0   1   6 5916.11  183.28
   0  -1   6 6134.09  178.68
   0   1   6 5857.91  182.08
   0  -1  -6 5643.64  176.58
   0   1  -6 6779.02  177.38
  -1   1   6  762.72   35.00
  -1  -1  -6  735.83   34.00
   1  -1   6  781.02   30.20
  -1   1   6  796.42   44.60
  -1  -1   6  712.13   40.50
   1   1   6  686.53   25.90
  -1  -1   6  820.92   33.60
  -1   1  -6  746.33   36.10
   1  -1  -6  728.03   28.80
  -2   1   6  798.22   39.00
  -2  -1  -6  814.32   38.60
  -2   1   6  817.72   43.20
  -2   1   6  763.02   53.59
  -2   1   6  860.61   38.30
  -2  -1  -6  822.32   35.80
  -2  -1  -6  819.12   41.10
   2  -1   6  823.32   30.90
  -2   1  -6  719.63   39.60
  -2  -1   6  897.71   43.60
  -2  -1   6  771.42   36.00
  -2   1  -6  844.52   40.70
  -2  -1   6  889.71   54.69
  -2   1  -6  816.42   39.50
   2  -1  -6  860.81   32.70
  -2  -1   6  837.62   37.10
  -3  -1  -6 1094.99   51.79
  -3  -1  -6 1091.29   54.39
  -3   1   6 1098.59   48.10
  -3   1   6 1077.09   82.79
  -3   1   6  962.30   49.70
  -3   1   6 1107.09   51.19
  -3   1   6 1115.09   58.29
  -3  -1  -6 1043.20   45.40
   3  -1   6 1045.00   42.10
  -3  -1  -6 1052.89   49.70
  -3   1   6 1077.09   52.59
  -3   1   6 1011.20   47.30
  -3   1  -6 1135.79   54.09
  -3  -1   6 1094.79   49.60
   3  -1  -6 1132.69   44.40
  -3   1  -6 1070.69   49.99
  -3  -1   6 1043.20   75.09
  -3  -1   6 1024.60   47.60
  -3   1  -6 1063.19   53.09
  -3   1  -6 1101.89   52.39
  -3   1  -6 1055.69   58.69
  -3  -1   6  982.70   48.70
  -3   1  -6  926.21   47.90
  -3  -1   6 1095.09   56.89
  -3  -1   6 1086.59   47.60
  -3  -1   6 1100.19   47.10
  -4   1   6  351.36   39.10
  -4   1   6  233.28   46.00
  -4  -1  -6  317.97   35.20
  -4   1   6  381.76   30.20
  -4  -1  -6  330.77   25.40
  -4   1   6  359.26   31.70
  -4  -1  -6  372.66   29.30
  -4   1   6  331.17   39.60
   4  -1   6  346.47   28.90
  -4   1   6  325.77   27.20
  -4  -1  -6  362.06   31.40
  -4   1   6  394.26   35.90
  -4  -1   6  326.57   32.90
  -4   1  -6  345.27   32.00
  -4  -1   6  320.67   58.59
   4  -1  -6  302.77   27.30
  -4  -1   6  313.37   31.00
  -4  -1   6  388.86   30.50
  -4  -1   6  319.77   27.30
  -4   1  -6  308.37   28.90
  -4   1  -6  340.97   36.60
  -4   1  -6  358.26   33.90
  -4   1  -6  336.17   29.10
  -4  -1   6  348.87   28.00
  -5  -1  -6   58.89   20.40
  -5  -1  -6   35.00   16.20
  -5  -1  -6   68.89   13.80
  -5   1   6   46.50   12.30
  -5   1   6   36.00   16.30
  -5   1   6   53.09   15.30
  -5   1   6   48.80   13.40
   5  -1   6   24.00   22.40
  -5  -1   6   49.99   14.90
  -5  -1   6   32.10   14.10
  -5   1  -6   50.79   15.40
   5  -1  -6   35.90   19.50
  -5  -1   6   55.79   13.10
  -5   1  -6   60.99   13.80
   0  -2   6  267.07   16.50
   0  -2   6  256.47   19.10
   0   2  -6  232.68   14.90
   0  -2  -6  266.77   16.40
   0   2   6  225.08   20.40
   0   2  -6  228.28   19.30
   0   2   6  252.37   16.70
   0   2   6  282.57   20.40
  -1  -2  -6  192.28   17.90
   1   2  -6  172.48   12.20
   1  -2   6  194.18   15.50
  -1   2   6  212.58   22.10
  -1   2   6  211.58   28.50
   1  -2  -6  176.28   14.80
   1   2   6  177.08   14.80
  -1   2  -6  173.38   18.80
   1   2   6  173.38   11.80
  -1  -2   6  216.58   27.40
  -1   2  -6  181.38   15.60
  -1  -2   6  191.08   16.80
  -2  -2  -6  236.48   25.30
  -2   2   6  197.98   23.70
  -2  -2  -6  201.08   17.70
  -2   2   6  178.68   32.40
  -2   2   6  255.07   27.80
  -2   2   6  200.08   18.70
   2  -2   6  201.38   16.20
  -2   2  -6  203.68   21.00
  -2  -2   6  193.68   23.50
  -2  -2   6  235.38   18.60
  -2  -2   6  193.68   32.10
  -2   2  -6  174.98   25.90
  -2  -2   6  229.78   19.10
  -2   2  -6  215.38   23.60
  -2   2  -6  194.68   22.70
   2  -2  -6  199.78   16.60
  -2   2  -6  182.08   19.40
  -3  -2  -6  139.59   20.90
  -3  -2  -6  142.59   28.10
  -3   2   6  111.19   15.10
  -3   2   6   99.89   22.40
  -3   2   6  133.49   26.70
  -3  -2  -6  155.28   25.60
  -3  -2  -6  107.59   17.10
   3  -2   6  118.09   16.80
  -3   2   6   96.99   19.20
  -3   2   6  120.39   19.10
  -3   2   6  118.49   19.40
  -3  -2   6   87.99   20.30
  -3   2  -6   94.39   15.60
  -3  -2   6  140.49   19.10
  -3  -2   6  133.49   19.00
  -3   2  -6   97.29   18.30
  -3   2  -6   69.89   24.10
  -3   2  -6  127.79   22.60
  -3   2  -6  105.39   21.60
  -3  -2   6  146.39   21.60
   3  -2  -6  130.59   19.60
  -3  -2   6  129.09   18.90
  -3  -2   6  114.29   18.40
  -3   2  -6  114.69   20.60
  -4   2   6  221.28   33.70
  -4   2   6  242.68   34.80
  -4   2   6  245.18   25.80
  -4  -2  -6  279.57   26.60
  -4   2   6  244.98   30.70
  -4  -2  -6  235.38   28.80
  -4   2   6  251.97   24.00
   4  -2   6  175.58   25.30
  -4  -2  -6  210.28   23.20
  -4   2   6  179.78   40.20
  -4  -2  -6  277.87   33.00
  -4   2  -6  213.28   31.20
  -4   2  -6  277.77   37.00
  -4  -2   6  246.08   27.00
   4  -2  -6  287.37   32.30
  -4   2  -6  291.17   27.70
  -4  -2   6  351.46   31.70
  -4  -2   6  254.87   33.80
  -4  -2   6  252.97   28.50
  -4  -2   6  196.68   42.50
  -4   2  -6  284.47   27.20
  -4   2  -6  195.98   27.50
   5  -2   6   -4.50   20.50
  -5   2   6   23.80   13.90
  -5  -2  -6   17.10   21.50
  -5  -2  -6   16.40   12.00
  -5   2   6   33.00   10.90
  -5   2   6   30.00   11.40
  -5   2   6   22.60   18.10
  -5  -2  -6   36.00   18.20
  -5   2  -6   22.60   12.50
  -5  -2   6   -5.20   15.00
  -5   2  -6   15.60   13.60
  -5  -2   6   22.90   14.50
  -5  -2   6   24.80   10.40
   5  -2  -6   14.60   19.20
   0   3  -6   73.79   14.10
   0   3   6   85.09   12.20
   0   3  -6   64.29    9.80
   0   3   6   75.79   13.90
   0  -3   6   75.09   13.80
   0  -3  -6   87.49   11.70
   0   3   6   81.69   16.90
   0  -3   6   80.09   11.90
   1  -3   6  994.10   42.70
  -1   3   6 1170.18   58.29
  -1   3   6 1063.89   48.50
   1   3  -6 1036.10   38.50
  -1  -3   6 1053.29   52.19
  -1   3  -6 1069.39   48.70
   1  -3  -6 1043.30   41.10
   1   3   6 1012.70   44.30
  -1  -3   6 1015.40   48.60
  -1  -3   6 1011.50   43.50
   1   3   6 1018.40   37.50
  -1   3  -6 1052.39   45.20
  -2   3   6  800.12   45.10
  -2   3   6  808.32   44.50
   2  -3   6  794.32   41.30
  -2   3   6  894.71   40.70
  -2  -3  -6  813.12   41.90
  -2  -3  -6  872.91   40.00
  -2   3  -6  889.21   43.00
  -2  -3   6  898.01   40.90
  -2   3  -6  898.31   46.90
  -2  -3   6  866.71   42.40
  -2  -3   6  835.72   38.90
  -2  -3   6  803.32   59.29
  -2   3  -6  802.42   45.10
  -2   3  -6  777.02   39.70
  -3   3   6  675.63   40.00
  -3  -3  -6  661.13   38.90
  -3   3   6  642.34   37.80
  -3  -3  -6  724.63   39.00
  -3  -3  -6  673.73   42.50
  -3  -3  -6  550.04   35.80
   3  -3   6  726.53   39.50
  -3   3   6  673.43   37.30
  -3   3   6  739.93   47.60
  -3   3   6  745.93   66.59
  -3   3   6  630.74   44.50
  -3  -3  -6  694.83   35.50
  -3   3   6  646.34   43.60
  -3   3  -6  675.43   38.10
  -3   3  -6  721.23   47.80
  -3  -3   6  696.03   35.40
  -3  -3   6  681.83   38.70
  -3  -3   6  690.13   36.90
  -3  -3   6  715.53   37.00
  -3  -3   6  560.44   53.59
  -3   3  -6  726.13   41.30
  -3   3  -6  683.13   39.10
  -3  -3   6  710.73   40.80
   3  -3  -6  666.53   38.60
  -3   3  -6  664.83   42.70
  -3  -3   6  693.33   42.80
  -4   3   6  102.89   27.40
  -4  -3  -6   89.89   14.80
  -4   3   6   92.89   19.40
  -4  -3  -6  152.38   22.40
  -4   3   6   71.09   32.60
  -4   3   6  117.79   28.10
  -4   3   6  135.09   21.10
   4  -3   6  131.59   23.60
  -4  -3  -6  171.58   28.20
  -4   3   6   96.19   15.30
  -4   3  -6   98.49   19.70
  -4   3  -6  111.09   21.00
  -4  -3   6  131.29   40.00
  -4  -3   6  121.39   24.70
  -4   3  -6  111.09   22.20
  -4   3  -6  138.79   29.70
  -4  -3   6  130.49   20.30
  -4   3  -6  113.49   23.80
   4  -3  -6  103.99   22.20
  -4  -3   6   96.89   16.80
  -4  -3   6  125.19   19.10
  -5  -3  -6  118.39   24.00
  -5   3   6   95.19   24.40
  -5   3   6  108.19   17.00
  -5   3   6   80.49   17.10
   5  -3   6  100.99   25.30
  -5   3   6   89.89   16.00
  -5   3  -6   79.79   15.00
  -5   3  -6  104.99   18.60
   5  -3  -6  100.09   25.30
  -5  -3   6   51.69   15.70
  -5  -3   6  127.99   17.50
  -5  -3   6  102.69   19.30
   0   4  -6    8.30    7.50
   0   4  -6    7.30    9.50
   0   4   6    0.70   10.00
   0   4   6    0.20    9.30
   0  -4  -6   17.20    8.70
   0   4   6    7.70    7.90
   0  -4   6   11.20    9.40
   0  -4   6    2.50    7.40
  -1   4   6 5414.26  188.08
  -1  -4  -6 5626.94  173.08
   1   4  -6 5136.59  161.58
  -1   4   6 5500.65  183.18
   1  -4   6 5497.45  176.78
   1  -4   6 5408.36  168.38
  -1  -4  -6 5648.03  173.48
  -1   4   6 5248.98  176.08
  -1  -4   6 5210.58  174.58
   1  -4  -6 5331.47  163.28
  -1   4  -6 5301.97  163.68
   1  -4  -6 5409.06  161.78
  -1   4  -6 5100.29  161.48
   1   4   6 5330.47  170.98
  -1   4  -6 5518.75  174.78
   1   4   6 5301.57  159.78
  -1   4  -6 5277.47  171.88
  -2   4   6   25.60   13.80
  -2   4   6   33.30   14.60
  -2  -4  -6   11.00   14.20
  -2   4   6   27.80   15.70
   2   4  -6   45.20    9.50
  -2   4   6   20.10   10.60
  -2  -4  -6   28.70   10.90
  -2  -4  -6   36.20   13.40
  -2   4   6   21.00   13.60
   2  -4   6   28.10   11.60
  -2   4   6   24.40   11.20
  -2   4  -6   43.80   15.70
  -2  -4   6   48.80   12.20
  -2   4  -6   34.20   12.70
   2   4   6   21.70    7.20
   2  -4  -6   17.30    9.80
   2   4   6   36.40   16.70
  -2   4  -6   40.90   16.80
  -2  -4   6   24.20   10.70
  -2   4  -6   42.00   13.50
  -2  -4   6   25.50   11.80
  -2   4  -6   32.80   13.40
  -2   4  -6   29.90   11.30
  -2   4  -6   69.59   20.60
  -2  -4   6   22.60   15.00
  -3   4   6   66.39   16.60
  -3  -4  -6   54.09   15.00
  -3   4   6   47.70   24.50
  -3  -4  -6   69.39   19.90
  -3  -4  -6   86.19   22.20
  -3   4   6   98.79   24.50
  -3   4   6   28.80   18.50
  -3  -4  -6   45.90   13.00
  -3   4   6   76.39   22.60
  -3   4   6   47.10   12.30
  -3   4   6   47.30   12.60
   3  -4   6   49.40   14.70
  -3  -4  -6    0.20   14.80
   3  -4  -6   60.49   17.00
  -3   4  -6   53.49   15.60
  -3  -4   6   75.69   28.40
  -3   4  -6   67.19   16.80
  -3  -4   6   79.69   17.20
  -3  -4   6   73.79   14.60
  -3  -4   6   64.99   19.80
  -3  -4   6  101.49   16.80
  -3   4  -6   46.60   12.50
  -3   4  -6   59.49   20.00
  -3   4  -6   61.89   17.20
  -3  -4   6   70.39   15.90
   3   4   6   41.30   24.80
  -4   4   6  101.59   30.00
  -4  -4  -6  107.49   17.00
  -4  -4  -6  152.38   27.50
  -4   4   6   95.19   17.80
  -4   4   6  120.79   19.60
   4  -4   6  110.99   24.00
  -4   4   6  113.99   28.10
  -4   4   6  134.49   24.00
  -4   4   6   89.09   36.40
  -4  -4   6  148.09   22.70
   4  -4  -6  102.39   25.30
  -4  -4   6  137.99   18.60
  -4   4  -6  115.89   19.10
  -4  -4   6  135.19   25.30
  -4   4  -6  152.18   22.40
  -4   4  -6  103.59   22.30
  -4   4  -6   67.69   27.10
   4  -4  -6  139.69   26.00
  -5   4   6  135.19   17.50
  -5   4   6  131.69   20.20
  -5  -4  -6  174.88   28.30
  -5   4   6  146.79   24.40
  -5   4   6  125.59   17.00
  -5  -4  -6  169.58   16.70
  -5   4  -6  127.89   16.20
  -5  -4   6  159.68   18.00
  -5   4  -6  202.68   26.10
  -5  -4   6  126.69   20.90
  -5  -4   6  173.18   15.70
  -5   4  -6  138.19   16.90
   0   5   6  379.46   26.10
   0  -5   6  371.66   23.30
   0  -5  -6  375.36   33.70
   0  -5  -6  361.26   23.90
   0   5   6  362.06   30.70
   0   5  -6  381.46   24.70
   0   5   6  423.06   32.00
   0   5   6  404.76   34.10
   0  -5   6  385.16   30.10
   0   5  -6  394.26   32.00
   0   5  -6  324.67   29.50
  -1   5   6 1325.17   58.69
   1   5  -6 1326.87   51.89
   1  -5   6 1293.57   65.59
  -1  -5  -6 1472.05   62.79
   1  -5   6 1426.06   57.79
  -1   5   6 1332.57   51.39
  -1   5   6 1350.16   72.69
  -1  -5  -6 1372.76   55.49
  -1   5   6 1436.26   66.49
   1  -5  -6 1370.16   53.89
  -1  -5   6 1375.26   60.59
   1   5   6 1432.06   53.49
  -1   5  -6 1238.78   54.19
  -1  -5   6 1370.76   54.89
  -1   5  -6 1405.16   55.29
  -1   5  -6 1322.67   64.79
   1   5   6 1313.17   63.89
   1  -5  -6 1375.06   55.29
  -1   5  -6 1442.56   66.59
  -2  -5  -6  656.83   38.80
  -2   5   6  723.43   35.00
  -2  -5  -6  669.63   34.40
  -2  -5  -6  683.33   43.10
   2  -5   6  661.33   39.20
  -2   5   6  689.93   37.40
  -2   5   6  699.13   56.79
  -2   5   6  647.34   56.79
   2   5  -6  678.03   32.00
  -2   5   6  692.43   37.20
   2   5   6  691.33   45.10
  -2  -5   6  696.43   40.40
  -2   5  -6  663.73   40.10
  -2  -5   6  695.23   36.10
   2  -5  -6  710.33   39.70
  -2  -5   6  717.53   39.10
  -2   5  -6  675.33   37.30
  -2   5  -6  721.43   50.09
  -2   5  -6  651.13   36.40
   2   5   6  672.13   31.90
  -2  -5   6  693.93   36.40
  -2   5  -6  663.23   37.30
  -2   5  -6  710.63   48.70
  -2   5  -6  684.33   40.70
   3   5  -6  209.28   21.10
  -3   5   6  205.58   26.20
  -3   5   6  193.78   32.00
  -3  -5  -6  157.38   25.40
  -3   5   6  161.68   30.70
  -3   5   6  147.69   22.10
  -3  -5  -6  224.18   24.80
   3  -5   6  122.89   22.10
  -3   5   6  202.28   25.60
  -3   5  -6  200.48   24.60
  -3  -5   6  197.88   26.90
  -3   5  -6  171.78   22.20
  -3  -5   6  168.58   20.30
   3   5   6  210.98   38.60
  -3  -5   6  161.88   21.90
  -3  -5   6  170.18   25.80
  -3   5  -6  193.68   39.00
  -3   5  -6  179.88   28.10
  -3   5  -6  169.08   23.60
   3   5   6  178.88   19.00
   3  -5  -6  223.68   30.00
  -3  -5   6  217.78   21.90
   4  -5   6  240.98   35.00
  -4  -5  -6  265.87   26.10
  -4   5   6  256.67   25.00
  -4   5   6  256.17   30.80
  -4   5   6  130.39   42.40
  -4   5   6  245.98   35.60
  -4   5   6  281.17   29.50
   4   5  -6  269.37   27.00
  -4  -5  -6  294.77   24.00
  -4   5   6  277.37   45.00
  -4  -5  -6  278.77   35.00
   4  -5  -6  315.37   37.90
  -4   5  -6  296.07   45.80
   4  -5  -6  253.77   30.50
  -4   5  -6  281.57   35.80
  -4  -5   6  305.17   30.80
  -4   5  -6  295.87   30.80
  -4   5  -6  276.47   26.40
  -4  -5   6  269.97   31.80
  -4  -5   6  290.77   23.50
  -5   5   6   84.19   17.50
  -5   5   6   93.29   15.00
  -5   5   6  102.19   14.80
  -5   5   6   81.39   22.60
  -5  -5  -6   93.89   13.90
  -5   5  -6  110.09   16.10
  -5   5  -6  100.89   19.10
  -5   5  -6  101.19   14.70
  -5  -5   6  103.09   18.80
  -5  -5   6   90.59   15.40
   0   6   6  535.35   42.80
   0   6  -6  506.85   40.90
   0  -6  -6  508.35   30.00
   0   6   6  506.95   31.90
   0   6   6  487.85   41.10
   0  -6   6  504.75   29.30
   0   6   6  532.45   32.90
   0   6  -6  491.15   39.60
   0   6  -6  491.15   30.20
   0  -6   6  453.55   36.30
  -1  -6  -6   48.50   11.90
  -1   6   6   63.19   13.10
  -1  -6  -6   52.29   14.80
  -1  -6  -6   40.50   12.70
  -1   6   6   42.10   17.60
   1   6  -6   60.69   13.40
  -1   6   6   56.29   19.60
   1  -6   6   40.80   15.40
  -1   6   6   52.09    8.20
  -1   6   6   52.79   18.30
  -1  -6  -6   54.09   11.10
   1  -6  -6   36.10   13.80
   1   6   6   79.99   23.80
  -1   6  -6   50.19   14.00
  -1  -6   6   97.19   23.70
   1  -6  -6   39.60   12.30
   1   6   6   59.59   13.30
  -1   6  -6   58.59   17.20
  -1   6  -6   68.29   13.80
  -1  -6   6   64.59   12.10
  -1  -6   6   60.09   15.90
  -1   6  -6   58.39    8.10
  -1  -6   6   38.30   11.50
  -1   6  -6   76.19   20.90
  -1   6  -6   49.00   21.70
  -2   6   6   91.69   15.70
   2  -6   6  123.09   27.80
  -2   6   6   44.00   20.10
  -2   6   6   61.79   14.60
  -2  -6  -6   78.59   14.70
  -2  -6  -6   63.89   16.90
  -2   6   6   68.69   19.80
  -2   6   6   83.99   23.60
  -2  -6  -6   67.29   13.90
  -2   6   6   49.50   26.90
  -2   6   6   62.89   16.40
  -2  -6   6   82.39   14.40
  -2  -6   6   98.79   17.10
   2   6   6   60.39   21.90
  -2   6  -6   35.50   21.60
   2  -6  -6   64.09   16.50
  -2   6  -6   71.49   21.20
  -2   6  -6   37.80   19.00
  -2  -6   6   87.59   18.90
  -2  -6   6   83.69   17.40
  -2   6  -6  105.39   18.50
  -2  -6   6   72.49   18.30
  -2   6  -6   55.69   16.30
  -2   6  -6   67.69   15.00
  -3   6   6   14.10   20.80
  -3  -6  -6   12.40   14.20
   3   6  -6   12.90   10.00
  -3  -6  -6    8.00    9.40
  -3   6   6    3.00   12.70
  -3  -6  -6   27.50   11.10
   3  -6   6   17.20   13.80
  -3   6   6   31.50   23.20
  -3   6   6    7.00   10.00
  -3   6   6   -1.30   30.50
  -3   6   6    3.60   14.00
  -3  -6   6   12.30    9.70
  -3  -6   6   16.40   11.40
  -3  -6   6    4.70   12.90
   3   6   6   58.09   29.50
  -3  -6   6    1.90    9.50
  -3   6  -6    7.90   11.90
  -3   6  -6    9.20   13.40
   3  -6  -6   11.30   15.10
   3   6   6    8.80   11.60
  -3   6  -6   28.50   22.90
  -3   6  -6    6.80   26.50
   3  -6  -6    9.10   13.90
  -3   6  -6   35.00   24.50
  -4   6   6   16.90   32.30
  -4  -6  -6   52.69   20.10
   4   6  -6   15.50   13.20
   4  -6   6   41.10   20.80
  -4  -6  -6    9.40    9.60
  -4   6   6   62.79   31.30
  -4  -6  -6   17.20   12.70
  -4   6   6   36.30   20.40
  -4   6   6   18.60   12.80
  -4   6   6   11.50   11.10
  -4   6   6   30.10   14.40
  -4   6  -6   37.90   30.50
  -4  -6   6   23.70   11.30
  -4  -6   6   22.50   15.30
   4  -6  -6   22.10   19.10
  -4  -6   6    3.60   10.90
  -4  -6   6   16.80   13.10
  -4   6  -6   25.10   11.70
   4   6   6    7.50   16.30
   4  -6  -6   19.60   17.40
  -4   6  -6   29.10   15.80
  -4   6  -6   19.10   13.90
  -5   6   6  167.68   22.90
  -5   6   6  115.29   14.60
  -5   6   6  138.69   15.90
  -5  -6  -6  136.29   14.60
  -5   6  -6  143.69   16.80
  -5   6  -6  135.99   15.60
  -5  -6   6  173.68   17.70
  -5   6  -6  158.88   24.50
   0  -7  -6   27.90   11.60
   0  -7   6   38.80   15.50
   0  -7   6   52.59   13.40
   0   7   6   37.80   14.90
   0   7  -6   24.50   13.90
   0   7   6   46.70   20.20
   0   7  -6   31.30    8.30
   0  -7   6   26.30   12.10
   0   7  -6   56.69   23.20
   0   7   6   44.40   11.10
  -1   7   6   35.30   13.20
  -1   7   6   50.99    8.90
  -1   7   6   43.30   24.40
  -1  -7  -6   14.80   12.80
  -1  -7  -6   39.10   11.50
   1  -7   6   71.29   27.10
  -1  -7  -6   45.30   13.90
  -1   7   6   55.99   24.50
  -1   7   6   42.90   15.90
  -1  -7  -6   46.30   12.50
  -1   7   6   29.10   15.30
  -1   7   6   44.10   16.10
   1  -7   6   41.20   12.70
   1  -7   6   37.70   15.10
   1   7   6   51.89   25.90
  -1   7  -6   46.00   13.90
  -1  -7   6   55.49   13.80
   1   7   6   32.70   12.80
   1  -7  -6   40.10   14.90
  -1   7  -6   51.59   24.00
  -1  -7   6   53.49   18.00
  -1  -7   6   47.70   15.50
  -1   7  -6   50.39   14.00
  -1   7  -6   40.00   16.40
  -1   7  -6   44.60    8.00
  -1   7  -6   40.50   20.50
   1  -7  -6   27.00   12.60
  -1  -7   6   80.79   18.10
  -1  -7   6   34.60   10.30
  -2   7   6   38.80   19.00
  -2   7   6   48.10   14.50
  -2   7   6   64.99   21.30
  -2  -7  -6   36.10    8.80
   2  -7   6   74.69   19.90
  -2   7   6   30.20   25.20
  -2  -7  -6   46.60   16.30
   2  -7   6   71.59   17.90
  -2   7   6   71.09   14.90
  -2   7   6   75.99   16.50
  -2  -7  -6   53.89   12.70
   2   7  -6   60.99   14.70
  -2   7   6   29.40   21.90
  -2   7  -6   53.99   16.70
  -2   7  -6   61.99   26.40
  -2   7  -6   51.09   14.50
  -2   7  -6   74.79   19.10
   2   7   6   53.39   15.60
  -2  -7   6   50.09   13.10
  -2   7  -6   59.99   21.80
   2   7   6   69.39   27.10
   2  -7  -6   54.99   18.00
  -2  -7   6   58.29   15.60
  -2  -7   6   47.70   17.40
  -2  -7   6   54.49   13.70
  -2  -7   6   49.99   13.20
   2  -7  -6   52.69   15.70
  -3  -7  -6  123.79   27.80
  -3   7   6   99.49   19.30
  -3   7   6   84.89   34.10
  -3  -7  -6  123.59   17.50
  -3   7   6   79.39   25.00
  -3   7   6   69.79   37.30
  -3  -7  -6  104.99   17.60
  -3   7   6   84.79   19.30
   3  -7   6   91.49   23.70
   3   7  -6  126.19   19.10
  -3   7   6   88.49   17.50
  -3   7  -6  156.58   38.80
  -3  -7   6  106.29   23.40
  -3   7  -6  100.59   22.20
   3   7   6  139.49   44.00
  -3  -7   6  150.18   23.40
   3  -7  -6  128.29   22.40
  -3   7  -6  108.59   18.30
   3  -7  -6  104.89   24.60
  -3  -7   6  154.68   27.80
  -3  -7   6  124.59   18.20
  -3   7  -6    8.70   32.00
  -3  -7   6  123.29   16.80
   3   7   6   96.69   18.70
  -3   7  -6   99.69   20.20
  -4  -7  -6   30.00   13.10
  -4   7   6   14.00   11.00
  -4   7   6   15.10   11.80
  -4   7   6    8.10   33.80
   4  -7   6    4.60   19.70
  -4   7   6   28.50   37.10
  -4  -7  -6   -5.40   17.60
  -4   7   6   23.10   14.80
  -4   7   6   37.00   22.70
  -4  -7  -6   24.50    9.90
  -4  -7   6   16.90   18.60
  -4  -7   6   28.70   11.40
   4  -7  -6   26.30   17.70
   4  -7  -6   33.10   20.50
   4   7   6   64.09   19.60
  -4   7  -6   31.40   18.80
  -4   7  -6   20.60   14.10
  -4   7  -6   -9.30   36.50
  -4  -7   6   54.89   14.50
  -4   7  -6   66.59   20.00
   0  -8   6  757.12   39.70
   0   8   6  736.23   47.00
   0   8   6  770.62   33.60
   0  -8  -6  750.42   41.90
   0   8   6  845.82   76.69
   0  -8   6  679.33   37.70
   0   8   6  802.52   45.90
   0  -8  -6  747.13   40.20
   0   8  -6  697.53   43.50
   0  -8   6  751.32   37.40
   0  -8   6  700.43   54.19
   0   8  -6  760.92   32.50
  -1   8   6   46.10   16.00
  -1   8   6    6.80   12.00
  -1  -8  -6   29.20   13.90
  -1   8   6   17.80   28.30
   1   8  -6   17.80   12.50
   1   8  -6   33.80   22.40
  -1  -8  -6   15.50    9.00
  -1   8   6   -8.70   17.90
   1   8  -6   29.70   10.90
   1  -8   6   -1.20   17.90
  -1  -8  -6   34.80   12.80
   1  -8   6   33.50   12.60
   1   8   6   20.20   14.10
  -1   8  -6   20.20    6.80
  -1  -8   6   27.70   11.20
  -1   8  -6   22.80   19.90
  -1  -8   6   37.80   17.50
  -1  -8   6   42.40   15.10
  -1  -8   6   14.50    9.60
   1   8   6   31.10   15.60
  -1   8  -6   28.90   16.20
  -1   8  -6   39.10   28.00
   1  -8  -6   -9.20   18.80
   1   8   6   23.20   19.40
  -1   8  -6    6.50   10.60
   1   8   6   23.60   12.50
   1  -8  -6   15.90   10.80
  -2   8   6  156.88   32.70
  -2   8   6  107.69   19.30
  -2   8   6  101.59   20.80
  -2   8   6  106.69   16.90
  -2  -8  -6   94.09   16.20
  -2   8   6  168.48   43.80
  -2  -8  -6  112.69   23.80
  -2  -8  -6  104.39   17.00
   2  -8   6  142.59   26.00
   2  -8   6  130.69   25.70
  -2   8   6  135.99   23.90
  -2   8  -6   89.89   34.10
  -2   8  -6  120.29   26.00
  -2  -8   6  153.08   26.30
   2  -8  -6   82.39   21.90
  -2  -8   6  114.69   20.50
  -2  -8   6  163.48   32.50
  -2   8  -6   77.89   30.50
  -2   8  -6  115.79   25.20
   2   8   6  147.19   34.70
   2  -8  -6  103.69   20.70
  -2   8  -6  130.19   22.50
  -2  -8   6   90.59   15.70
  -2   8  -6   83.39   16.70
  -3   8   6  270.37   50.19
   3  -8   6  249.68   35.90
  -3  -8  -6  261.67   35.10
  -3   8   6  208.28   24.30
  -3   8   6  219.48   24.10
  -3   8   6  211.58   52.09
  -3  -8  -6  179.18   20.50
  -3  -8  -6  174.48   20.10
  -3   8   6  246.08   37.90
  -3  -8   6  238.78   22.90
  -3  -8   6  298.77   36.20
   3  -8  -6  277.47   42.00
   3   8   6  255.57   32.50
  -3  -8   6  247.48   35.10
  -3   8  -6  318.97   32.80
  -3   8  -6  213.38   32.00
  -3   8  -6  231.68   50.19
  -3  -8   6  237.38   26.50
   3  -8  -6  234.18   34.70
   3   8   6  272.37   58.89
  -3   8  -6  258.17   27.10
  -4   8   6   90.09   14.20
   4   8  -6  184.28   27.60
   4  -8   6  171.78   32.30
  -4   8   6   84.59   48.60
  -4  -8  -6  188.58   20.80
  -4  -8  -6  117.19   16.20
   4   8  -6  253.07   55.69
  -4   8   6  143.89   19.40
  -4   8   6  119.49   26.60
  -4   8   6  119.89   19.10
  -4  -8  -6  170.48   30.10
  -4   8  -6  132.29   19.40
  -4   8  -6  142.39   18.80
   4   8   6  188.28   30.10
  -4  -8   6  120.79   17.40
  -4   8  -6  138.19   22.30
   4  -8  -6  127.79   30.50
   4  -8  -6  135.29   23.00
  -4  -8   6  174.18   20.10
   0  -9  -6  366.96   31.10
   0   9  -6  386.36   22.30
   0  -9   6  369.26   26.70
   0  -9   6  390.86   30.30
   0  -9  -6  380.66   29.90
   0  -9   6  352.76   28.70
   0   9  -6  474.65   66.19
   0  -9   6  353.36   50.69
   0   9   6  399.56   24.30
   0   9   6  342.77   53.89
   0   9   6  443.46   41.50
   0   9  -6  421.26   45.90
   0   9  -6  413.26   29.30
   0   9   6  395.36   36.10
  -1  -9  -6  213.48   28.40
   1   9  -6  218.78   19.80
   1  -9   6  254.07   24.50
   1   9  -6  247.98   49.60
   1   9  -6  250.07   33.80
  -1   9   6  203.48   24.70
   1  -9   6  224.48   29.30
  -1  -9  -6  178.38   19.50
  -1  -9  -6  175.68   20.80
  -1   9   6  270.17   56.79
  -1   9   6  176.28   26.50
   1   9   6  147.09   17.20
  -1  -9   6  238.78   25.00
  -1   9  -6  215.38   24.90
   1   9   6  217.38   30.00
  -1   9  -6  195.88   48.50
   1   9   6  205.98   40.10
  -1  -9   6  200.88   21.90
   1  -9  -6  168.18   24.30
   1   9   6  209.18   31.20
  -1  -9   6  225.38   38.10
  -1   9  -6  198.38   31.10
  -1   9  -6  138.49   23.90
  -1   9  -6  209.98   14.40
  -1  -9   6  114.79   21.20
  -2   9   6  195.18   33.30
  -2  -9  -6  210.28   23.30
   2   9  -6  258.57   31.60
  -2   9   6  175.08   30.90
  -2   9   6  225.18   26.00
  -2  -9  -6  209.98   23.80
  -2  -9  -6  257.77   34.00
  -2   9   6  211.28   50.49
   2   9  -6  334.87   58.79
   2  -9   6  332.37   27.70
  -2   9   6  314.07   73.29
  -2   9   6  223.68   23.30
   2   9  -6  230.78   21.30
  -2   9  -6  273.77   31.60
   2   9   6  210.18   30.50
  -2   9  -6  252.17   29.30
   2   9   6  196.28   41.60
   2  -9  -6  206.58   27.90
  -2  -9   6  268.87   43.70
   2   9   6  210.88   22.60
  -2   9  -6  204.38   47.70
  -2   9  -6  220.98   33.90
  -2  -9   6  282.07   28.00
  -2   9  -6  272.27   57.49
  -2   9  -6  223.18   25.50
  -2  -9   6  256.27   23.20
   3  -9   6  136.09   32.90
  -3   9   6  119.29   20.90
  -3   9   6  170.88   82.29
  -3   9   6  151.68   32.50
  -3   9   6  203.38   67.59
  -3   9   6  110.29   19.20
  -3  -9  -6  111.49   22.70
  -3  -9  -6  123.19   17.40
   3   9  -6  128.09   39.30
  -3   9   6  114.69   17.80
  -3  -9  -6  104.89   17.90
  -3  -9   6  155.18   20.30
   3  -9  -6  114.89   20.80
  -3   9  -6  193.78   58.99
   3  -9  -6  125.99   33.10
  -3   9  -6  129.09   23.20
  -3  -9   6   89.79   15.40
   3   9   6  196.78   32.60
  -3  -9   6  135.09   28.00
   3   9   6  147.29   65.19
  -3   9  -6  128.09   21.60
  -3   9  -6  135.59   19.50
  -4  -9  -6   16.90   26.60
  -4   9   6   61.19   22.60
  -4   9   6   39.70   11.50
  -4   9   6   37.60   12.30
  -4  -9  -6   46.50   13.50
   4  -9   6   21.10   12.30
  -4  -9  -6   47.80   12.10
  -4   9   6   22.30   14.50
   4  -9  -6   47.80   17.50
  -4   9  -6   23.20   13.90
  -4  -9   6   57.29   12.90
  -4  -9   6   33.50   11.80
  -4   9  -6   48.60   18.00
  -4   9  -6   42.00   11.80
   0 -10   6  135.29   19.50
   0 -10   6  119.29   20.80
   0  10   6  134.19   27.40
   0 -10   6  108.49   37.10
   0  10   6  127.89   40.00
   0  10  -6  130.49   15.60
   0  10   6  151.88   16.70
   0 -10   6  127.99   20.20
   0 -10  -6  129.49   20.50
   0 -10  -6   99.79   20.90
   0  10  -6  123.49   19.10
   0  10  -6   98.99   33.20
  -1 -10  -6  888.01   50.69
  -1 -10  -6  852.41   43.30
   1  10  -6  916.71   55.89
   1 -10   6  773.22   41.00
  -1  10   6  859.41   47.60
   1  10  -6  897.81   75.19
  -1  10   6  740.33   76.09
   1 -10   6  927.01   49.80
  -1  10   6  823.02   56.29
   1  10  -6  900.81   39.20
  -1 -10  -6  919.41   45.10
  -1 -10   6  853.21   42.50
  -1 -10   6  919.01   45.30
  -1  10  -6  821.72   30.40
   1  10   6  769.12   71.59
  -1 -10   6  825.42   67.89
   1  10   6  971.60   59.39
   1 -10  -6  841.92   49.70
  -1  10  -6  834.62   75.09
  -1  10  -6  804.12   51.69
  -1  10  -6  904.31   46.40
   1  10   6  816.72   39.70
   1  10   6 1000.60   55.39
   2 -10   6  234.48   31.90
   2  10  -6  266.47   49.30
  -2  10   6  229.48   31.40
  -2 -10  -6  181.18   20.80
  -2 -10  -6  184.48   21.40
   2  10  -6  176.38   27.80
  -2  10   6  229.98   59.29
  -2 -10   6  215.18   24.00
  -2  10  -6  186.58   54.79
  -2 -10   6  236.18   44.20
  -2 -10   6  234.28   22.10
  -2  10  -6  183.68   23.40
  -2  10  -6  216.78   29.00
   2  10   6  262.37   50.89
   2  10   6  277.67   37.30
   3  10  -6   59.29   21.40
   3 -10   6   54.59   16.00
  -3 -10  -6   37.90   19.50
  -3  10   6   43.20   14.20
  -3  10   6   83.29   53.79
  -3  10   6   33.80   19.50
   3  10  -6   75.39   38.50
   3  10   6   44.30   23.90
  -3  10  -6   37.50   18.70
  -3  10  -6   57.79   27.00
   3  10   6   10.50   17.50
  -3 -10   6   53.59   17.00
   3  10   6   99.79   29.40
  -3 -10   6   66.09   27.50
   3 -10  -6   34.00   13.70
  -4 -10  -6    4.60    7.60
  -4  10   6   21.40   18.80
   4 -10   6    5.80   10.20
  -4  10   6    7.20    8.70
  -4  10  -6   15.30   14.90
  -4  10  -6   35.30   16.50
  -4 -10   6   12.00    8.60
   4 -10  -6    4.90   21.70
  -4  10  -6   29.60   11.30
  -4 -10   6   17.00    9.40
   0  11   6  116.19   43.40
   0 -11  -6  159.28   20.00
   0  11  -6  104.79   24.80
   0 -11   6  129.79   19.80
   0  11   6   69.39   23.60
   0  11  -6  110.49   13.80
   0 -11  -6   91.29   20.60
   0  11  -6  127.99   20.40
   0 -11   6   99.39   19.70
   0  11  -6  120.49   40.10
   0 -11   6   91.49   17.80
   0  11   6   88.29   13.40
  -1  11   6   69.09   35.50
  -1  11   6  137.79   23.30
   1 -11   6  142.99   28.00
   1  11  -6  127.29   43.70
   1  11  -6  145.69   32.70
   1  11  -6  144.79   18.70
  -1  11   6  138.79   30.20
  -1  11   6  145.19   50.79
  -1  11  -6  121.69   24.00
  -1  11  -6  139.99   47.40
   1  11   6  148.49   25.00
  -1  11  -6   59.19   30.00
   1  11   6  127.09   42.80
   1  11   6  171.28   35.00
  -1 -11   6  165.28   22.00
  -1 -11   6  161.88   40.10
   1  11   6  132.49   34.10
  -2  11   6  767.12   54.19
  -2 -11  -6  697.93   38.90
  -2  11   6  750.72  102.39
  -2  11   6  681.83   41.30
   2  11  -6  798.82   71.49
   2 -11   6  684.43   44.00
  -2 -11  -6  733.53   39.10
  -2 -11  -6  656.33   44.50
   2  11  -6  748.43   52.29
   2  11  -6  714.53   34.40
  -2  11  -6  732.53   51.49
   2  11   6  675.33   35.70
  -2 -11   6  718.03   38.90
   2  11   6  824.62   57.19
   2  11   6  748.23   94.39
   2 -11  -6  720.63   44.60
  -2 -11   6  668.73   36.90
  -2  11  -6  760.42   42.20
   2  11   6  735.53   47.60
  -2 -11   6  732.03   78.89
  -2  11  -6  469.05   81.29
  -3 -11  -6  223.48   31.50
   3 -11   6  156.58   21.30
  -3  11   6  173.38   20.60
  -3 -11  -6  160.08   18.70
  -3  11   6  109.19   24.80
  -3 -11  -6  225.48   19.70
   3  11  -6  196.88   18.10
  -3 -11   6  149.59   16.50
  -3 -11   6  203.98   19.00
  -3  11  -6  182.58   22.90
   3 -11  -6  125.69   19.90
   3  11   6  202.38   19.30
   0 -12  -6  208.78   25.90
   0  12  -6  136.39   20.10
   0 -12   6  128.99   18.30
   0  12  -6  121.89   14.00
   0  12  -6  103.39   43.80
   0  12   6  196.18   59.99
   0  12   6  122.69   25.80
   0  12  -6  210.48   32.50
   0  12   6  122.59   14.10
   0 -12   6  114.89   21.90
   0 -12  -6  175.58   25.90
  -1  12   6  212.68   27.20
  -1  12   6  176.08   30.50
  -1  12   6  209.28   55.79
   1  12  -6  257.47   18.70
   1 -12   6  271.67   24.40
   1  12  -6  243.98   48.30
  -1 -12  -6  225.78   29.50
  -1 -12  -6  407.66   47.90
   1  12  -6  265.87   59.69
   1  12  -6  241.78   31.90
   1 -12   6  239.18   29.50
  -1  12   6  243.08   26.70
  -1 -12   6  230.08   24.10
  -1  12  -6  234.38   25.70
   1  12   6  354.06   70.89
   1  12   6  276.97   36.60
   1 -12  -6  184.48   26.40
   1  12   6  251.87   49.30
  -1  12  -6  284.27   63.49
   1  12   6  245.58   19.00
  -1  12  -6  224.48   34.10
   2  12  -6  128.09   14.00
   2  12  -6  171.58   21.10
  -2 -12  -6  146.79   18.30
   2  12  -6  117.29   36.40
   2  12  -6  162.08   52.39
  -2  12   6  138.99   20.00
  -2  12   6  174.88   32.00
   2 -12   6  141.19   22.70
  -2 -12  -6  142.69   23.40
  -2  12   6  122.09   63.69
   2  12   6  155.38   27.20
  -2  12  -6  160.68   30.80
   2  12   6  117.49   14.70
   2 -12  -6  105.19   19.20
  -2 -12   6  121.49   16.60
  -2 -12   6  148.19   17.50
   2  12   6  149.69   42.00
  -2  12  -6  134.19   18.90
  -3  12   6   62.89   21.20
  -3  12   6   44.40   11.50
   3 -12   6   48.00   14.00
  -3 -12  -6   46.70   11.00
   3  12  -6   35.70    8.40
  -3 -12   6   44.90   10.50
   3 -12  -6   39.20   14.60
  -3  12  -6   57.49   13.10
  -3 -12   6   41.10   10.20
   3  12   6   28.10    9.10
   0  13   6   -6.10   55.89
   0 -13  -6   -8.20    9.40
   0  13  -6    7.20   12.10
   0  13  -6   35.70   19.00
   0  13  -6   12.70    5.60
   0  13  -6   13.80   51.59
   0 -13   6   16.00   10.20
   0 -13   6    5.20   17.30
   0  13   6    9.80   18.50
   1  13  -6   25.00   16.80
   1 -13   6   15.30   14.50
  -1 -13  -6   41.80   13.00
   1  13  -6   40.60   14.90
   1  13  -6   64.99   47.40
  -1  13   6   44.70   21.30
   1  13  -6   25.20    7.70
  -1 -13  -6   23.40   14.70
  -1  13   6    4.80   48.90
  -1  13   6  -13.60   18.20
   1 -13   6   32.00   14.60
   1 -13  -6   27.40   13.40
   1  13   6   15.00   19.70
  -1  13  -6   43.00   19.90
  -1  13  -6   35.20   13.00
   1  13   6   10.70    7.20
  -1 -13   6   33.10   10.30
   2 -13   6   74.89   18.40
   2  13  -6   91.59   10.30
  -2 -13  -6  100.29   13.70
   2  13  -6   55.39   16.20
  -2  13   6   83.99   22.50
  -2 -13  -6  111.79   22.50
   2  13   6   82.09   10.70
   2 -13  -6   63.09   16.20
  -2 -13   6   85.99   12.50
  -2  13  -6   43.20   26.20
  -2 -13   6  118.19   14.60
   2  13   6   64.39   22.70
  -2  13  -6  101.19   15.40
   0 -14  -6    5.20   12.40
   0  14  -6   14.90   16.30
   0 -14   6    2.60    8.60
   0  14  -6    6.00   12.60
   0  14   6   -8.50   12.40
   0  14   6   19.80   13.80
   1  14  -6    1.20    4.80
   1  14  -6   -7.10   24.90
  -1 -14  -6  -14.90   11.50
  -1 -14  -6   10.60   12.50
   1 -14   6  -31.90   15.30
   1 -14  -6  -15.20   18.20
   1  14   6  -22.10   15.20
  -1  14  -6  -32.10    9.10
  -1 -14   6    0.40    6.80
  -1  14  -6   -6.50   17.30
   0   0   7    7.40    9.30
   0   0   7    1.00    6.70
   0   0  -7    4.20    6.30
   0   0   7   -0.40    6.10
  -1   0   7 1346.07   61.69
  -1   0  -7 1285.87   52.69
   1   0  -7 1293.37   45.10
  -1   0   7 1300.97   51.09
   1   0   7 1338.37   45.30
  -2   0   7 1089.89   52.09
  -2   0  -7 1127.79   48.20
  -2   0  -7 1100.79   49.00
   2   0  -7 1138.79   40.30
  -2   0   7 1277.57   68.89
  -2   0  -7 1102.69   50.09
  -2   0   7 1097.79   46.10
  -2   0   7 1077.39   47.70
  -3   0   7  323.47   26.40
  -3   0   7  357.36   28.60
   3   0  -7  352.46   21.70
  -3   0  -7  340.17   27.70
  -3   0   7  320.97   26.40
  -3   0  -7  318.77   29.40
  -3   0  -7  346.67   24.90
  -3   0  -7  358.36   29.40
  -3   0   7  318.37   31.40
  -3   0   7  352.16   26.80
  -3   0   7  332.57   33.30
   4   0  -7   59.39   15.70
  -4   0  -7   53.69   17.30
  -4   0  -7   36.20   14.10
  -4   0  -7   62.19   15.60
  -4   0   7   59.49   15.70
  -4   0   7   17.40   16.10
  -4   0  -7   61.49   20.60
  -4   0   7   35.60   24.90
  -4   0   7   71.09   22.40
   4   0   7   49.10   15.90
  -4   0   7   58.29   16.60
  -4   0   7   36.90   16.90
  -4   0  -7    5.50   18.20
  -4   0   7   50.09   16.00
  -4   0  -7   22.90   15.10
  -5   0   7   66.69   14.50
  -5   0  -7   84.39   14.40
  -5   0  -7   76.19   19.90
  -5   0   7   70.29   19.30
   5   0  -7   48.70   19.70
  -5   0   7    7.20   42.50
  -5   0   7   72.99   16.80
  -5   0  -7   82.29   18.50
  -5   0   7   47.60   11.60
   0   1   7  183.38   17.10
   0  -1   7  161.18   14.20
   0   1  -7  204.58   13.90
   0   1   7  163.28   14.50
   0  -1   7  167.88   15.80
   0   1   7  159.68   18.40
   0  -1  -7  143.59   14.10
  -1   1   7 1265.77   59.99
   1  -1   7 1246.38   44.80
  -1   1   7 1174.48   49.40
   1   1  -7 1240.88   42.50
  -1  -1   7 1256.27   58.09
   1   1   7 1238.98   42.60
  -1  -1   7 1227.78   48.70
   1  -1  -7 1253.37   44.70
  -2  -1  -7  346.87   27.10
  -2   1   7  388.76   25.10
   2  -1   7  402.16   20.70
  -2  -1  -7  374.96   25.80
  -2   1   7  409.16   27.50
  -2  -1   7  368.16   28.60
  -2  -1   7  378.36   23.20
  -2   1  -7  403.36   27.30
  -2   1  -7  371.16   26.70
   2  -1  -7  375.56   21.20
  -2  -1   7  385.46   25.00
  -2   1  -7  407.76   30.50
  -2  -1   7  339.07   35.20
  -3   1   7   67.59   42.70
   3  -1   7   18.60    9.50
  -3   1   7   37.00   17.70
  -3  -1  -7   -6.60   13.10
  -3  -1  -7   46.40   15.90
  -3   1   7   27.00   17.90
  -3   1   7   26.60   13.70
  -3  -1  -7    5.50   12.20
  -3  -1  -7   32.90   11.10
  -3   1   7   46.70   13.40
  -3   1   7   20.00   11.30
  -3  -1  -7   15.20   13.80
  -3   1   7   48.10   12.60
  -3   1  -7   41.30   13.90
  -3  -1   7   40.30   13.20
  -3  -1   7   71.59   17.00
  -3   1  -7  -27.50   20.00
  -3  -1   7   34.70   16.70
  -3   1  -7   42.30   16.30
  -3   1  -7   29.20   14.50
  -3  -1   7   48.80   16.00
  -3   1  -7   44.90   11.90
  -3  -1   7   39.70   12.10
  -3   1  -7   27.60   12.00
  -3  -1   7   25.20   11.90
  -3  -1   7   35.80   25.00
   3  -1  -7   39.30   11.90
  -3   1  -7   35.70   15.10
  -4   1   7  143.29   19.30
  -4  -1  -7  156.88   25.50
  -4   1   7  167.08   26.10
  -4  -1  -7  171.68   22.50
  -4  -1  -7  118.09   16.90
  -4  -1  -7  188.98   31.10
  -4   1   7  198.78   26.50
  -4   1   7  158.38   27.60
   4   1  -7  164.48   20.90
   4  -1   7  165.68   24.60
  -4   1   7  148.89   29.40
  -4   1   7  115.09   18.90
  -4   1   7   99.09   34.10
  -4   1  -7  204.88   31.80
  -4  -1   7  125.49   20.80
  -4  -1   7  177.28   29.70
  -4  -1   7  157.38   20.20
  -4   1  -7  147.09   26.20
  -4   1  -7  135.19   24.60
   4  -1  -7  151.58   23.40
  -4  -1   7  160.98   40.40
  -4   1  -7  107.39   17.40
  -4  -1   7  175.78   24.20
  -4  -1   7  180.78   22.50
  -4   1  -7  123.79   19.90
  -5   1   7   59.69   15.70
  -5  -1  -7   63.49   17.30
  -5  -1  -7   46.70   13.40
   5  -1   7   24.70   22.60
  -5  -1  -7   52.39   18.80
  -5   1   7   70.89   18.10
  -5   1   7   63.69   12.90
  -5   1   7   54.59   13.20
  -5   1  -7   50.19   16.10
  -5  -1   7   13.70   18.50
  -5  -1   7   54.99   16.90
  -5   1  -7   51.49   12.50
   5  -1  -7   77.29   20.80
  -5   1  -7   58.69   16.80
  -5  -1   7   45.70   11.60
   0   2   7 9819.12  280.07
   0   2   7 9406.26  286.37
   0   2  -7 9280.57  287.37
   0   2   7 9999.00  285.67
   0  -2   7 9749.92  285.27
   0   2  -7 9602.24  285.97
   0  -2  -7 9463.55  276.97
   0  -2   7 9935.31  279.37
   1  -2   7  621.14   33.80
   1  -2   7  655.33   30.00
  -1   2   7  666.83   42.60
  -1   2   7  660.83   35.00
   1   2  -7  630.34   26.80
  -1   2  -7  580.74   33.40
  -1  -2   7  627.54   31.70
   1   2   7  621.04   28.70
  -1   2  -7  613.94   27.60
   1   2   7  622.74   26.00
  -1  -2   7  602.34   38.60
   1  -2  -7  638.04   28.70
  -2  -2  -7 1632.84   63.09
  -2   2   7 1748.82   64.29
  -2   2   7 1699.93   70.69
  -2  -2  -7 1671.53   67.19
  -2   2   7 1745.03   69.99
   2  -2   7 1690.03   61.09
  -2  -2  -7 1656.73   64.39
  -2  -2   7 1718.43   62.09
  -2   2  -7 1696.53   66.19
  -2  -2   7 1754.12   65.69
  -2   2  -7 1788.82   71.19
  -2   2  -7 1707.53   67.19
  -2  -2   7 1678.13   68.99
   2  -2  -7 1776.52   62.59
  -2  -2   7 1602.34   82.19
  -3  -2  -7   20.50    9.30
  -3   2   7    7.60   15.20
  -3  -2  -7   23.70   15.50
  -3   2   7   24.70   11.70
  -3   2   7   26.60   17.10
  -3   2   7   14.90    9.70
  -3  -2  -7    0.30   12.80
  -3  -2  -7   29.80   14.10
  -3   2   7    9.70   20.90
  -3   2   7   23.30   13.80
  -3   2   7   22.00   12.00
  -3  -2  -7   25.20   15.60
  -3  -2   7   38.00   15.10
  -3   2  -7    7.90   13.90
  -3   2  -7   23.40   14.60
  -3   2  -7   21.90   12.60
  -3  -2   7   24.30   12.40
  -3  -2   7   38.00   16.90
  -3  -2   7   26.00   13.00
   3  -2  -7   19.30   12.10
  -3  -2   7   28.70   12.20
  -3  -2   7   22.80   11.00
  -3   2  -7   23.90   15.80
  -3  -2   7   24.90   18.90
  -3   2  -7   29.80   15.70
  -3   2  -7   31.60   12.20
   4  -2   7   73.39   18.00
  -4  -2  -7  122.39   18.40
  -4   2   7   89.19   18.70
  -4   2   7  119.09   27.10
  -4   2   7  136.29   27.80
  -4   2   7  122.89   20.80
  -4   2   7   99.59   34.70
  -4   2   7  157.78   22.40
  -4  -2  -7  127.49   22.80
  -4  -2  -7  182.38   31.60
  -4  -2  -7  141.89   20.40
   4  -2  -7  134.29   22.20
  -4  -2   7   94.09   20.90
  -4  -2   7   98.79   30.40
  -4  -2   7  144.99   20.60
  -4   2  -7  114.99   20.20
  -4   2  -7   82.59   19.70
  -4  -2   7  150.68   22.50
  -4   2  -7  109.49   26.50
  -4   2  -7   97.09   22.00
  -4   2  -7  169.28   21.70
  -4  -2   7  113.99   21.30
  -5   2   7  373.76   25.70
   5  -2   7  233.78   33.40
  -5  -2  -7  403.96   36.70
  -5   2   7  313.77   31.60
  -5  -2  -7  354.16   24.40
  -5   2   7  300.27   27.10
  -5   2   7  338.27   24.70
   5  -2  -7  320.57   33.90
  -5   2  -7  349.47   30.40
  -5  -2   7  342.37   22.90
  -5   2  -7  332.67   25.80
  -5  -2   7  274.27   26.30
   0   3  -7  269.87   17.80
   0   3  -7  313.77   23.90
   0   3   7  305.77   20.40
   0   3   7  292.27   25.10
   0  -3   7  276.77   23.10
   0   3   7  296.87   23.80
   0  -3   7  294.77   18.80
   0  -3  -7  334.77   19.80
  -1  -3  -7 1032.80   50.69
   1  -3   7 1168.38   45.90
  -1   3   7 1145.69   51.49
  -1  -3  -7 1037.50   45.20
   1   3  -7 1076.59   40.80
  -1   3   7 1141.99   60.29
   1  -3   7 1084.39   50.79
  -1   3   7 1052.99   47.50
  -1   3  -7 1068.99   50.79
  -1   3  -7 1069.19   44.10
  -1  -3   7 1062.29   45.30
   1   3   7 1086.89   46.60
  -1   3  -7 1112.89   46.70
  -1  -3   7 1101.89   54.99
   1   3   7 1097.29   41.10
   1  -3  -7 1075.39   43.70
  -1  -3   7 1149.29   47.90
   2   3  -7  367.96   18.70
  -2   3   7  341.17   24.00
   2  -3   7  359.76   24.30
  -2   3   7  333.37   29.30
  -2   3   7  261.17   38.80
  -2   3   7  320.47   28.50
  -2  -3  -7  317.37   26.20
  -2  -3  -7  342.47   29.80
  -2  -3   7  325.17   34.90
  -2  -3   7  382.76   25.70
  -2   3  -7  274.97   29.40
   2  -3  -7  363.86   25.00
  -2  -3   7  367.06   26.60
  -2   3  -7  354.66   26.60
  -2   3  -7  353.06   30.60
  -2   3  -7  369.66   26.10
   2   3   7  314.87   25.30
  -2  -3   7  339.37   22.60
  -3   3   7   62.59   21.10
  -3   3   7   85.49   20.20
  -3   3   7   97.79   35.20
  -3  -3  -7   77.19   17.10
  -3  -3  -7   52.69   17.20
  -3   3   7   62.69   22.40
  -3   3   7  104.89   17.50
  -3   3   7   60.69   15.90
  -3  -3  -7   73.29   18.00
  -3  -3  -7  122.39   21.00
   3  -3   7   59.99   15.80
  -3   3  -7   39.20   12.80
  -3  -3   7   76.29   16.50
   3  -3  -7   34.30   13.80
  -3  -3   7   67.19   18.70
  -3   3  -7   32.90   24.30
  -3  -3   7   78.39   14.80
  -3  -3   7   53.69   23.80
  -3  -3   7   76.39   15.50
  -3  -3   7   75.59   20.50
  -3   3  -7   72.39   19.20
  -3   3  -7   67.09   18.70
  -3   3  -7   93.19   20.20
  -4   3   7   61.29   21.20
  -4  -3  -7   95.59   19.60
  -4   3   7   59.39   14.40
  -4  -3  -7   65.19   13.30
  -4   3   7   40.60   28.40
  -4   3   7   51.79   14.00
  -4  -3  -7   15.00   16.70
  -4  -3  -7   71.69   22.70
  -4   3   7   85.49   23.50
  -4   3   7   59.89   16.50
   4  -3   7   57.29   19.00
  -4   3   7    7.60   22.50
  -4   3  -7   76.79   17.80
   4  -3  -7   69.99   18.90
  -4   3  -7   59.49   17.60
  -4  -3   7   84.89   19.10
  -4   3  -7   80.09   27.20
  -4   3  -7   55.29   18.50
  -4  -3   7   48.60   17.00
  -4  -3   7   71.39   15.30
  -4   3  -7   65.69   18.50
  -4  -3   7   66.69   30.60
  -4  -3   7   64.19   15.00
  -5  -3  -7    3.60   15.40
  -5   3   7   65.69   12.70
  -5  -3  -7  104.09   21.70
  -5   3   7   69.69   15.30
  -5   3   7   46.60   14.10
  -5   3   7   72.79   22.00
   5  -3  -7  123.29   41.40
  -5  -3   7  102.29   16.40
  -5  -3   7   97.09   16.70
  -5   3  -7   65.39   14.50
  -5  -3   7   51.69   15.00
  -5   3  -7   70.89   18.20
   0  -4  -7 3210.98  100.29
   0  -4   7 3119.49  111.79
   0  -4   7 3261.87  101.99
   0  -4  -7 3125.29  103.29
   0   4  -7 3151.18  103.09
   0   4  -7 3282.57  113.49
   0   4   7 3300.67  117.79
   0   4   7 3135.09  112.19
   0   4   7 3324.37  105.79
  -1  -4  -7  680.13   34.30
  -1   4   7  715.53   41.50
   1   4  -7  658.73   30.50
  -1   4   7  668.83   47.80
  -1   4   7  665.23   37.00
  -1   4   7  710.73   33.60
   1  -4   7  661.13   34.80
   1  -4   7  654.93   41.60
  -1  -4   7  675.13   37.50
  -1   4  -7  655.93   38.90
  -1   4  -7  673.43   46.00
  -1   4  -7  630.64   32.10
   1   4   7  664.33   38.80
   1  -4  -7  677.13   32.50
  -1   4  -7  667.63   41.10
  -1  -4   7  689.13   34.50
   1  -4  -7  718.23   34.20
   1   4   7  691.63   31.70
  -2   4   7  826.32   61.59
  -2   4   7  794.52   39.60
   2   4  -7  863.11   35.00
  -2   4   7  793.52   37.40
  -2   4   7  734.23   39.40
  -2   4   7  814.22   46.00
  -2   4   7  825.22   49.60
  -2  -4  -7  787.32   38.30
  -2  -4  -7  756.02   41.50
  -2  -4   7  786.72   34.90
  -2   4  -7  826.62   47.00
   2   4   7  767.62   43.90
  -2  -4   7  733.33   38.50
   2  -4  -7  804.92   40.50
  -2  -4   7  813.62   42.10
  -2   4  -7  771.92   39.30
  -2  -4   7  824.52   42.20
  -2   4  -7  734.03   38.90
  -2   4  -7  858.61   57.49
  -2   4  -7  732.63   39.10
  -2  -4   7  789.62   53.79
  -3  -4  -7  114.79   17.30
  -3   4   7  102.09   26.70
  -3   4   7   85.69   33.00
  -3  -4  -7  129.69   21.60
  -3   4   7   81.19   16.10
  -3   4   7  126.19   23.70
  -3   4   7  119.59   20.00
  -3  -4  -7   99.09   21.90
   3  -4   7   84.19   18.30
  -3   4   7  118.99   19.70
   3   4  -7  119.29   14.90
  -3   4   7   94.19   23.50
   3  -4  -7   94.29   19.50
  -3   4  -7  101.99   17.80
  -3  -4   7  105.09   17.80
  -3  -4   7  115.29   22.70
  -3   4  -7  125.89   21.90
  -3  -4   7   78.19   14.00
  -3   4  -7   93.89   19.40
  -3  -4   7  120.29   20.10
  -3   4  -7   81.89   23.30
  -3  -4   7   96.59   31.80
  -3   4  -7  115.69   23.20
  -3  -4   7  163.38   34.60
   4   4  -7   24.60   12.60
  -4   4   7   19.80   18.60
  -4   4   7   14.60   11.90
  -4  -4  -7   26.50   11.50
  -4   4   7   26.60   13.60
  -4  -4  -7  -31.60   14.70
  -4  -4  -7   -6.60   14.80
  -4   4   7   18.70   25.70
   4  -4   7   27.80   16.70
  -4  -4   7   22.10   12.30
   4  -4  -7   36.90   17.40
  -4  -4   7   34.90   13.00
  -4   4  -7   33.40   20.80
  -4   4  -7   40.50   16.10
  -4   4  -7   14.00   11.30
  -5   4   7   -0.90   17.30
  -5  -4  -7   -2.20   10.70
  -5  -4  -7   33.00   20.40
  -5   4   7   -4.20    7.80
  -5   4   7   -2.70    9.80
  -5   4   7   -1.10   10.10
  -5   4  -7  -27.00   12.10
  -5   4  -7   -9.30   11.00
  -5  -4   7    4.90    9.20
  -5   4  -7    2.50    9.70
  -5  -4   7   -7.80   10.90
  -5  -4   7    3.80   11.90
   0  -5  -7 1728.23   63.99
   0  -5   7 1665.83   61.09
   0   5   7 1555.14   64.39
   0  -5  -7 1868.71   65.59
   0   5   7 1794.52   66.89
   0   5   7 1791.42   79.59
   0   5  -7 1698.43   74.09
   0   5   7 1801.22   75.19
   0   5  -7 1700.83   64.29
   0   5  -7 1648.64   73.79
   0  -5   7 1728.03   74.59
   1   5  -7  121.19   22.40
  -1   5   7  137.39   25.10
   1  -5   7  139.19   24.90
   1  -5   7  121.49   17.90
  -1   5   7  116.19   14.90
  -1   5   7   98.69   23.60
  -1  -5  -7  149.39   18.90
  -1   5   7  133.19   22.50
  -1  -5   7  135.89   22.50
   1   5   7  138.99   26.00
   1  -5  -7  111.49   17.70
   1  -5  -7  148.39   18.50
   1   5   7  104.39   16.90
  -1   5  -7  125.89   16.50
  -1   5  -7  141.19   19.50
  -1  -5   7  128.89   17.50
  -1   5  -7   88.19   21.80
  -1   5  -7  106.89   21.80
  -2  -5  -7  188.08   24.40
  -2   5   7  233.38   30.30
   2  -5   7  186.78   23.60
   2   5  -7  209.98   18.20
  -2   5   7  247.58   24.60
  -2   5   7  263.07   21.50
  -2  -5  -7  168.98   18.20
  -2   5   7  222.88   35.10
  -2   5   7  152.88   33.10
  -2   5   7  189.58   21.80
  -2  -5  -7  217.28   21.60
  -2   5   7  219.38   24.00
  -2  -5   7  301.27   26.30
  -2   5  -7  228.18   23.30
  -2   5  -7  195.88   22.90
  -2   5  -7  191.48   23.30
   2  -5  -7  245.78   23.10
  -2  -5   7  221.48   21.90
  -2   5  -7  206.98   29.50
  -2  -5   7  209.88   23.90
   2   5   7  270.37   35.50
  -2   5  -7  231.08   34.10
  -2   5  -7  269.17   25.70
   2  -5  -7  205.88   24.70
   2   5   7  211.98   18.70
  -2  -5   7  259.87   29.90
  -2  -5   7  271.27   22.70
  -2   5  -7  209.88   34.20
  -3  -5  -7   24.90   12.30
  -3   5   7   14.90   19.40
  -3   5   7   33.00   19.00
  -3   5   7   51.89   14.00
   3  -5   7   29.30   14.10
  -3   5   7   48.20   22.40
  -3   5   7   35.60   15.60
  -3   5   7   18.80   21.50
   3   5  -7   42.70   12.40
  -3  -5  -7   42.50   14.80
  -3   5   7   30.60   13.10
  -3  -5  -7   38.20   15.00
   3  -5  -7   48.50   16.90
   3   5   7    2.50   25.90
  -3   5  -7    0.20   35.30
  -3  -5   7   60.29   18.70
  -3  -5   7   48.50   12.90
  -3  -5   7   38.10   14.70
  -3  -5   7   65.49   14.50
  -3   5  -7   37.30   13.20
  -3   5  -7   36.60   15.10
  -3   5  -7   42.10   19.10
  -3   5  -7   54.39   15.00
   3  -5  -7   45.60   17.40
   3   5   7   47.90   12.70
  -3   5  -7   20.80   14.00
  -4   5   7  107.29   21.00
  -4   5   7  121.39   29.00
   4  -5   7   99.39   24.60
  -4  -5  -7  109.69   16.00
   4   5  -7  145.39   20.60
  -4   5   7  125.59   20.00
  -4   5   7   80.59   39.60
  -4   5   7   93.19   27.40
  -4   5   7  117.59   19.90
  -4  -5  -7  108.89   24.00
  -4  -5   7  138.39   17.50
  -4   5  -7  133.29   35.10
  -4   5  -7  102.99   21.80
   4  -5  -7  187.28   31.30
  -4  -5   7  140.19   21.40
   4  -5  -7  133.39   26.00
   4   5   7  116.59   22.30
  -4   5  -7  129.79   21.20
  -4   5  -7  131.19   21.90
  -4  -5   7  137.79   25.00
  -5   5   7   44.60   21.00
  -5  -5  -7   64.29   13.40
  -5   5   7   76.79   13.80
  -5   5   7   78.79   13.50
  -5   5   7   66.69   15.40
  -5  -5  -7  121.59   41.70
  -5  -5   7   72.09   17.50
  -5   5  -7   61.09   12.90
  -5  -5   7   71.59   12.40
  -5   5  -7   75.49   16.50
  -5  -5   7   73.69   13.80
  -5   5  -7   75.19   13.90
   0  -6   7   -4.40    9.50
   0   6   7    5.90   18.50
   0  -6   7    5.70   10.70
   0  -6  -7   13.50    9.40
   0   6   7   11.50   12.50
   0   6  -7   -2.60    7.80
   0   6  -7   24.90   11.30
   0   6   7    0.80    9.80
   0   6  -7   14.10   16.80
   0   6  -7   17.60   18.80
  -1  -6  -7  552.74   30.70
   1   6  -7  487.55   30.00
  -1  -6  -7  558.54   33.30
  -1   6   7  522.85   47.90
   1  -6   7  519.85   29.90
  -1   6   7  542.85   36.50
   1  -6   7  489.25   33.20
  -1   6   7  589.04   44.60
  -1  -6  -7  505.45   29.70
   1   6   7  536.35   32.70
   1  -6  -7  560.84   33.80
  -1   6  -7  574.94   44.10
  -1  -6   7  499.15   31.50
  -1   6  -7  591.94   55.29
  -1  -6   7  533.85   38.30
  -1   6  -7  473.65   29.90
  -1   6  -7  508.75   31.50
   1  -6  -7  577.04   31.90
  -1   6  -7  538.55   21.90
  -1  -6   7  501.05   29.60
   1   6   7  558.94   50.19
  -1  -6   7  469.75   30.50
  -1   6  -7  523.85   33.70
  -1  -6   7  476.55   27.30
  -2   6   7  101.19   26.60
  -2   6   7  121.09   37.30
   2   6  -7  110.89   16.90
  -2   6   7   86.19   16.70
   2  -6   7  101.59   16.50
  -2   6   7  110.09   24.60
   2  -6   7   94.39   22.30
  -2   6   7  114.89   22.10
  -2  -6  -7   78.89   13.70
  -2  -6  -7  141.19   23.20
  -2   6   7   84.19   15.70
  -2  -6  -7  144.79   19.30
  -2   6   7   87.59   14.20
  -2   6  -7  141.19   32.50
  -2  -6   7   86.99   13.40
  -2   6  -7   65.69   21.40
  -2  -6   7  141.19   17.30
  -2  -6   7  103.29   16.50
  -2  -6   7  136.39   25.10
  -2   6  -7  129.29   21.30
  -2   6  -7  113.29   19.70
  -2  -6   7   97.69   16.90
   2  -6  -7  129.39   20.70
  -2   6  -7   83.99   16.90
   2   6   7   76.29   23.60
  -2   6  -7  103.69   27.90
   2   6   7  114.79   18.60
  -3  -6  -7  322.67   26.80
   3  -6   7  299.57   28.10
   3  -6   7  242.18   33.60
  -3   6   7  307.97   28.50
  -3   6   7  280.67   39.50
  -3   6   7  335.67   66.29
   3   6  -7  271.57   23.60
  -3   6   7  285.87   49.10
  -3   6   7  282.67   26.30
  -3   6   7  242.08   29.20
  -3  -6  -7  282.77   24.60
  -3   6  -7  256.47   32.80
   3   6   7  305.77   26.00
  -3   6  -7  292.87   30.30
  -3  -6   7  302.07   27.00
   3  -6  -7  346.87   36.60
  -3  -6   7  236.18   22.80
  -3   6  -7  238.58   25.20
  -3  -6   7  228.48   27.80
  -3  -6   7  307.17   37.10
   3   6   7  255.87   48.10
  -3  -6   7  283.47   26.50
   3  -6  -7  262.47   34.10
  -3   6  -7  288.07   46.50
   4  -6   7  388.16   43.50
  -4   6   7  348.07   28.60
  -4   6   7  315.97   27.00
  -4  -6  -7  324.87   27.30
  -4   6   7  360.76   32.10
  -4   6   7  330.27   52.99
   4   6  -7  347.27   27.90
  -4   6   7  210.78   52.09
  -4  -6  -7  475.05   46.80
  -4  -6  -7  384.66   26.70
  -4   6   7  275.47   38.20
  -4  -6   7  402.66   29.30
  -4  -6   7  408.06   33.20
  -4   6  -7  335.07   54.09
  -4  -6   7  365.06   26.40
  -4   6  -7  406.36   32.70
   4  -6  -7  446.96   39.80
  -4   6  -7  334.67   37.80
  -4   6  -7  335.97   28.10
   4  -6  -7  321.07   42.80
   4   6   7  318.47   33.30
  -5   6   7   33.40   11.70
  -5  -6  -7   31.70   11.20
  -5   6   7   29.70   10.00
  -5   6   7   35.80    9.90
  -5   6   7   50.59   24.30
  -5   6  -7   12.80   11.90
  -5   6  -7   31.80   14.20
  -5   6  -7   41.00   10.80
  -5  -6   7   52.29   12.40
   0  -7   7  312.97   23.90
   0   7  -7  313.27   27.60
   0   7   7  370.16   23.70
   0   7  -7  311.37   19.20
   0  -7  -7  355.86   26.80
   0   7   7  308.07   29.50
   0   7  -7  309.17   27.90
   0   7   7  304.07   48.10
   0  -7   7  337.67   25.70
   0   7   7  297.67   28.40
   0  -7   7  425.16   49.30
   0   7  -7  292.67   37.00
  -1   7   7   19.40   12.20
  -1   7   7    9.60   18.20
  -1  -7  -7   22.20   11.50
   1  -7   7   20.70   11.60
  -1   7   7   25.90   17.30
  -1  -7  -7   23.20   11.30
  -1   7   7   41.10   25.10
  -1   7   7   17.10   14.20
  -1  -7  -7    3.80    9.40
  -1   7   7   19.50   14.10
   1   7  -7   17.00   11.60
   1  -7   7   25.50   13.60
   1  -7   7   13.90   26.90
  -1  -7   7   17.00    9.20
   1   7   7   23.60   12.70
  -1  -7   7   39.90   12.30
  -1   7  -7   25.00    6.70
  -1  -7   7   18.50   10.00
   1   7   7   33.10   13.20
  -1  -7   7    6.90   14.30
  -1   7  -7   27.00   12.50
   1   7   7    4.00   15.00
  -1   7  -7   24.80   21.40
   1  -7  -7    1.80   11.60
  -1   7  -7   12.60   21.30
  -1  -7   7   15.80   12.40
  -1   7  -7   15.60   13.00
   1  -7  -7   20.50   11.00
  -2   7   7  124.19   18.50
  -2  -7  -7   96.99   14.30
   2   7  -7  118.69   19.00
   2  -7   7  167.88   19.80
  -2   7   7  142.09   29.50
  -2   7   7  172.68   36.70
  -2   7   7  144.89   21.80
   2  -7   7  122.09   24.00
  -2   7   7  179.68   22.70
  -2   7   7  154.48   42.60
  -2  -7  -7  141.79   26.30
  -2   7   7  118.09   21.70
  -2   7  -7  131.69   55.29
  -2   7  -7  187.68   22.90
   2  -7  -7  140.89   25.00
  -2  -7   7  164.98   24.30
  -2  -7   7  131.59   17.30
  -2  -7   7  130.19   20.00
   2   7   7  204.18   39.40
  -2   7  -7  105.89   20.10
  -2  -7   7  192.88   34.00
   2  -7  -7  150.48   23.20
  -2   7  -7  143.29   34.40
  -2   7  -7  177.98   25.10
  -2   7  -7  119.09   24.60
   2   7   7  137.89   21.10
  -2  -7   7  111.79   18.70
   3  -7   7  130.09   25.50
  -3   7   7  152.78   55.39
   3   7  -7  130.29   20.60
  -3   7   7  105.99   20.10
  -3   7   7  108.69   18.30
  -3  -7  -7  127.39   20.80
  -3   7   7  193.38   42.60
  -3  -7  -7  105.09   23.10
  -3   7   7   86.49   24.20
  -3  -7  -7  110.99   17.10
  -3   7   7  130.89   22.60
  -3  -7   7  116.09   16.80
  -3   7  -7  132.79   20.50
   3  -7  -7  116.29   24.90
  -3  -7   7  117.29   17.20
  -3   7  -7  116.69   23.80
  -3   7  -7  117.89   33.80
  -3  -7   7  120.49   22.30
   3   7   7  150.38   48.00
   3  -7  -7  127.19   23.30
  -3  -7   7  119.99   19.10
   3   7   7  117.49   22.90
  -3   7  -7  116.09   22.20
  -3  -7   7  131.49   26.50
   4   7  -7  122.79   22.10
   4  -7   7   91.19   26.30
  -4   7   7   95.19   27.80
  -4  -7  -7  129.59   27.90
  -4  -7  -7  116.59   18.10
  -4   7   7   97.99   20.10
  -4   7   7   88.49   38.60
  -4   7  -7  158.88   76.39
   4  -7  -7  109.69   23.90
  -4   7  -7   95.39   21.00
  -4  -7   7  117.59   15.50
   4   7   7   95.59   24.80
  -4  -7   7  109.79   17.50
  -4  -7   7  111.29   21.30
  -4   7  -7   89.09   20.00
   4  -7  -7  108.39   26.80
   0   8   7   17.60   19.40
   0  -8  -7    2.10    9.40
   0   8  -7  -17.00   11.10
   0  -8   7  -10.80   10.50
   0   8  -7    7.10    6.90
   0   8   7    5.00   14.00
   0  -8  -7   -7.10   12.80
   0   8   7   -1.10   13.20
   0  -8   7   10.20   14.90
   0   8   7    7.30    7.60
   0  -8   7    0.30    8.10
   0   8  -7    8.70   17.90
   1  -8   7  217.08   22.10
  -1   8   7  180.48   29.90
  -1   8   7  180.58   45.30
  -1   8   7  203.38   25.50
  -1  -8  -7  181.28   24.90
   1   8  -7  220.28   30.10
   1   8  -7  203.88   38.20
  -1  -8  -7  221.98   23.80
  -1  -8  -7  205.28   23.20
   1   8  -7  187.08   18.60
  -1   8   7  248.28   49.00
  -1  -8   7  184.68   32.20
  -1   8  -7  171.48   42.00
  -1  -8   7  201.18   20.70
   1   8   7  183.88   40.50
   1   8   7  190.28   20.40
  -1   8  -7  206.88   25.30
   1   8   7  241.98   31.50
  -1   8  -7  179.68   13.00
  -1   8  -7  230.68   44.90
   1  -8  -7  184.38   23.70
  -1   8  -7  155.48   19.90
   1   8   7  157.88   24.80
  -1   8  -7  214.28   30.60
  -1  -8   7  188.08   19.50
  -2   8   7  200.08   25.60
  -2  -8  -7  133.49   17.40
   2  -8   7  194.58   30.90
   2  -8   7  172.18   21.80
  -2   8   7  179.98   21.50
  -2   8   7  183.38   41.20
  -2   8   7  190.28   23.60
  -2   8   7  113.49   25.30
  -2  -8  -7  116.59   17.00
  -2   8   7  115.09   40.50
  -2   8   7  175.28   22.50
  -2  -8  -7  181.38   29.50
  -2   8  -7  167.08   47.00
   2   8   7  222.48   46.80
  -2  -8   7  190.18   26.40
   2  -8  -7  139.89   22.50
  -2   8  -7  140.89   19.80
  -2  -8   7  147.59   19.40
  -2  -8   7  198.68   23.90
  -2  -8   7  169.68   30.00
   2   8   7  139.89   25.10
  -2   8  -7  176.48   29.20
   2  -8  -7  129.89   27.10
  -2   8  -7  164.88   40.60
  -2   8  -7  165.68   21.10
  -2   8  -7  163.18   25.10
   3  -8   7   98.39   26.50
  -3   8   7  139.39   21.60
  -3   8   7  100.89   18.90
  -3  -8  -7   79.59   14.80
  -3   8   7  112.59   48.00
  -3   8   7  146.99   44.30
  -3   8   7  103.29   21.10
  -3  -8  -7   98.89   18.20
  -3  -8   7  125.19   26.60
   3   8   7  130.79   24.90
   3  -8  -7   89.19   26.60
  -3   8  -7  118.99   21.30
   3   8   7   85.89   31.00
  -3   8  -7  133.09   44.60
  -3  -8   7   71.49   14.00
  -3  -8   7  110.79   18.50
  -3   8  -7   89.49   18.80
   4   8  -7  -36.70   36.60
  -4   8   7    8.70   18.10
  -4  -8  -7   13.30   10.00
  -4  -8  -7   -5.10    6.40
  -4   8   7   10.80   11.50
  -4   8   7   -6.30   40.20
   4  -8   7   17.60   25.50
   4   8  -7  -31.60   18.60
  -4   8   7    0.00    8.80
  -4   8   7   17.20   10.60
  -4  -8  -7   19.30   20.20
  -4   8  -7    5.40   11.60
  -4  -8   7    6.60    8.90
   4  -8  -7  -23.20   39.00
  -4   8  -7    5.60    9.90
   4   8   7   29.20   23.10
  -4   8  -7    5.80   13.70
   4  -8  -7   20.90   17.40
  -4  -8   7   23.30   15.00
   0  -9   7  371.26   29.80
   0  -9   7  314.07   28.60
   0   9   7  224.58   42.60
   0  -9   7  332.97   25.60
   0   9  -7  365.66   22.00
   0   9   7  335.17   39.50
   0   9  -7  361.46   40.20
   0   9   7  337.07   21.90
   0  -9  -7  372.86   31.70
   0  -9  -7  293.07   28.10
   0   9  -7  370.86   28.80
   0   9  -7  482.05   66.29
   0  -9   7  417.36   54.49
   0   9   7  355.56   34.20
  -1  -9  -7   20.60   12.60
   1   9  -7   14.40    9.40
  -1   9   7   31.20   19.10
   1  -9   7   22.40   11.10
  -1  -9  -7   30.20   11.80
  -1  -9  -7   27.00   11.20
   1   9  -7   37.10   14.90
   1  -9   7   22.30   14.20
   1   9   7   14.30   15.40
   1   9   7   53.09   20.10
  -1  -9   7   14.60   15.50
  -1   9  -7   43.20   14.90
  -1  -9   7   15.80   19.30
   1  -9  -7   18.20   13.80
  -1   9  -7   30.10   19.30
  -1  -9   7   48.40   13.10
   1   9   7   13.80   22.80
  -1  -9   7   28.80   11.80
   1   9   7   17.90   11.00
  -1   9  -7   19.80   22.60
  -1   9  -7   24.20    7.00
  -1   9  -7   47.70   19.60
  -2   9   7  340.17   31.50
  -2   9   7  271.47   54.19
   2   9  -7  290.37   24.60
  -2   9   7  336.87   42.80
   2   9  -7  323.77   51.29
  -2  -9  -7  255.67   31.20
  -2  -9  -7  311.67   27.80
  -2   9   7  252.37   28.60
  -2   9   7  244.38   27.90
   2   9  -7  301.97   36.80
  -2  -9  -7  288.97   25.40
   2  -9   7  299.37   27.20
  -2   9   7  414.66   74.09
   2   9   7  237.38   24.20
  -2   9  -7  229.78   26.60
  -2   9  -7  206.58   45.50
  -2   9  -7  282.37   35.00
   2   9   7  355.96   41.00
  -2   9  -7  346.87   34.30
  -2  -9   7  301.17   25.40
  -2  -9   7  334.07   27.00
   2   9   7  254.67   51.79
   2  -9  -7  342.27   31.00
  -2  -9   7  354.66   49.40
   2   9   7  371.66   40.20
  -2   9  -7  292.07   73.99
  -2   9  -7  222.28   25.90
   3  -9   7   51.49   28.90
  -3   9   7   99.49   16.60
   3   9  -7   91.69   36.80
  -3   9   7   53.69   22.20
  -3  -9  -7   91.99   23.00
  -3  -9  -7   59.29   13.50
   3   9  -7  108.39   23.10
  -3   9   7  120.09   20.00
  -3   9   7   96.79   19.10
  -3   9   7  108.19   45.50
  -3   9   7   28.50   83.49
  -3  -9  -7  108.69   18.60
   3  -9  -7   96.69   21.00
  -3  -9   7   71.69   24.10
   3  -9  -7   80.89   30.60
   3   9   7   43.80   30.50
  -3  -9   7  107.59   15.90
   3   9   7  107.89   25.30
  -3   9  -7   78.49   16.60
  -3   9  -7  102.79   19.40
  -3  -9   7   85.79   16.20
  -3   9  -7   60.19   18.00
  -4  -9  -7   17.90    8.20
  -4   9   7   21.90   10.80
  -4   9   7   -2.10   18.60
   4  -9   7   13.90   12.20
  -4  -9  -7   79.69   26.00
  -4   9   7   -5.10   13.00
  -4  -9   7   33.50   11.20
  -4   9  -7   33.40   13.00
  -4   9  -7   26.40   14.30
   4  -9  -7   10.30   16.90
  -4   9  -7   12.00   10.10
  -4  -9   7   30.10   12.50
   0 -10   7  122.99   17.60
   0  10   7  124.49   15.30
   0  10   7  112.39   26.90
   0 -10  -7   76.39   19.50
   0  10  -7  104.99   13.20
   0  10  -7  134.89   35.10
   0 -10   7  121.09   40.10
   0  10  -7   94.39   17.40
   0 -10   7  132.19   19.80
   0 -10  -7  114.19   20.20
   0 -10   7  112.79   26.00
   0  10   7  128.59   39.70
  -1 -10  -7  136.19   24.80
  -1 -10  -7  183.88   22.20
  -1  10   7  137.79   23.40
   1  10  -7  166.08   17.50
   1  10  -7  173.48   29.40
  -1  10   7  150.18   42.30
   1 -10   7  131.49   19.40
  -1 -10  -7  159.38   21.90
  -1  10   7  124.69   27.10
   1  10  -7  170.88   39.70
   1 -10   7  151.78   23.50
  -1  10  -7  164.08   28.90
   1 -10  -7  156.48   25.10
  -1  10  -7  167.48   11.00
   1  10   7  180.38   19.50
  -1 -10   7  166.28   20.20
   1  10   7   97.59   39.30
  -1 -10   7  156.68   39.50
   1  10   7  178.88   31.20
   1  10   7  165.88   32.50
  -1  10  -7  114.59   33.00
  -1 -10   7  142.69   17.70
  -1  10  -7  126.99   19.70
  -2  10   7  180.08   48.80
   2 -10   7  164.98   20.90
   2  10  -7  179.08   30.60
   2 -10   7  110.89   23.40
   2  10  -7  156.78   38.70
  -2 -10  -7  173.58   24.60
   2  10  -7  156.38   17.00
  -2  10   7  146.29   23.10
  -2  10   7  125.29   28.30
  -2 -10  -7  187.98   29.40
  -2  10  -7  129.49   24.20
   2  10   7  125.99   28.80
   2  10   7  139.29   17.60
   2  10   7  149.09   54.19
  -2  10  -7  117.39   28.00
   2  10   7  161.68   27.90
  -2  10  -7   54.69   39.00
  -2 -10   7  150.98   32.10
  -2 -10   7  170.78   25.90
  -2  10  -7  143.09   33.80
   2 -10  -7  154.08   24.50
  -3 -10  -7   52.29   11.90
  -3 -10  -7   67.09   14.80
   3 -10   7   39.90   15.10
   3  10  -7   96.29   17.20
   3  10  -7   95.89   25.50
  -3  10   7   53.09   23.20
   3  10  -7   96.99   38.60
  -3  10   7   59.19   14.80
  -3 -10  -7   87.29   23.40
  -3  10   7   27.80   47.40
  -3  10  -7   57.79   19.20
  -3  10  -7   80.09   18.20
  -3  10  -7   55.19   16.90
  -3 -10   7   61.69   13.10
   3  10   7   48.20   16.80
   3  10   7   79.59   26.10
  -3 -10   7   49.40   12.10
   3 -10  -7   58.29   16.70
  -4  10   7   57.29   20.70
  -4 -10  -7   43.30   10.00
   4 -10   7   57.99   13.90
  -4  10   7   53.59   10.30
  -4 -10   7   95.89   13.70
  -4 -10   7   73.09   17.10
  -4  10  -7   17.70   27.10
  -4  10  -7   50.39   12.30
   0  11   7   62.79   11.60
   0  11   7  101.19   31.50
   0  11   7   72.79   45.80
   0  11  -7   37.20   33.50
   0 -11  -7   58.59   17.90
   0  11  -7   65.09   21.00
   0  11  -7   63.49   14.80
   0  11  -7   60.09   10.60
   0 -11   7   20.40   15.20
   0 -11  -7   36.50   15.60
   0 -11   7   35.50   18.80
   0 -11   7   69.29   14.50
   1  11  -7  200.18   46.50
   1  11  -7  277.87   19.70
  -1  11   7  235.68   39.10
   1  11  -7  326.27   40.50
  -1 -11  -7  257.37   26.30
  -1  11   7  276.47   30.30
   1 -11   7  251.67   23.00
   1 -11   7  264.97   33.30
   1  11  -7  201.88   23.20
  -1  11   7  241.18   26.30
  -1  11   7  279.27   69.39
  -1 -11  -7  286.87   37.80
   1  11   7  248.48   36.10
  -1  11  -7  272.17   56.79
   1  11   7  345.87   48.90
  -1  11  -7  232.58   28.40
  -1  11  -7  242.98   33.00
   1 -11  -7  232.28   30.00
  -1 -11   7  168.58   45.90
   1  11   7  289.97   22.50
  -1 -11   7  213.78   24.00
  -1 -11   7  239.38   24.20
   1  11   7  271.77   63.99
   2  11  -7  159.28   22.40
   2 -11   7  123.09   24.40
   2  11  -7  116.79   38.40
  -2  11   7  105.49   52.29
  -2  11   7  121.79   29.40
  -2 -11  -7  126.79   23.70
  -2 -11  -7  171.18   21.60
  -2 -11  -7  118.79   17.30
   2  11  -7  142.59   30.10
   2 -11   7  134.09   21.30
  -2  11  -7  118.79   19.00
  -2 -11   7  106.89   16.70
  -2  11  -7  108.69   25.30
  -2  11  -7   40.50   52.79
   2 -11  -7   81.69   19.30
   2  11   7   99.19   55.59
  -2 -11   7  168.48   21.50
   2  11   7  148.69   28.60
   2  11   7   98.19   29.20
  -2 -11   7  121.99   37.40
  -3 -11  -7  167.58   26.60
  -3  11   7  117.99   16.90
   3  11  -7  139.79   14.70
  -3 -11  -7  139.09   16.50
  -3  11   7  134.59   26.70
   3 -11   7  118.19   21.30
  -3  11  -7  138.09   19.90
  -3 -11   7  181.68   19.90
   3  11   7  119.39   16.70
  -3 -11   7  149.59   17.40
   3 -11  -7  141.79   21.70
   0 -12  -7  733.43   45.90
   0  12   7  662.93   80.49
   0 -12  -7  693.03   38.30
   0  12  -7  737.93   75.89
   0  12  -7  739.83   39.70
   0  12  -7  736.13   31.00
   0 -12   7  709.93   38.20
   0  12   7  723.23   52.79
   0  12  -7  770.52   49.20
   1  12  -7  106.59   13.10
  -1  12   7  123.79   29.60
  -1 -12  -7  139.69   26.10
   1  12  -7   24.80   35.60
   1 -12   7  124.19   17.20
   1  12  -7  134.89   51.59
   1  12  -7   93.69   21.90
   1 -12   7   82.39   22.70
  -1 -12  -7  124.69   18.60
  -1  12   7   96.29   20.80
  -1  12   7   42.30   46.70
  -1  12  -7  115.69   19.90
   1  12   7  122.49   14.80
   1 -12  -7  102.09   20.60
  -1 -12   7  107.09   18.90
  -1 -12   7   82.69   14.40
   1  12   7   71.39   46.70
  -1  12  -7   93.69   47.00
   1  12   7   50.19   45.60
  -2 -12  -7   79.79   18.60
   2  12  -7   78.99   43.60
   2 -12   7   56.59   17.70
  -2  12   7   38.00   51.39
  -2 -12  -7   70.79   13.10
   2  12  -7   66.59   11.10
  -2  12   7  103.29   19.20
   2  12  -7   68.49   16.50
  -2  12   7   64.99   24.10
   2  12   7   34.20   23.30
   2  12   7   55.69   11.90
  -2 -12   7   63.09   13.30
   2 -12  -7   67.99   17.30
  -2  12  -7   16.60   23.70
  -2 -12   7   49.99   11.90
   2  12   7   38.30   58.89
  -2  12  -7   63.99   15.50
   3  12  -7   20.30    7.00
   3 -12   7    7.00   11.20
  -3 -12  -7   20.50    8.40
  -3  12   7   12.20   12.10
  -3  12   7   -5.20   15.40
  -3 -12   7    5.00    8.10
   3  12   7    5.50    7.50
  -3 -12   7    7.70    8.50
  -3  12  -7   -4.90   10.10
   3 -12  -7   14.00   11.50
   0  13  -7  113.89   56.49
   0 -13  -7   21.70   15.40
   0 -13   7   20.70   10.40
   0 -13   7  -32.10   22.50
   0  13  -7   15.80    5.60
   0  13  -7   12.80   12.80
   0  13   7    3.90   48.00
   0  13  -7   22.10   16.80
   0  13   7    9.80   16.90
  -1 -13  -7   12.70   13.40
   1 -13   7   -2.60   12.70
  -1 -13  -7   13.60   11.60
  -1  13   7  -12.90   16.40
  -1  13   7   20.70   16.60
  -1  13   7   35.00   57.39
   1  13  -7   31.00   44.80
   1  13  -7    0.70   13.50
   1 -13   7   21.40   16.50
   1  13  -7   11.50    6.80
   1  13  -7    7.30   13.30
   1  13   7    2.30   16.40
   1 -13  -7   18.90   12.30
   1  13   7   19.70    7.80
  -1  13  -7   21.00   11.60
  -1  13  -7   14.70   18.80
  -1 -13   7   21.30   10.20
   2  13  -7   26.20   11.80
  -2 -13  -7   26.50   17.40
  -2 -13  -7   49.40   10.70
   2  13  -7   25.50    7.00
  -2  13   7   51.29   21.00
   2 -13   7   52.59   15.10
   2  13   7   25.50   23.10
  -2  13  -7   27.10   10.80
  -2 -13   7   35.20   10.60
  -2  13  -7   -1.00   41.80
  -2 -13   7   35.50    9.70
   2 -13  -7   31.10   13.40
   2  13   7   27.50    7.90
   0  14  -7    6.50   20.50
   0  14   7   19.30   13.50
   0  14   7   30.40   18.70
   0 -14  -7   45.90   17.10
   0  14  -7   44.40   12.20
   0 -14   7   40.40   10.30
   1  14  -7   78.89    8.20
  -1 -14  -7   53.99   16.60
   1  14  -7   57.79   17.40
  -1  14   7   43.70   15.90
   1  14   7   39.10   18.20
  -1  14  -7   62.99   23.00
   1 -14  -7   65.39   16.40
  -1 -14   7   60.29   11.00
  -1  14  -7   55.09   13.80
   0   0  -8  318.57   18.70
   0   0   8  282.87   18.90
   0   0   8  325.87   22.30
   0   0   8  331.47   22.50
  -1   0   8    7.50   12.20
   1   0   8    5.40    6.50
  -1   0   8    3.80    7.50
   1   0  -8    2.10    5.90
   2   0  -8  515.05   24.60
  -2   0  -8  521.95   30.40
  -2   0   8  542.25   35.40
  -2   0   8  491.45   44.30
  -2   0   8  516.25   28.00
  -2   0   8  468.85   30.60
  -2   0  -8  505.65   31.80
  -2   0  -8  553.54   35.20
   2   0   8  488.15   23.50
  -3   0   8   25.00   21.10
  -3   0   8    9.80   13.50
  -3   0  -8   -0.40    8.20
  -3   0  -8   -1.80    8.90
  -3   0   8   12.00   11.30
  -3   0   8   25.00   11.60
  -3   0   8    1.60   11.40
   3   0   8   11.10    8.40
  -3   0  -8   -6.90   10.10
  -3   0  -8   -1.30   18.30
  -3   0  -8    5.30   12.30
   3   0  -8   -6.50    7.70
  -3   0   8   -1.10   14.70
  -3   0   8    2.70    9.20
   4   0  -8   -4.10   10.40
  -4   0   8    1.10   14.10
   4   0   8   11.80   13.10
  -4   0   8    0.20   21.50
  -4   0  -8    6.90   10.70
  -4   0  -8    3.20   13.80
  -4   0   8  -17.00   12.20
  -4   0  -8   17.90   13.30
  -4   0  -8   -4.10    9.60
  -4   0   8   18.60   15.00
  -4   0   8    7.00   12.30
  -4   0   8    4.70   12.20
  -4   0  -8    9.50   15.90
  -4   0   8   13.70   11.50
   5   0  -8  -12.80   27.00
  -5   0   8    8.20   10.50
  -5   0   8    7.40    9.30
  -5   0  -8   -3.30   11.00
  -5   0   8    7.90   14.20
  -5   0  -8   -7.90   12.60
  -5   0   8    7.30   11.10
  -5   0  -8   11.80   14.50
   0   1   8   10.50   10.90
   0  -1   8   19.60    7.80
   0  -1   8   11.40    8.20
   0   1   8   12.50    8.40
   0  -1   8   24.20    9.90
   0  -1  -8   18.60    8.10
   0   1  -8   15.60    7.00
   0   1   8   16.70    9.20
   1  -1   8  794.22   33.20
  -1   1   8  719.53   37.50
   1   1  -8  792.92   31.30
  -1  -1  -8  676.33   47.50
  -1   1   8  756.02   45.80
   1   1   8  787.12   32.00
  -1  -1   8  802.52   45.30
  -1  -1   8  772.52   37.20
   1  -1  -8  776.12   32.70
  -2  -1  -8  530.55   31.70
  -2  -1  -8  586.04   34.90
  -2   1   8  625.14   50.39
   2   1  -8  577.54   25.90
  -2   1   8  591.74   35.40
  -2   1   8  610.74   31.40
  -2   1   8  581.34   36.70
   2  -1   8  574.34   27.90
  -2  -1  -8  562.94   34.30
   2   1   8  530.35   23.40
  -2  -1   8  543.95   32.00
  -2  -1   8  537.95   44.70
  -2   1  -8  516.05   31.60
   2  -1  -8  546.95   27.30
  -2   1  -8  570.84   33.20
  -2   1  -8  579.44   40.10
  -2  -1   8  553.64   29.10
  -3  -1  -8  318.27   29.10
  -3   1   8  368.66   26.50
  -3  -1  -8  322.27   28.90
  -3   1   8  342.27   34.30
  -3   1   8  376.96   28.30
  -3   1   8  335.27   30.80
  -3   1   8  257.67   43.40
  -3   1   8  347.37   26.00
  -3   1   8  346.47   32.40
   3   1  -8  332.17   21.90
   3  -1   8  369.66   28.60
  -3  -1  -8  399.66   32.70
  -3  -1  -8  333.77   24.70
  -3  -1   8  313.87   25.40
  -3   1  -8  372.16   30.40
  -3  -1   8  322.67   26.00
  -3   1  -8  349.96   25.30
  -3  -1   8  349.67   33.10
  -3   1  -8  352.16   31.00
  -3   1  -8  371.86   31.70
  -3  -1   8  385.16   28.20
  -3  -1   8  365.26   30.00
  -3   1  -8  356.06   28.40
  -3  -1   8  250.97   38.80
  -3  -1   8  352.46   29.90
  -3   1  -8  340.37   30.60
  -4   1   8  340.97   27.60
  -4  -1  -8  385.56   33.50
   4   1  -8  384.76   27.70
  -4  -1  -8  396.26   27.80
  -4   1   8  385.36   30.60
  -4   1   8  400.76   35.60
  -4   1   8  303.27   37.90
  -4  -1  -8  385.96   43.40
  -4  -1  -8  373.66   30.40
   4  -1   8  368.56   31.50
  -4   1   8  382.96   32.50
  -4   1   8  430.56   44.40
  -4   1   8  246.28   46.20
  -4  -1   8  352.36   61.99
   4  -1  -8  357.96   30.20
  -4  -1   8  359.26   30.60
  -4   1  -8  361.56   34.00
  -4   1  -8  336.57   39.00
  -4  -1   8  339.17   26.90
  -4  -1   8  387.96   35.40
  -4   1  -8  342.97   26.70
  -4   1  -8  374.16   30.80
  -4  -1   8  396.46   29.60
  -4  -1   8  398.46   33.20
  -4   1  -8  372.06   39.60
  -4  -1   8  363.96   30.60
  -5   1   8  513.65   28.60
  -5   1   8  448.66   35.70
  -5   1   8  484.75   29.20
  -5   1   8  443.26   31.60
  -5  -1  -8  496.55   29.20
  -5  -1  -8  513.85   37.00
  -5  -1   8  404.66   32.70
  -5  -1   8  485.95   27.80
  -5   1  -8  422.16   33.20
  -5   1  -8  521.55   35.70
  -5   1  -8  466.75   29.20
   5  -1  -8  386.26   36.50
   0   2   8  763.02   33.40
   0  -2   8  776.02   33.00
   0   2  -8  774.62   38.10
   0   2  -8  758.52   31.60
   0  -2   8  723.23   37.10
   0   2   8  772.32   38.40
   0  -2  -8  770.82   31.90
   0   2   8  761.32   39.00
   1  -2   8  600.94   29.40
   1   2  -8  567.74   26.10
   1  -2   8  515.95   32.50
  -1   2   8  562.54   33.40
  -1  -2  -8  573.54   32.70
  -1   2   8  586.34   40.90
  -1   2  -8  629.34   35.80
  -1   2  -8  596.94   29.20
   1   2   8  611.74   27.30
   1  -2  -8  628.54   29.20
  -1  -2   8  561.64   38.60
  -1  -2   8  611.74   32.90
   2  -2   8  281.37   22.30
  -2  -2  -8  321.57   26.00
  -2   2   8  361.26   29.20
  -2  -2  -8  318.37   24.10
  -2  -2  -8  331.27   26.10
  -2   2   8  334.97   23.70
  -2   2   8  209.78   33.90
   2   2  -8  313.77   18.30
  -2   2   8  356.56   28.50
  -2   2  -8  316.87   25.00
  -2  -2   8  333.87   25.20
  -2   2  -8  310.67   24.40
  -2  -2   8  270.37   38.60
  -2  -2   8  312.07   21.70
  -2   2  -8  323.67   27.60
  -2  -2   8  327.77   26.70
  -2   2  -8  149.99   40.90
  -3   2   8   18.90   12.90
  -3  -2  -8   20.60   11.80
  -3  -2  -8   35.90   13.60
  -3   2   8   29.10   15.50
  -3   2   8   38.20   26.00
  -3  -2  -8   26.60   10.50
  -3   2   8   16.50   17.80
  -3   2   8   46.30   18.20
  -3   2   8   37.70   12.80
  -3  -2  -8   26.30   15.40
   3  -2   8   28.20   11.80
  -3   2   8   44.00   12.90
  -3  -2   8   43.20   14.60
  -3   2  -8   18.50   13.40
  -3  -2   8   22.30   14.00
  -3  -2   8   33.70   12.60
  -3   2  -8   13.50   10.40
  -3  -2   8   41.10   13.30
  -3  -2   8   17.10   13.80
  -3   2  -8   22.60   13.20
  -3  -2   8   41.00   23.70
  -3   2  -8   34.00   16.90
  -3   2  -8   16.80   15.50
  -3  -2   8   29.90   13.50
   3  -2  -8   28.00   12.00
  -3   2  -8   41.60   13.00
   4   2  -8  173.58   21.60
  -4   2   8  201.68   24.70
  -4   2   8  136.29   20.40
  -4  -2  -8  163.88   21.80
  -4   2   8  140.59   29.30
  -4   2   8  133.49   21.80
  -4   2   8  114.99   38.90
   4  -2   8  151.58   24.00
  -4  -2  -8  194.08   26.70
  -4   2   8  176.98   31.80
  -4   2   8  159.68   24.40
  -4  -2  -8  176.28   21.50
  -4  -2  -8  215.98   33.70
  -4  -2   8  146.89   19.10
  -4   2  -8  157.68   26.30
  -4   2  -8  154.98   21.80
  -4  -2   8  137.99   39.60
  -4   2  -8  182.68   30.00
  -4  -2   8  216.18   26.70
  -4  -2   8  219.38   34.00
  -4   2  -8  175.28   31.20
   4  -2  -8  183.58   26.30
  -4  -2   8  176.88   22.70
  -4   2  -8  141.49   21.10
  -4  -2   8  175.68   24.30
  -5  -2  -8  183.78   18.90
  -5  -2  -8  212.08   28.60
  -5   2   8  110.49   22.50
  -5   2   8  145.49   21.50
  -5   2   8  142.89   18.30
  -5   2   8  141.09   17.00
   5  -2  -8  168.38   30.30
  -5  -2   8  239.28   22.60
  -5   2  -8  158.38   23.70
  -5  -2   8  145.19   24.20
  -5  -2   8  149.79   16.80
  -5   2  -8  165.88   21.60
   0   3   8  367.76   22.80
   0  -3   8  351.86   21.50
   0  -3   8  349.17   26.40
   0   3  -8  334.97   20.50
   0   3  -8  333.47   26.30
   0   3   8  318.57   28.00
   0   3   8  384.86   27.60
   0  -3  -8  369.26   21.50
  -1  -3  -8  159.18   19.30
   1  -3   8  141.99   21.20
   1  -3   8  131.49   16.20
  -1   3   8  126.39   14.20
  -1   3   8  113.19   16.70
  -1   3   8   99.69   19.00
  -1   3   8  127.19   20.20
   1   3  -8  166.58   16.20
   1  -3  -8  164.88   17.70
   1   3   8  168.28   16.60
  -1   3  -8  197.68   19.60
   1   3   8  195.58   23.00
  -1  -3   8  123.19   20.70
  -1  -3   8  160.58   19.40
  -1   3  -8  160.28   19.00
  -1  -3   8  150.88   18.80
  -1   3  -8  144.89   22.60
  -1   3  -8  109.59   13.60
  -2   3   8 5073.49  166.48
  -2   3   8 5481.85  203.88
  -2   3   8 5351.16  181.08
   2   3  -8 5490.85  162.88
   2  -3   8 5469.15  171.08
  -2   3   8 5585.74  170.48
  -2  -3  -8 5089.69  165.68
  -2   3   8 5741.23  179.88
  -2  -3  -8 5463.25  174.38
  -2   3   8 5441.46  165.88
  -2   3  -8 5312.77  177.58
  -2  -3   8 5022.50  163.98
  -2  -3   8 5364.26  170.68
  -2   3  -8 5342.47  164.98
  -2   3  -8 5368.76  166.78
   2   3   8 5186.28  156.98
  -2  -3   8 5479.35  170.68
  -2  -3   8 5083.39  159.68
  -2   3  -8 5487.25  169.98
   2  -3  -8 5002.80  167.28
  -2  -3   8 5264.17  160.78
   2  -3  -8 5421.76  165.28
  -2  -3   8 5044.70  190.08
   3  -3   8   71.79   16.80
  -3   3   8   72.29   30.00
  -3  -3  -8   64.89   17.50
  -3   3   8   54.69   20.00
  -3  -3  -8   36.40   17.00
   3   3  -8   78.39   13.40
  -3   3   8   55.69   18.70
  -3  -3  -8   48.50   11.50
  -3   3   8   70.69   15.40
  -3   3   8   70.39   21.40
  -3  -3  -8   74.49   25.10
  -3   3   8   62.89   15.80
  -3  -3  -8   92.49   19.30
  -3   3   8   82.79   16.70
  -3   3  -8   67.29   18.00
  -3  -3   8   59.39   21.90
  -3  -3   8   80.19   16.40
  -3   3  -8   66.59   20.40
  -3  -3   8   77.09   27.70
  -3  -3   8   78.49   19.50
  -3  -3   8   68.59   16.60
   3  -3  -8   68.49   16.70
  -3   3  -8   82.99   14.20
  -3   3  -8   60.89   18.50
  -3   3  -8   68.79   17.30
  -3  -3   8   99.09   19.90
  -3  -3   8   77.19   13.90
   4  -3   8  240.58   31.60
  -4   3   8  233.08   29.90
  -4   3   8  214.28   24.20
  -4   3   8  220.98   35.00
  -4  -3  -8  236.68   24.00
  -4   3   8  225.78   38.50
  -4   3   8  202.48   23.60
  -4   3   8  146.19   38.90
  -4  -3  -8  245.68   26.40
   4   3  -8  190.38   21.40
  -4  -3  -8  226.48   33.70
  -4  -3   8  226.18   22.90
  -4  -3   8  173.28   38.30
  -4   3  -8  220.78   25.50
  -4   3  -8  283.07   35.90
  -4  -3   8  215.78   31.20
   4  -3  -8  278.47   34.10
  -4   3  -8  247.68   25.70
  -4  -3   8  255.17   29.60
  -4   3  -8  249.08   40.10
  -4   3  -8  236.38   30.60
  -5   3   8   16.80    9.40
  -5   3   8    7.50   11.50
  -5   3   8   16.20   16.00
  -5  -3  -8   41.30   11.40
  -5  -3  -8  -15.70   15.30
  -5  -3  -8    4.60   17.40
  -5   3   8   14.90    9.70
  -5  -3   8   21.40    9.50
  -5   3  -8   21.20   10.40
  -5  -3   8   15.00   12.10
  -5  -3   8    1.30   11.30
  -5   3  -8   13.80   14.10
   0   4   8  730.03   42.00
   0  -4  -8  731.23   31.90
   0   4   8  710.03   43.70
   0  -4   8  735.23   32.80
   0   4  -8  689.93   40.50
   0   4  -8  735.23   33.70
   0  -4  -8  660.73   32.90
   0   4   8  735.43   35.80
   0  -4   8  695.33   40.20
   1   4  -8 3267.57  106.79
  -1  -4  -8 3155.98  110.09
  -1   4   8 3406.16  121.69
   1  -4   8 3380.96  120.99
  -1   4   8 3217.78  105.69
  -1   4   8 3454.25  132.89
   1  -4   8 3491.85  112.39
  -1   4  -8 3347.67  116.99
  -1   4  -8 3457.05  123.59
   1  -4  -8 3447.05  111.49
  -1   4  -8 3287.87  110.79
   1   4   8 3459.25  118.79
  -1   4  -8 3345.77  109.09
  -1  -4   8 3423.46  117.69
   1  -4  -8 3314.67  108.69
   1   4   8 3337.07  109.29
  -1  -4   8 3430.66  112.39
  -2   4   8 1747.43   96.89
  -2   4   8 1777.22   65.19
  -2  -4  -8 1930.01   77.19
   2   4  -8 1804.52   63.49
  -2  -4  -8 1808.12   66.59
  -2  -4  -8 1625.24   64.89
  -2   4   8 1646.44   68.29
  -2   4   8 1733.83   66.99
  -2   4   8 1867.81   77.39
  -2   4   8 1799.42   68.69
  -2  -4   8 1764.62   71.59
   2   4   8 1741.73   62.19
   2   4   8 1641.84   70.79
  -2  -4   8 1546.05   83.89
  -2  -4   8 1755.12   66.69
  -2   4  -8 1678.33   65.49
  -2  -4   8 1785.82   71.09
   2  -4  -8 1749.22   68.89
  -2   4  -8 1629.14   73.39
  -2   4  -8 1840.42   70.29
  -2   4  -8 1866.81   72.39
   2  -4  -8 1867.71   66.29
  -2   4  -8 1661.33   66.59
  -3  -4  -8  198.68   31.60
   3   4  -8  174.88   19.90
  -3  -4  -8  143.79   19.30
  -3   4   8  134.59   21.50
   3  -4   8  145.49   23.00
  -3   4   8  110.19   24.80
  -3   4   8  132.49   19.20
  -3   4   8  164.58   22.40
  -3   4   8   69.69   27.30
  -3   4   8  135.09   28.10
  -3  -4  -8  196.58   24.00
  -3   4   8  149.39   23.90
  -3  -4  -8  133.19   18.40
  -3  -4   8  159.18   24.00
  -3   4  -8  148.79   24.40
  -3  -4   8  167.88   20.70
  -3   4  -8  114.59   19.40
  -3  -4   8  132.59   22.80
   3   4   8  128.99   17.70
  -3  -4   8  154.28   23.30
  -3   4  -8  138.69   31.40
  -3   4  -8  129.79   21.80
  -3  -4   8  155.28   18.40
  -3  -4   8  107.69   27.70
   3  -4  -8  121.49   21.70
  -3   4  -8  114.79   19.70
   3  -4  -8  151.38   22.20
   4  -4   8   92.69   23.90
  -4   4   8   98.89   28.20
  -4  -4  -8  105.89   20.30
  -4   4   8  101.29   28.60
  -4   4   8   89.59   19.90
  -4   4   8  113.59   22.30
   4   4  -8  111.89   17.90
  -4   4   8   86.49   34.40
  -4  -4  -8   95.59   24.30
  -4   4   8   70.19   18.50
  -4   4  -8  135.89   28.00
  -4   4  -8   82.09   27.70
   4  -4  -8  122.49   24.70
  -4  -4   8  135.99   25.70
  -4   4  -8  141.09   28.50
  -4  -4   8  109.39   25.00
  -4  -4   8  101.69   26.00
  -4   4  -8   78.09   23.20
  -5   4   8  214.88   24.40
  -5   4   8  220.28   25.10
  -5   4   8  164.28   25.80
  -5   4   8  191.18   22.90
  -5  -4  -8  203.58   26.30
  -5  -4  -8  209.18   18.20
  -5  -4   8  238.88   18.80
  -5  -4   8  154.88   21.70
  -5   4  -8  191.58   22.20
  -5  -4   8  242.88   22.60
  -5   4  -8  174.88   24.50
   0  -5   8 2635.54  101.39
   0  -5   8 2599.24   88.49
   0  -5  -8 2657.63   89.29
   0   5   8 2599.94  106.59
   0   5  -8 2458.25   85.49
   0  -5   8 2627.84   86.49
   0   5   8 2585.24   91.89
   0   5   8 2673.03  102.49
   0   5   8 2643.34   91.39
   0  -5  -8 2575.04   85.09
   0   5  -8 2444.76  100.69
  -1   5   8  546.45   35.10
   1  -5   8  538.15   33.40
  -1   5   8  606.04   48.90
   1   5  -8  535.65   28.20
  -1  -5  -8  536.05   32.00
  -1   5   8  536.05   41.20
   1   5  -8  585.54   30.50
  -1   5   8  541.05   41.40
   1  -5   8  566.24   42.90
  -1   5   8  546.95   41.00
   1   5   8  570.74   32.00
  -1   5  -8  506.15   32.50
  -1  -5   8  543.65   31.40
   1  -5  -8  534.55   30.60
   1   5   8  580.54   40.70
   1  -5  -8  567.44   32.60
  -1  -5   8  559.74   37.40
  -1   5  -8  545.15   32.10
  -1   5  -8  605.74   42.80
  -1   5  -8  606.34   40.20
  -2   5   8  316.57   44.60
  -2   5   8  285.87   25.70
  -2  -5  -8  276.77   26.70
   2  -5   8  234.68   28.20
   2   5  -8  286.77   20.80
  -2   5   8  179.18   24.30
  -2   5   8  281.97   22.40
  -2   5   8  285.77   23.70
  -2  -5  -8  242.68   21.40
  -2  -5  -8  283.47   24.80
  -2   5   8  225.48   34.10
  -2   5  -8  333.57   28.50
  -2  -5   8  259.37   21.30
  -2   5  -8  334.27   29.60
  -2  -5   8  348.67   27.40
  -2  -5   8  296.67   24.80
  -2   5  -8  305.37   38.50
  -2  -5   8  269.77   23.20
  -2   5  -8  287.97   39.80
  -2   5  -8  309.17   26.00
  -2   5  -8  292.57   31.60
  -2   5  -8  265.87   25.50
   2  -5  -8  283.97   26.90
   2   5   8  277.97   22.60
   2   5   8  270.37   34.80
  -2  -5   8  264.17   30.50
  -3   5   8   12.20   12.50
  -3   5   8   24.80   20.10
  -3  -5  -8    9.90   12.80
  -3  -5  -8   30.40   11.10
  -3   5   8   44.30   14.40
  -3   5   8   49.00   21.80
  -3  -5  -8    5.60   19.10
   3   5  -8   42.10   12.10
  -3   5   8   31.00   11.10
  -3  -5  -8   51.89   19.40
  -3   5   8   31.00   18.30
   3  -5   8   16.80   17.90
  -3   5  -8   53.69   22.00
  -3   5  -8   38.30   12.70
  -3  -5   8   22.80   12.00
   3   5   8    9.50   11.60
  -3   5  -8   30.50   14.50
  -3  -5   8   44.70   13.00
  -3  -5   8   36.50   14.60
  -3  -5   8   54.79   13.20
  -3  -5   8   31.40   13.90
   3  -5  -8   17.10   14.40
  -3   5  -8   29.20   13.60
  -3   5  -8   27.80   14.70
  -4   5   8  404.56   30.70
  -4  -5  -8  414.86   37.30
  -4   5   8  368.86   28.40
  -4  -5  -8  375.36   27.00
  -4   5   8  297.37   38.90
  -4   5   8  454.05   56.29
  -4   5   8  398.16   33.60
  -4   5   8  248.68   53.49
   4  -5   8  397.16   38.20
   4  -5  -8  405.56   37.90
  -4  -5   8  391.96   27.10
  -4   5  -8  421.56   32.40
  -4   5  -8  411.26   52.59
  -4   5  -8  386.86   42.20
   4   5   8  528.75   46.60
  -4  -5   8  434.96   35.80
  -4  -5   8  437.26   31.20
   4  -5  -8  417.76   40.20
  -4   5  -8  366.16   31.90
  -5   5   8   21.40    9.50
  -5   5   8   29.80   11.10
  -5  -5  -8   36.10   36.60
  -5   5   8   12.20    9.80
  -5   5   8   23.40   19.10
  -5  -5  -8   33.60   11.20
  -5   5  -8   26.00    9.50
  -5   5  -8   17.70   16.20
  -5  -5   8   13.90   11.40
  -5  -5   8    6.50    9.40
  -5   5  -8   11.90   12.60
  -5  -5   8   23.60   11.00
   0   6   8   15.00   13.00
   0   6   8    5.80   13.30
   0   6  -8   29.90   20.90
   0   6  -8    5.50   10.30
   0   6   8   17.00   23.00
   0   6   8   10.60   12.10
   0  -6   8   15.60    9.20
   0  -6   8   12.20   11.30
   0  -6  -8   15.80   10.50
   0   6  -8   -3.30   17.90
   0  -6   8    7.50   13.50
   1  -6   8  332.17   24.00
  -1  -6  -8  331.37   24.20
  -1   6   8  345.37   23.60
   1   6  -8  353.46   24.90
  -1   6   8  354.36   24.00
   1   6  -8  262.97   24.50
  -1  -6  -8  330.97   24.70
   1  -6   8  340.07   28.20
  -1   6   8  253.27   35.70
  -1  -6  -8  335.97   26.70
  -1  -6   8  350.66   24.80
   1  -6  -8  395.76   29.20
  -1   6  -8  369.36   42.70
  -1  -6   8  311.37   26.70
  -1   6  -8  348.47   26.10
  -1   6  -8  355.16   26.60
  -1   6  -8  323.77   34.30
  -1   6  -8  341.27   17.00
   1  -6  -8  358.36   26.20
   1   6   8  382.46   28.60
  -1   6  -8  357.56   29.10
   1   6   8  378.76   28.10
  -2   6   8  212.28   22.60
  -2  -6  -8  241.88   24.50
  -2   6   8  192.98   37.60
  -2   6   8  140.39   24.80
   2   6  -8  193.88   21.90
  -2   6   8  101.69   26.80
  -2  -6  -8  215.78   27.60
   2  -6   8  150.68   25.20
  -2   6   8  173.08   21.40
  -2  -6  -8  166.78   20.20
  -2   6   8  207.18   24.90
  -2   6   8  209.18   26.40
  -2   6  -8  230.38   23.70
   2  -6  -8  160.48   25.00
   2  -6  -8  177.08   24.40
   2   6   8  157.18   21.30
  -2  -6   8  241.88   33.70
  -2  -6   8  178.08   21.10
  -2   6  -8  187.58   25.60
  -2   6  -8  251.87   43.70
  -2  -6   8  152.68   17.20
  -2   6  -8  174.68   34.20
  -2   6  -8  195.48   28.90
   2   6   8  213.48   37.00
  -2  -6   8  198.28   20.30
  -2   6  -8  201.68   23.20
  -2  -6   8  134.89   19.40
  -3  -6  -8  220.18   23.60
  -3   6   8  181.08   25.30
  -3   6   8  226.88   36.90
  -3   6   8  223.08   27.20
  -3   6   8  171.28   50.19
   3  -6   8  259.27   25.00
   3  -6   8  187.98   29.20
  -3   6   8  183.18   37.70
  -3   6   8  274.47   24.80
   3   6  -8  268.97   27.50
  -3  -6  -8  280.57   38.50
  -3  -6  -8  232.88   25.60
  -3   6  -8  221.18   30.40
  -3  -6   8  252.57   25.20
   3   6   8  252.07   28.90
  -3  -6   8  284.17   36.40
   3  -6  -8  248.68   33.80
  -3   6  -8  248.48   27.90
  -3   6  -8  236.88   47.60
  -3   6  -8  238.98   27.00
  -3  -6   8  217.48   28.40
  -3  -6   8  192.88   23.50
  -3  -6   8  230.58   22.00
   4   6  -8   23.00   13.80
   4  -6   8   35.30   19.70
  -4   6   8    7.20   11.70
  -4   6   8   26.50   12.50
  -4   6   8    0.90   30.70
  -4   6   8    1.70   16.00
  -4  -6  -8    8.50    9.10
  -4   6   8   45.80   31.30
  -4   6   8    5.60   12.00
  -4  -6  -8    7.20   15.70
  -4   6  -8   28.50   16.10
  -4  -6   8    2.00   13.70
  -4   6  -8   48.10   30.00
  -4  -6   8    3.70   10.50
  -4   6  -8   12.70   13.60
   4  -6  -8   14.50   17.40
   4   6   8   -3.10   16.50
  -4   6  -8    0.80    9.30
   4  -6  -8   28.90   20.10
  -4  -6   8   12.90    9.10
  -4  -6   8   13.60   13.60
  -5   6   8   74.69   27.60
  -5   6   8   94.49   12.90
  -5   6   8   91.99   15.50
  -5  -6  -8  110.39   15.30
  -5   6  -8  117.89   14.90
  -5  -6   8  134.69   16.80
  -5   6  -8   86.89   13.00
  -5   6  -8   74.59   15.50
   0  -7  -8  371.66   28.00
   0   7   8  355.36   30.40
   0  -7   8  330.37   24.50
   0   7  -8  287.27   38.90
   0   7  -8  346.87   19.60
   0   7   8  356.06   22.20
   0  -7   8  377.26   26.40
   0   7  -8  330.47   26.80
   0   7   8  365.96   52.69
   0   7   8  350.96   32.10
   0  -7   8  290.47   38.40
   0   7  -8  382.66   29.30
   1  -7   8  119.19   29.10
   1   7  -8   71.59   12.90
  -1  -7  -8   84.69   17.60
  -1   7   8   79.39   29.30
   1  -7   8  104.69   16.00
  -1   7   8   77.79   20.80
  -1  -7  -8   94.59   16.10
  -1   7   8   75.49   17.60
  -1   7   8   62.49   16.30
  -1  -7  -8   99.69   16.60
  -1  -7   8   70.39   21.70
   1   7   8   83.69   24.10
  -1   7  -8   95.79   10.00
  -1   7  -8  107.99   30.10
   1  -7  -8   66.69   16.10
   1  -7  -8   67.69   16.80
   1   7   8   81.49   19.20
  -1   7  -8  106.89   16.40
  -1  -7   8  104.49   18.70
  -1  -7   8   84.69   15.10
  -1   7  -8   89.49   25.80
  -1   7  -8  121.59   32.10
   1   7   8   81.09   16.00
  -1  -7   8   98.09   15.30
   2   7  -8  132.29   19.70
  -2   7   8  242.38   36.40
  -2   7   8   94.79   36.20
  -2   7   8  144.99   22.60
  -2   7   8  135.09   20.40
  -2  -7  -8  153.18   20.60
   2  -7   8  148.79   27.50
  -2   7   8  138.59   22.50
  -2   7   8  154.38   37.60
  -2  -7  -8  126.79   18.20
  -2  -7  -8  172.78   28.80
   2  -7   8  198.38   20.90
  -2   7   8  174.68   29.00
   2   7   8  167.98   37.50
  -2  -7   8  184.08   27.60
   2  -7  -8  179.88   29.50
   2   7   8  127.79   21.90
  -2   7  -8  128.59   23.60
  -2   7  -8  153.28   43.80
   2  -7  -8  179.78   24.30
  -2   7  -8  187.48   29.60
  -2  -7   8  166.88   22.00
  -2   7  -8  148.19   20.20
  -2   7  -8  173.78   23.20
  -2  -7   8  124.99   19.60
  -2   7  -8  180.38   41.70
  -2  -7   8  181.98   31.40
  -2  -7   8  219.98   25.10
  -3  -7  -8  360.96   35.00
  -3   7   8  399.36   32.30
  -3   7   8  356.46   62.39
   3   7  -8  369.26   29.30
  -3  -7  -8  418.66   30.30
  -3  -7  -8  435.56   30.50
  -3   7   8  387.76   29.30
  -3   7   8  337.07   44.40
   3  -7   8  354.46   41.30
  -3   7   8  425.26   32.30
   3  -7   8  328.77   31.30
  -3   7   8  364.86   51.99
   3   7   8  350.06   31.90
  -3   7  -8  430.76   34.00
  -3  -7   8  343.77   31.90
  -3   7  -8  527.85   69.89
   3  -7  -8  405.26   34.30
  -3  -7   8  435.86   46.70
   3  -7  -8  436.46   39.40
  -3   7  -8  411.46   35.60
  -3  -7   8  400.56   26.70
  -3   7  -8  380.86   30.60
  -3  -7   8  386.26   29.90
  -3  -7   8  385.46   28.50
  -4   7   8   23.60   11.80
  -4  -7  -8   25.10   17.50
  -4  -7  -8   14.80   10.30
  -4   7   8   31.00   14.20
  -4   7   8   13.60   13.90
  -4  -7  -8    6.70   11.30
  -4   7   8    0.00   18.90
   4  -7   8   10.10   21.70
   4   7  -8   10.50   16.00
  -4   7   8   14.80   38.30
  -4   7  -8   30.80   15.70
   4  -7  -8   38.30   23.00
  -4  -7   8   32.20   11.40
   4  -7  -8   10.50   18.80
  -4  -7   8   14.60   12.10
  -4   7  -8    5.80   13.10
  -4   7  -8   26.40   12.30
  -4  -7   8   37.40   14.00
   4   7   8   -4.80   20.30
   0   8   8  201.08   18.70
   0  -8  -8  181.28   22.00
   0   8   8  146.89   25.90
   0   8  -8  178.88   33.50
   0  -8   8  172.18   22.70
   0  -8   8  212.98   22.80
   0  -8   8  148.59   34.60
   0   8   8  206.78   29.20
   0   8   8  136.19   36.50
   0  -8  -8  154.68   22.50
   0   8  -8  170.98   15.50
   0   8  -8  168.18   25.80
   1   8  -8  398.66   50.59
  -1   8   8  288.67   48.30
  -1  -8  -8  381.66   31.50
  -1   8   8  372.36   34.10
   1   8  -8  448.46   34.50
  -1   8   8  342.77   53.39
   1   8  -8  306.07   22.10
   1  -8   8  382.56   26.90
  -1   8   8  417.66   37.70
  -1  -8  -8  304.27   30.30
  -1  -8  -8  390.56   26.60
  -1   8  -8  333.27   52.49
   1   8   8  362.66   25.50
   1   8   8  375.66   49.90
   1  -8  -8  448.56   32.40
  -1   8  -8  365.06   32.50
  -1  -8   8  339.27   26.40
   1   8   8  371.36   36.00
   1   8   8  413.66   33.90
  -1   8  -8  470.05   60.99
  -1   8  -8  399.76   19.20
  -1  -8   8  357.46   44.50
  -1  -8   8  426.96   36.50
  -1   8  -8  423.46   32.10
  -2   8   8  292.07   29.40
   2  -8   8  299.87   26.10
   2  -8   8  304.77   38.70
  -2  -8  -8  332.27   28.10
  -2   8   8  378.86   72.79
  -2   8   8  390.46   62.79
  -2  -8  -8  292.47   25.30
  -2   8   8  345.97   46.10
  -2   8   8  283.57   25.90
  -2   8   8  260.97   26.70
  -2   8   8  333.37   29.10
  -2   8  -8  191.88   42.00
  -2   8  -8  317.57   53.89
   2   8   8  278.97   49.50
  -2  -8   8  300.47   25.30
  -2  -8   8  318.27   29.50
   2  -8  -8  248.08   33.10
  -2   8  -8  259.17   30.60
   2  -8  -8  381.86   57.19
  -2   8  -8  316.07   29.00
  -2   8  -8  274.77   36.20
  -2  -8   8  239.08   38.50
   2   8   8  302.37   34.30
  -2   8  -8  242.58   25.70
  -2  -8   8  250.87   24.90
   2   8   8  346.37   38.10
  -3  -8  -8  167.58   27.60
  -3  -8  -8  163.68   30.60
  -3   8   8  172.28   22.10
  -3   8   8  177.58   34.80
  -3   8   8  178.08   23.60
  -3  -8  -8  203.18   27.50
  -3   8   8   97.29   49.60
  -3   8   8  232.18   57.09
  -3   8   8  177.68   22.60
   3  -8   8  184.48   33.60
   3   8   8  190.08   29.20
  -3  -8   8  161.08   28.60
  -3   8  -8  168.98   51.09
  -3  -8   8  198.28   25.00
  -3  -8   8  163.68   25.80
  -3   8  -8  177.88   28.70
  -3  -8   8  219.58   34.90
  -3   8  -8  189.38   22.20
   3  -8  -8  210.38   26.80
  -3   8  -8  203.38   30.30
   3  -8  -8  195.98   34.40
  -4   8   8   80.69   14.40
  -4   8   8   94.29   17.60
  -4  -8  -8  100.09   15.20
  -4   8   8   87.49   24.10
  -4  -8  -8  114.09   25.20
  -4   8   8  135.09   18.10
   4   8  -8   96.59   24.90
  -4   8  -8  105.29   19.70
  -4  -8   8   96.19   14.90
  -4   8  -8   98.99   15.60
  -4   8  -8  117.49   19.20
   4  -8  -8   27.60   35.30
  -4  -8   8  138.89   18.00
   0  -9  -8  241.78   28.20
   0   9   8  236.08   19.30
   0   9   8  221.08   34.60
   0   9   8  256.77   50.89
   0   9  -8  183.08   39.10
   0  -9   8  208.88   21.90
   0   9   8  243.38   31.90
   0  -9   8  210.98   24.00
   0  -9  -8  226.58   23.50
   0   9  -8  211.08   23.00
   0   9  -8  223.38   17.90
   0  -9   8  209.48   26.90
   0   9  -8  244.38   31.90
   0  -9   8  176.18   37.80
  -1  -9  -8   18.70   11.40
   1   9  -8   21.70   26.00
  -1  -9  -8   41.40   15.70
   1   9  -8   30.90    9.50
   1  -9   8   24.60   13.20
  -1  -9  -8   38.10   13.20
  -1   9   8    0.00   12.70
  -1   9   8   81.59   38.90
   1  -9   8   46.50   15.90
  -1   9   8   37.30   21.10
  -1  -9   8   40.00   21.00
  -1  -9   8   19.30   10.60
   1   9   8   35.70   21.70
  -1   9  -8   34.20    7.20
  -1   9  -8   22.90   11.80
  -1   9  -8   24.40   18.40
   1   9   8   16.20   27.10
  -1   9  -8   28.20   17.60
   1   9   8   38.30   13.10
  -1   9  -8   38.90   26.10
   1  -9  -8    7.10   11.50
  -1  -9   8   16.80   10.30
   1   9   8    7.60   15.60
   2  -9   8   11.90   27.90
   2   9  -8   48.90   12.40
   2  -9   8   38.80   16.20
  -2  -9  -8   21.20   10.60
  -2   9   8  -21.40   56.99
  -2   9   8   28.90   18.70
  -2   9   8   48.80   17.60
  -2   9   8   43.80   21.60
   2   9  -8   59.29   18.90
  -2  -9  -8   31.70   15.70
  -2   9   8   24.90   17.50
  -2  -9  -8   39.40   12.00
  -2   9   8   41.60   38.30
   2   9  -8   40.90   26.40
   2   9   8   27.80   18.60
  -2  -9   8   27.50   12.60
  -2   9  -8   46.00   17.70
   2   9   8   43.10   15.10
  -2   9  -8   28.40   20.30
  -2   9  -8   82.39   59.29
   2   9   8   53.89   21.10
   2   9   8   41.10   34.70
  -2   9  -8   45.00   16.30
   2  -9  -8   48.40   16.60
  -2   9  -8   21.10   30.30
  -2  -9   8   12.10   18.00
   2  -9  -8   46.60   32.00
  -2   9  -8   58.29   22.10
  -2  -9   8   35.50   11.00
  -3   9   8  361.26   30.10
   3  -9   8  356.66   45.30
  -3   9   8  314.87   76.89
  -3  -9  -8  407.76   36.60
  -3  -9  -8  393.26   29.10
   3   9  -8  419.76   28.90
  -3   9   8  570.34   91.89
  -3   9   8  330.47   44.10
   3   9  -8  405.36   61.49
   3   9  -8  365.66   34.80
  -3  -9  -8  377.06   27.40
  -3   9   8  350.06   31.40
   3  -9  -8  388.06   32.80
  -3  -9   8  416.76   47.50
   3   9   8  437.66   39.80
  -3   9  -8  371.46   75.59
  -3   9  -8  393.26   31.70
  -3  -9   8  362.06   27.00
  -3   9  -8  381.76   33.60
  -3  -9   8  370.86   27.60
  -4  -9  -8  213.08   18.10
  -4   9   8  213.88   19.20
   4  -9   8  160.18   20.20
  -4   9   8  187.78   29.90
  -4  -9  -8  237.78   29.00
  -4   9  -8  175.18   17.20
   4  -9  -8  189.28   27.70
  -4   9  -8  213.18   21.40
  -4  -9   8  212.78   19.50
  -4   9  -8  126.39   24.60
  -4  -9   8  225.78   19.90
   0  10  -8   67.59   14.90
   0 -10  -8   68.49   19.70
   0  10   8   61.79   12.50
   0 -10   8   80.49   16.30
   0 -10   8  105.09   20.00
   0 -10  -8   57.89   16.80
   0  10  -8   77.39   11.50
   0 -10   8   45.90   19.60
   0  10   8  104.09   41.30
   0  10   8   53.39   18.00
   0  10  -8   22.70   31.60
   0 -10   8  -15.20   35.60
   0  10  -8  142.19   44.80
   1  10  -8   13.70   24.10
  -1 -10  -8    9.20   11.20
  -1  10   8   47.50   34.10
  -1  10   8   37.60   21.20
   1  10  -8   28.50   19.60
   1  10  -8   23.60   10.50
   1 -10   8   18.30   12.90
   1 -10   8   16.10   11.50
  -1 -10  -8   16.80   14.00
  -1  10   8   40.40   19.40
  -1  10  -8   27.40   24.40
  -1 -10   8   20.90   11.80
   1  10   8   33.30   20.70
   1  10   8   29.20   34.80
  -1 -10   8   23.50   11.90
   1 -10  -8   18.60   13.90
   1  10   8    7.30   10.70
  -1 -10   8   41.30   27.30
  -1  10  -8   13.50   15.50
  -1  10  -8   18.10    5.20
   1  10   8   37.70   23.20
  -1  10  -8   33.20   13.70
  -2 -10  -8   59.39   19.90
  -2  10   8   59.59   24.70
   2 -10   8   45.10   15.60
  -2  10   8   48.80   40.20
  -2 -10  -8   48.20   12.50
   2  10  -8   54.39   12.00
  -2 -10  -8   72.29   15.10
   2 -10   8   64.39   17.50
   2  10  -8   46.40   20.00
  -2  10   8   55.59   16.70
   2  10  -8   93.29   32.90
  -2  10   8  -10.50   18.20
  -2  10  -8   42.10   20.50
  -2 -10   8   76.99   15.80
  -2  10  -8   65.19   24.40
  -2  10  -8   74.09   43.10
   2  10   8  113.39   49.80
   2 -10  -8   56.79   17.60
   2  10   8   75.39   26.30
  -2 -10   8   60.99   14.40
  -2 -10   8   76.29   29.60
   2  10   8   41.60   14.20
   2  10   8   55.89   24.60
  -2  10  -8   39.40   15.70
  -3 -10  -8   45.00   12.70
   3 -10   8   10.00   14.50
  -3  10   8   37.70   14.30
  -3  10   8   15.40   47.80
  -3 -10  -8   60.39   18.50
   3  10  -8   51.39   34.00
   3  10  -8   74.59   14.60
  -3  10   8   42.00   20.70
   3  10  -8   22.20   21.70
  -3 -10  -8   28.00   10.10
   3  10   8   87.09   25.80
   3  10   8   56.79   15.00
  -3  10  -8   52.39   17.40
  -3 -10   8   61.09   13.80
  -3  10  -8   60.99   18.40
   3 -10  -8   32.40   14.40
  -3 -10   8   54.29   13.40
  -3  10  -8   29.40   13.80
  -4 -10  -8   29.40    7.90
  -4  10   8   23.80   18.20
   4 -10   8   15.40   10.10
  -4  10   8   19.90    9.20
  -4 -10   8   27.00    8.20
  -4  10  -8   10.60    9.40
  -4 -10   8   38.30   10.20
   0  11  -8   73.29   34.90
   0 -11  -8  124.29   24.80
   0  11  -8  102.49   13.10
   0  11   8  143.99   51.69
   0  11   8   78.19   11.90
   0 -11   8   96.09   17.70
   0  11  -8  126.29   19.90
   1 -11   8  150.68   22.50
   1  11  -8  213.68   23.80
  -1  11   8  242.78   60.39
   1  11  -8  266.77   52.69
   1 -11   8  186.88   21.40
  -1 -11  -8  173.98   28.00
  -1 -11  -8  282.17   27.30
  -1  11   8  190.08   44.70
  -1  11   8  136.19   29.90
   1  11  -8  220.08   37.80
   1  11  -8  216.38   17.40
  -1  11   8  172.28   23.10
   1 -11  -8  180.88   26.20
  -1 -11   8  183.48   20.30
  -1 -11   8  164.88   44.90
  -1 -11   8  229.28   23.50
  -1  11  -8  213.88   55.29
   1  11   8  197.28   58.69
   1  11   8  220.88   39.90
   1  11   8  218.38   19.40
  -1  11  -8  200.78   23.20
  -1  11  -8  224.08   34.70
   1  11   8  212.78   34.10
   2  11  -8   -0.20   22.10
   2 -11   8    9.70   14.30
  -2 -11  -8   20.00   15.00
   2 -11   8    2.20   15.80
   2  11  -8   16.80   11.90
  -2  11   8    9.80   21.00
  -2  11   8   36.20   21.40
  -2  11   8    1.90   14.70
  -2 -11  -8   14.20    9.20
  -2  11   8   17.60   45.80
   2  11  -8  -25.90   29.10
  -2  11  -8   32.90   21.60
  -2 -11   8   13.80    9.30
   2  11   8   -4.40   23.70
  -2  11  -8   20.40   13.80
   2  11   8    4.00   10.00
   2  11   8    8.30   63.99
  -2 -11   8   33.10   29.80
   2 -11  -8   11.40   14.10
   2  11   8    8.70   22.40
  -2 -11   8   12.60   10.40
  -2  11  -8   20.30   65.79
   3  11  -8   47.60   10.10
   3 -11   8   22.80   14.00
  -3  11   8   40.30   12.50
  -3 -11  -8   53.89   12.20
  -3 -11  -8   32.80   18.60
  -3  11   8   35.70   18.90
   3  11  -8   32.20   27.10
  -3  11  -8   64.59   14.90
   3  11   8   44.00   12.30
   3 -11  -8   21.70   12.40
  -3 -11   8   31.10   12.30
  -3 -11   8   63.79   14.10
   0  12  -8   10.80   12.80
   0  12  -8   15.80   36.00
   0 -12   8   16.20   11.40
   0  12   8  -27.90   37.80
   0  12   8   22.40   19.90
   0 -12   8   -5.10   16.20
   0  12  -8   23.80   15.50
   0 -12  -8    8.70   12.70
   0  12  -8   27.40    7.80
  -1  12   8  123.59   57.89
  -1  12   8  132.69   34.70
   1 -12   8   63.59   17.10
   1  12  -8  104.69   27.30
  -1 -12  -8  142.99   18.70
   1  12  -8  108.09   17.10
   1  12  -8   94.99   12.40
   1  12  -8  103.29   46.00
  -1 -12  -8  126.49   34.20
  -1  12   8  106.89   19.10
   1 -12   8   98.39   16.00
  -1 -12   8  119.39   18.50
   1  12   8   96.69   53.59
  -1  12  -8  101.39   24.50
  -1  12  -8  105.09   19.10
   1  12   8   99.29   26.00
   1 -12  -8   80.19   19.00
   1  12   8  111.29   14.80
  -1 -12   8  104.29   16.90
  -1  12  -8  169.18   54.59
  -2  12   8   -5.50   16.00
   2 -12   8    2.80   10.40
   2  12  -8   35.70   14.50
   2  12  -8    4.90    7.00
  -2 -12  -8    4.20   14.70
  -2 -12  -8    6.10    8.20
  -2  12   8   13.40   17.40
   2  12  -8   23.60   40.00
  -2  12  -8  -17.90   39.70
  -2 -12   8   13.30    9.80
  -2 -12   8    2.00    8.30
   2  12   8   -9.70   22.50
   2  12   8    5.20    7.90
   2 -12  -8   13.00   11.80
  -2  12  -8    8.50   10.90
  -3  12   8   11.70   18.50
  -3 -12  -8   12.10    7.50
  -3  12   8   21.50   13.00
   3 -12   8    3.10   11.80
   3  12  -8   12.40    6.60
  -3  12  -8   15.90   10.00
   3 -12  -8   -7.20   12.60
  -3 -12   8   -0.40    8.00
  -3 -12   8   19.60    9.00
   3  12   8   10.40    8.30
   0 -13  -8  309.97   29.50
   0  13  -8  376.26   33.70
   0  13   8  226.78   67.79
   0  13  -8  282.07   68.99
   0  13   8  317.87   39.40
   0 -13   8  299.87   22.30
  -1 -13  -8  204.88   19.70
   1  13  -8  166.58   13.50
  -1  13   8  143.79   26.90
  -1  13   8  105.49   19.70
  -1 -13  -8  140.59   22.40
   1  13  -8  214.28   20.60
   1 -13   8  151.78   17.10
   1 -13   8  188.88   25.90
   1  13  -8  129.99   22.30
  -1  13  -8  188.38   27.90
   1 -13  -8  123.59   20.40
   1  13   8  166.18   26.40
  -1  13  -8  161.58   19.20
  -1 -13   8  154.28   17.90
  -2 -13  -8    0.90    7.90
   2 -13   8   -6.10   12.00
  -2 -13  -8   -7.30   14.80
  -2  13   8  -20.60   14.20
   2  13  -8    1.90    5.50
   2  13  -8   -2.80   11.30
   2 -13  -8    6.00   11.30
  -2 -13   8   13.00    8.00
  -2 -13   8   -6.30    9.10
  -2  13  -8    8.70    9.90
   2  13   8   11.10    6.90
   0 -14  -8   -2.60   16.10
   0  14   8    5.30   15.10
   0  14   8   -3.90   12.70
   0  14  -8   13.90   10.50
   0  14  -8   14.10   15.40
   0 -14   8   18.80    8.90
  -1 -14  -8    3.80   13.30
  -1  14   8   16.30   12.90
   1  14  -8    9.00   14.50
   1  14  -8    6.70    4.60
   1  14  -8  -16.90   16.20
  -1  14  -8    9.00    9.70
  -1 -14   8    0.50    6.60
   1 -14  -8   10.20   11.60
   1  14   8   -4.80   17.20
  -1  14  -8  -28.20   21.70
   0   0  -9    5.60    6.80
   0   0   9   10.10   10.60
   0   0   9   -6.30    7.10
   1   0  -9   81.19   11.80
  -1   0   9   78.49   20.10
   1   0   9   82.89   12.30
  -1   0   9  102.59   13.40
  -1   0   9   73.09   15.60
  -2   0  -9  692.33   45.00
  -2   0   9  787.72   43.20
   2   0   9  725.83   32.60
   2   0  -9  741.53   33.10
  -2   0   9  777.32   36.30
  -2   0   9  734.33   40.80
  -2   0  -9  765.22   38.20
  -2   0  -9  728.23   39.40
  -2   0   9  739.03   54.99
  -3   0  -9  327.67   29.30
  -3   0   9  286.77   32.90
  -3   0   9  281.17   25.80
  -3   0  -9  283.27   22.80
  -3   0   9  311.97   25.70
  -3   0   9  349.77   32.10
  -3   0   9  312.97   24.80
   3   0  -9  303.37   24.40
  -3   0  -9  300.87   30.50
  -3   0   9  259.37   32.70
  -3   0   9  289.27   47.70
  -3   0  -9  326.27   30.40
   4   0  -9  309.07   28.10
  -4   0  -9  345.67   26.30
  -4   0  -9  306.97   28.90
  -4   0   9  286.87   37.10
  -4   0   9  343.67   39.20
  -4   0   9  308.77   30.70
  -4   0   9  378.46   27.70
  -4   0   9  340.37   30.30
  -4   0  -9  354.46   32.80
  -4   0   9  226.38   46.20
  -4   0  -9  336.47   37.20
  -4   0   9  329.27   28.00
   4   0   9  355.36   30.00
  -4   0  -9  355.76   39.70
  -5   0  -9    9.30   13.90
  -5   0   9   -9.00   22.60
  -5   0   9   25.60   14.70
  -5   0  -9    8.30   14.70
  -5   0   9    7.90    9.00
  -5   0  -9   10.30   10.50
   0   1   9    4.70    7.60
   0   1   9    8.50    9.50
   0   1   9   10.10   10.70
   0  -1   9    9.30    8.30
   0   1  -9   13.40    8.00
   0  -1   9    8.80    9.60
   0  -1  -9    4.00    6.80
   0  -1   9   14.10    8.20
  -1   1   9 1071.09   41.90
   1  -1   9 1118.99   43.70
  -1   1   9 1127.69   50.29
  -1   1   9 1081.49   57.89
   1   1  -9 1062.29   41.50
  -1   1  -9 1092.99   43.60
  -1  -1   9 1071.69   48.70
   1  -1  -9 1078.79   42.90
   1   1   9 1103.49   42.40
  -1  -1   9 1166.98   57.19
  -2   1   9  446.96   32.90
  -2   1   9  438.96   26.80
  -2   1   9  438.26   31.70
  -2  -1  -9  454.35   28.60
  -2  -1  -9  415.06   33.40
  -2  -1  -9  461.15   30.80
   2   1  -9  457.25   23.80
  -2   1   9  419.86   42.90
   2  -1   9  443.56   25.50
  -2   1  -9  429.66   29.00
  -2  -1   9  473.95   31.20
  -2  -1   9  496.15   33.50
  -2   1  -9  430.16   29.50
   2   1   9  449.46   23.60
  -2  -1   9  451.45   26.60
  -2  -1   9  404.26   40.50
  -3  -1  -9  437.56   34.60
  -3  -1  -9  417.36   33.90
  -3  -1  -9  460.05   31.70
  -3   1   9  496.15   39.90
  -3   1   9  443.36   62.69
  -3   1   9  444.96   34.20
  -3  -1  -9  396.76   27.10
  -3   1   9  454.65   29.80
  -3   1   9  435.16   28.90
  -3   1   9  460.95   31.60
   3  -1   9  449.76   28.70
  -3  -1   9  484.95   38.70
  -3  -1   9  435.06   28.40
  -3  -1   9  496.55   40.90
  -3  -1   9  440.56   31.00
  -3   1  -9  402.76   33.70
  -3  -1   9  441.16   32.90
  -3   1  -9  473.65   35.30
  -3  -1   9  438.16   63.09
  -3   1  -9  437.86   32.80
  -3   1  -9  426.66   27.50
   3  -1  -9  450.45   29.30
  -3   1  -9  507.85   35.90
   3   1   9  451.85   30.80
  -3  -1   9  423.16   29.30
  -4  -1  -9  418.66   36.50
   4   1  -9  377.46   28.90
  -4   1   9  402.16   30.80
   4  -1   9  405.76   33.50
  -4  -1  -9  397.26   33.90
  -4  -1  -9  390.16   27.70
  -4   1   9  477.95   41.00
  -4   1   9  254.17   52.49
  -4   1   9  409.36   39.50
  -4   1   9  378.16   32.20
  -4   1   9  389.76   33.60
  -4   1   9  440.56   30.20
  -4  -1  -9  388.96   34.10
  -4  -1  -9  376.16   31.00
  -4  -1   9  389.66   28.90
  -4  -1   9  394.96   28.10
   4  -1  -9  384.86   31.40
  -4   1  -9  389.66   27.40
  -4   1  -9  420.66   36.10
  -4  -1   9  377.26   31.40
  -4  -1   9  447.56   35.80
  -4   1  -9  389.36   35.60
  -4   1  -9  408.96   32.40
  -4  -1   9  254.67   50.09
  -4   1  -9  444.76   39.70
   4   1   9  394.36   29.90
  -4  -1   9  386.26   31.40
  -4  -1   9  398.86   36.60
  -5  -1  -9  242.58   29.70
  -5   1   9  166.58   26.50
  -5   1   9  194.78   22.30
  -5   1   9  144.29   17.20
  -5  -1  -9  215.58   26.10
  -5   1  -9  183.48   20.40
  -5  -1   9  156.48   24.50
  -5   1  -9  240.38   28.90
  -5  -1   9  180.88   18.40
  -5   1  -9  177.28   24.60
   0   2   9 1577.64   57.59
   0   2  -9 1699.13   55.59
   0   2   9 1491.55   62.49
   0  -2  -9 1499.95   53.99
   0  -2   9 1545.75   62.59
   0   2  -9 1569.94   63.49
   0   2   9 1478.75   63.59
   0  -2   9 1613.54   57.19
   1  -2   9  929.61   40.60
  -1  -2  -9  845.12   39.60
  -1   2   9  860.01   42.40
  -1   2   9  946.61   54.79
  -1   2   9  915.71   37.30
   1   2  -9  946.21   37.80
   1  -2   9  902.21   45.90
  -1   2   9  955.80   46.10
  -1  -2   9  928.11   41.50
  -1  -2   9  978.70   51.29
  -1   2  -9  867.11   38.30
  -1  -2   9  922.91   43.40
   1   2   9  881.01   37.40
   1  -2  -9  870.31   38.30
  -2  -2  -9   35.80   13.80
  -2   2   9    7.10   11.60
  -2  -2  -9   14.40   11.70
  -2  -2  -9   -6.10   13.90
  -2   2   9   31.40   10.00
  -2   2   9   28.40   12.40
   2  -2   9   22.50    9.60
  -2  -2  -9   30.70    9.40
   2   2  -9   26.60    8.90
  -2   2   9   10.90   16.20
   2  -2  -9   14.70    9.00
  -2  -2   9   35.80   13.30
  -2  -2   9   14.00   10.60
  -2  -2   9   25.20   11.40
  -2  -2   9   29.50   10.50
   2   2   9   23.10    8.20
  -2   2  -9   14.50   11.70
  -2   2  -9   30.40   11.30
  -2  -2   9   11.00    8.90
  -2   2  -9   27.10   12.40
  -2   2  -9   22.70   12.30
  -2  -2   9   27.30   14.70
  -3   2   9  635.64   35.60
  -3  -2  -9  685.03   35.60
  -3   2   9  670.63   47.20
  -3  -2  -9  630.44   38.50
  -3   2   9  619.44   41.90
  -3  -2  -9  680.13   44.20
  -3   2   9  755.42   41.00
  -3   2   9  636.94   63.89
  -3   2   9  707.73   48.70
   3   2  -9  675.63   33.10
  -3  -2  -9  711.83   41.20
  -3   2   9  644.44   36.00
   3  -2   9  690.53   39.50
  -3   2  -9  709.53   39.30
  -3  -2   9  575.14   56.99
  -3  -2   9  669.13   39.40
  -3  -2   9  716.73   42.60
  -3  -2   9  682.73   36.50
  -3  -2   9  676.33   35.70
  -3  -2   9  688.93   37.80
  -3   2  -9  608.44   39.20
  -3  -2   9  709.33   45.50
   3  -2  -9  614.94   37.20
  -3   2  -9  702.53   43.00
  -3   2  -9  648.74   46.50
  -3   2  -9  648.54   40.50
  -3   2  -9  624.04   34.00
  -4  -2  -9  101.49   21.90
  -4   2   9   86.89   15.30
  -4   2   9  139.19   21.20
  -4  -2  -9  136.39   18.40
  -4   2   9   96.39   19.50
  -4   2   9  114.99   23.10
   4  -2   9  107.29   23.10
  -4   2   9  131.39   29.60
  -4  -2  -9  124.79   21.80
   4   2  -9  132.89   20.00
  -4   2   9   78.89   33.40
  -4  -2  -9  122.29   21.00
   4  -2  -9  152.28   25.00
  -4  -2   9  121.49   27.10
  -4   2  -9   86.09   20.90
  -4   2  -9  117.99   20.30
  -4  -2   9  126.49   38.90
  -4   2  -9  104.59   21.00
  -4  -2   9  175.68   23.50
   4   2   9  154.88   22.70
  -4  -2   9  138.49   22.90
  -4  -2   9  154.38   20.60
  -5  -2  -9    5.00   10.30
  -5   2   9    4.80   15.00
  -5   2   9    6.50   11.70
  -5  -2  -9   11.10   10.90
  -5  -2  -9    4.80   15.80
  -5   2   9    9.30    9.40
  -5   2   9   11.40   10.10
  -5  -2   9   -3.50   12.80
  -5  -2   9   14.30    9.00
  -5   2  -9    9.20   10.60
  -5  -2   9   12.40   12.20
  -5   2  -9   13.20   13.50
   0  -3  -9  196.88   17.70
   0   3   9  207.08   18.50
   0   3  -9  201.98   16.90
   0  -3   9  182.98   22.90
   0   3  -9  181.68   31.50
   0   3   9  274.27   33.00
   0  -3   9  191.38   17.50
   0   3   9  167.28   21.90
  -1   3   9  325.77   28.40
  -1  -3  -9  320.17   24.00
   1  -3   9  358.86   24.80
  -1   3   9  380.96   35.60
   1  -3   9  323.67   29.80
   1   3  -9  384.96   22.50
  -1   3   9  304.17   20.50
  -1   3   9  305.27   28.30
  -1   3  -9  323.37   22.30
   1  -3  -9  332.07   22.80
  -1   3  -9  357.56   29.20
  -1   3  -9  285.67   21.60
  -1  -3   9  338.37   26.60
   1   3   9  335.67   21.60
  -1   3  -9  304.37   21.70
   1   3   9  332.67   25.70
  -1  -3   9  350.36   31.40
  -2   3   9 1407.86   52.99
  -2   3   9 1365.26   63.39
  -2   3   9 1254.37   52.89
  -2   3   9 1429.66   72.49
  -2   3   9 1187.68   55.29
   2  -3   9 1366.46   57.09
  -2  -3  -9 1214.58   53.79
  -2  -3  -9 1393.26   52.99
  -2   3   9 1287.27   53.89
   2   3  -9 1385.96   50.89
  -2   3  -9 1260.77   49.60
  -2   3  -9 1330.07   55.29
  -2   3  -9 1308.17   55.39
  -2  -3   9 1283.87   54.79
  -2  -3   9 1316.97   60.09
  -2   3  -9 1336.27   57.89
   2   3   9 1318.97   49.50
  -2  -3   9 1318.87   58.19
  -2  -3   9 1285.37   49.99
   2  -3  -9 1380.86   55.59
  -2  -3   9 1236.58   72.99
  -3   3   9  521.25   34.70
   3  -3   9  475.05   34.90
  -3   3   9  492.55   37.80
  -3  -3  -9  433.06   37.50
  -3   3   9  541.15   34.60
  -3   3   9  530.85   42.30
  -3  -3  -9  409.46   35.00
  -3   3   9  497.45   43.10
  -3   3   9  592.04   34.40
  -3  -3  -9  551.24   36.40
  -3  -3  -9  534.35   38.90
  -3   3   9  424.66   67.39
  -3  -3  -9  386.06   33.30
   3   3  -9  522.25   28.90
   3  -3  -9  433.96   42.80
  -3   3  -9  553.24   39.00
  -3   3  -9  514.15   36.30
  -3  -3   9  551.14   32.40
   3   3   9  509.55   29.00
  -3   3  -9  510.85   34.00
   3  -3  -9  526.75   35.50
  -3   3  -9  522.25   44.00
  -3   3  -9  520.35   34.60
  -3  -3   9  513.05   36.20
  -3  -3   9  531.15   53.39
   4  -3   9   52.49   18.90
  -4   3   9   44.90   33.30
   4   3  -9   18.60   12.10
  -4   3   9   44.30   13.10
  -4   3   9   29.90   13.10
  -4   3   9   51.89   30.70
  -4  -3  -9   30.30   11.30
  -4   3   9    2.00   16.80
  -4   3   9   29.30   20.00
  -4  -3  -9   62.99   17.00
  -4  -3   9   40.70   23.10
  -4  -3   9   44.60   14.70
  -4   3  -9   35.40   17.80
  -4  -3   9   30.60   11.90
  -4   3  -9   19.00   13.50
   4   3   9   24.50   16.50
   4  -3  -9   29.90   16.40
  -4   3  -9   31.20   21.90
  -4  -3   9   65.29   18.40
  -4   3  -9   18.10   15.50
  -4  -3   9   42.60   26.70
  -5   3   9   42.00   12.00
  -5  -3  -9   54.29   19.10
  -5  -3  -9   13.60   21.50
  -5  -3  -9   58.59   12.30
  -5   3   9   58.39   20.60
  -5   3   9   63.09   15.90
  -5  -3   9   72.29   14.70
  -5  -3   9   87.99   13.40
  -5   3  -9   62.79   13.80
  -5  -3   9   43.40   14.20
  -5   3  -9   84.19   18.20
   0   4   9 1492.55   57.79
   0   4  -9 1474.95   53.59
   0  -4   9 1420.66   64.49
   0  -4  -9 1429.56   52.49
   0   4   9 1381.46   57.19
   0   4   9 1459.25   65.29
   0  -4  -9 1433.86   59.99
   0  -4   9 1471.05   54.09
   0   4   9 1503.35   68.79
   0   4  -9 1406.36   54.89
   1   4  -9  238.68   19.00
  -1  -4  -9  243.58   22.20
   1  -4   9  236.08   22.50
  -1   4   9  239.48   24.20
  -1   4   9  254.77   34.00
  -1   4   9  182.28   31.50
   1  -4   9  270.27   32.00
  -1   4   9  292.87   31.50
  -1  -4   9  245.28   26.90
  -1   4  -9  247.88   21.00
   1   4   9  251.77   29.50
  -1   4  -9  218.88   29.50
  -1   4  -9  239.18   20.10
   1  -4  -9  232.68   19.80
   1   4   9  236.38   20.10
  -1   4  -9  223.18   22.60
   1  -4  -9  221.78   21.00
  -1  -4   9  198.18   20.40
  -2   4   9  242.28   20.00
  -2   4   9  244.18   31.30
  -2  -4  -9  187.08   20.60
  -2   4   9  189.58   37.00
  -2   4   9  256.77   32.20
  -2   4   9  270.67   22.50
   2   4  -9  280.17   20.40
  -2   4   9  326.17   29.70
  -2  -4  -9  223.68   25.10
  -2   4   9  274.57   26.90
   2  -4   9  176.48   22.70
  -2  -4  -9  268.87   21.30
  -2  -4   9  312.77   26.20
  -2  -4   9  248.98   20.50
  -2  -4   9  228.18   38.40
  -2   4  -9  263.47   24.40
   2   4   9  269.07   20.90
  -2   4  -9  287.67   35.80
  -2  -4   9  301.97   33.20
  -2   4  -9  248.88   26.60
  -2  -4   9  241.78   23.30
   2  -4  -9  277.57   25.00
  -2  -4   9  244.68   24.10
   2   4   9  268.57   28.50
   2  -4  -9  302.07   24.40
  -2   4  -9  239.28   24.60
  -2   4  -9  262.37   23.00
  -3   4   9  467.05   40.80
  -3  -4  -9  391.66   29.70
  -3   4   9  429.86   29.30
  -3   4   9  424.36   68.69
  -3   4   9  378.66   35.50
   3  -4   9  431.66   33.90
  -3   4   9  347.17   43.30
   3   4  -9  368.06   26.00
  -3   4   9  422.86   31.90
  -3   4   9  424.26   31.20
  -3  -4  -9  377.76   34.70
  -3  -4  -9  427.56   32.70
  -3  -4  -9  409.46   28.30
  -3   4  -9  392.26   45.40
  -3  -4   9  436.36   33.90
  -3  -4   9  350.36   51.79
  -3  -4   9  366.26   29.10
   3  -4  -9  414.26   33.70
  -3   4  -9  406.76   30.60
  -3   4  -9  398.36   35.20
  -3   4  -9  483.15   53.09
  -3  -4   9  422.76   32.00
  -3  -4   9  391.06   27.70
   3   4   9  431.16   27.70
  -3   4  -9  444.66   33.80
  -3  -4   9  397.06   34.00
   3  -4  -9  462.15   33.30
  -4   4   9  199.88   40.50
  -4  -4  -9  164.58   20.30
  -4   4   9   85.99   37.70
  -4   4   9  162.58   31.30
   4  -4   9  200.88   31.20
  -4   4   9  174.38   22.70
  -4   4   9  136.39   22.70
  -4   4   9  182.58   24.10
   4   4  -9  170.38   22.10
  -4  -4  -9  139.59   25.70
  -4  -4   9  188.38   22.10
  -4   4  -9  199.48   36.50
  -4   4  -9  154.58   25.30
  -4  -4   9  185.68   24.90
   4   4   9  169.18   24.80
  -4  -4   9  170.88   28.00
  -4   4  -9  118.79   24.20
  -4  -4   9  242.08   27.20
  -4   4  -9  183.28   24.40
  -4   4  -9  175.68   23.80
   4  -4  -9  205.48   30.90
  -5   4   9   23.00   12.10
  -5   4   9   52.79   11.90
  -5   4   9   54.49   12.20
  -5  -4  -9   51.59   19.20
  -5  -4  -9   51.19   12.00
  -5   4   9   36.60   20.60
  -5   4  -9   35.10    9.80
  -5  -4   9   48.20   13.30
  -5  -4   9   47.40   11.10
  -5   4  -9   60.69   16.20
  -5  -4   9   43.10   15.10
   0  -5  -9   19.80   17.30
   0   5  -9   10.80   13.60
   0   5   9   -4.90   13.30
   0  -5   9   12.90   12.10
   0  -5   9   24.30   12.70
   0   5   9    5.00   16.20
   0  -5   9   34.20   11.50
   0  -5  -9   19.00   10.20
   0   5  -9   22.30    9.80
   0   5   9   20.80   11.50
   0   5   9    7.20   11.60
   1   5  -9 1167.38   49.70
  -1  -5  -9 1246.08   53.49
  -1   5   9 1201.38   71.99
   1  -5   9 1230.48   54.89
  -1   5   9 1276.97   65.09
  -1   5   9 1238.68   47.50
  -1   5   9 1120.29   54.29
  -1  -5  -9 1135.99   48.40
   1  -5   9 1112.59   64.09
  -1  -5   9 1160.68   51.69
  -1  -5   9 1149.89   45.70
  -1   5  -9 1088.29   49.20
   1   5   9 1240.08   61.29
  -1   5  -9 1197.58   51.29
  -1   5  -9 1187.68   72.39
  -1   5  -9 1209.18   59.19
  -1  -5   9 1193.48   51.19
   1   5   9 1200.58   51.89
  -1   5  -9 1157.18   48.00
  -1  -5   9 1207.78   59.59
   1  -5  -9 1156.78   49.20
   1  -5  -9 1153.38   51.69
  -2   5   9  108.39   15.30
  -2   5   9  147.19   18.80
  -2  -5  -9  137.39   18.40
  -2   5   9  126.09   28.60
  -2  -5  -9  120.49   32.90
  -2  -5  -9  146.29   22.70
  -2   5   9  119.39   18.90
  -2   5   9  153.08   24.00
  -2   5   9   96.79   19.50
  -2  -5  -9   97.79   14.80
   2  -5  -9  149.99   21.60
   2   5   9  106.39   17.60
  -2  -5   9  162.98   22.80
  -2   5  -9  139.49   21.50
  -2   5  -9  146.29   20.00
  -2   5  -9  136.79   21.70
  -2  -5   9  147.49   19.80
   2   5   9  167.68   29.80
  -2  -5   9  127.69   22.30
   2  -5  -9  126.49   24.30
  -2   5  -9  159.48   20.30
  -2   5  -9  124.29   25.70
  -2  -5   9  127.09   16.50
  -2  -5   9  131.19   16.40
  -3  -5  -9   28.70   17.30
  -3   5   9   19.80   12.60
  -3   5   9   24.60   19.70
  -3   5   9   11.80    9.30
  -3   5   9   42.90   20.30
   3   5  -9   22.40   11.70
  -3   5   9    9.60   19.70
  -3   5   9   16.30   20.30
  -3   5   9   23.60   14.90
  -3  -5  -9   26.80   17.40
  -3  -5  -9    8.30   12.20
  -3  -5  -9   34.90   12.70
   3  -5   9   34.50   15.80
  -3  -5   9    6.40   13.10
  -3  -5   9   17.70   14.70
  -3  -5   9   19.40   10.00
  -3  -5   9   51.39   14.30
  -3   5  -9   -2.30   18.80
  -3   5  -9   17.90   21.40
  -3   5  -9   37.60   18.40
   3  -5  -9    7.70   14.50
   3  -5  -9   29.40   15.70
  -3  -5   9   39.10   13.50
  -3   5  -9   12.80   12.70
  -3   5  -9   22.00   13.60
  -4  -5  -9   72.69   15.00
   4   5  -9   76.09   17.10
  -4   5   9   44.10   28.90
  -4   5   9   44.20   36.80
  -4   5   9   26.90   13.00
  -4   5   9   40.20   15.40
  -4   5   9   52.19   22.90
  -4   5   9   63.59   15.70
  -4  -5  -9   37.50   16.80
  -4   5  -9   54.99   17.70
  -4   5  -9   63.09   18.90
   4   5   9   80.39   19.70
  -4  -5   9   48.70   17.10
  -4  -5   9   61.99   13.80
  -4   5  -9   51.79   27.70
   4  -5  -9   99.89   35.70
  -4   5  -9   70.39   16.20
  -4  -5   9   61.39   15.30
  -5   5   9   78.99   14.90
  -5   5   9   66.59   12.40
  -5   5   9   61.69   18.30
  -5  -5  -9   66.79   23.10
  -5  -5  -9   66.89   12.40
  -5  -5   9   77.29   15.50
  -5  -5   9  107.19   12.60
  -5   5  -9   83.19   13.40
  -5   5  -9   81.79   16.70
  -5  -5   9   92.39   14.00
   0   6   9   38.00   14.50
   0   6  -9   54.29   12.40
   0   6  -9   58.49   14.90
   0   6   9   50.59   27.50
   0  -6   9   31.00   17.70
   0   6   9   37.00   17.10
   0  -6   9   68.19   13.70
   0   6   9   66.59   11.30
   0  -6   9   50.19   12.90
   0   6  -9   37.70   18.00
   0   6  -9   17.50   22.40
   0   6  -9   47.70    9.00
   0  -6  -9   44.90   13.10
   1   6  -9  251.57   22.10
  -1   6   9  224.18   35.90
  -1  -6  -9  235.58   25.80
   1  -6   9  224.38   28.60
  -1   6   9  222.58   20.90
   1  -6   9  264.87   22.50
  -1   6   9  250.97   42.80
  -1   6   9  282.77   27.70
  -1  -6  -9  256.47   22.70
   1   6  -9  230.18   21.60
   1   6   9  288.67   30.60
  -1   6  -9  276.57   26.40
   1   6   9  341.77   45.60
  -1   6  -9  270.17   23.70
  -1  -6   9  281.27   22.00
  -1  -6   9  277.67   21.20
   1  -6  -9  300.87   28.10
  -1   6  -9  241.88   37.30
  -1   6  -9  264.27   24.10
   1  -6  -9  258.07   27.20
  -1   6  -9  228.68   14.40
   1   6   9  276.47   25.30
  -1   6  -9  290.67   38.40
  -1  -6   9  221.08   29.10
  -1  -6   9  263.27   23.40
  -1  -6   9  251.47   24.80
  -2  -6  -9   19.30   11.10
  -2   6   9   31.90   11.60
   2  -6   9   22.30   14.40
  -2   6   9   43.50   13.40
  -2  -6  -9   28.20    9.60
  -2   6   9   46.80   24.50
  -2   6   9   22.10   14.10
   2   6  -9   19.70    9.70
  -2   6   9   31.40   15.10
  -2   6   9   19.90   16.60
  -2  -6  -9   38.60   14.90
  -2   6   9   32.30   16.40
  -2  -6   9   41.10   13.90
  -2   6  -9   31.10   19.10
  -2   6  -9    2.00   16.90
   2   6   9   34.60   13.20
   2  -6  -9   31.50   15.10
  -2  -6   9   26.60   12.10
   2   6   9   42.80   24.70
  -2   6  -9  -12.40   20.20
  -2   6  -9   45.80   15.80
  -2  -6   9   50.49   13.40
  -2   6  -9   25.00   13.10
  -2  -6   9   36.10   11.50
   2   6   9   51.79   19.90
   2  -6  -9   40.90   15.00
  -2   6  -9   39.60   15.20
  -3  -6  -9  177.38   22.40
  -3   6   9  181.88   25.50
  -3   6   9  273.57   63.39
   3  -6   9  176.98   29.00
   3  -6   9  222.18   23.40
  -3   6   9  157.68   30.60
  -3   6   9  141.49   22.60
  -3   6   9  184.28   22.80
  -3   6   9  127.29   34.10
   3   6  -9  164.98   23.20
  -3  -6  -9  148.19   20.30
  -3   6   9  152.58   19.50
  -3  -6  -9  207.88   35.10
  -3   6  -9  145.69   24.80
  -3   6  -9  161.78   37.70
  -3   6  -9  135.09   20.70
  -3  -6   9  222.18   30.80
  -3  -6   9  255.17   27.00
   3  -6  -9  175.08   29.20
  -3  -6   9  169.98   28.80
   3  -6  -9  205.08   27.40
   3   6   9  168.38   24.40
  -3   6  -9  146.59   23.00
  -3  -6   9  153.08   19.10
  -3  -6   9  157.48   20.60
  -4   6   9   37.40   21.00
  -4  -6  -9   38.50   12.10
  -4   6   9   27.30   38.00
   4   6  -9   39.80   15.00
   4  -6   9   22.50   19.00
  -4   6   9   52.29   15.80
  -4   6   9   32.10   14.10
  -4   6   9   24.40   33.20
  -4   6   9   11.90   10.50
  -4  -6  -9   27.30   18.90
   4   6   9   62.39   20.40
  -4   6  -9   37.00   13.00
  -4  -6   9   39.00   12.00
  -4   6  -9   69.69   42.70
  -4  -6   9   -8.90   14.20
   4  -6  -9   47.60   20.40
  -4  -6   9   36.70   12.80
  -4  -6   9   52.29   18.70
  -4   6  -9   25.60   15.40
  -4   6  -9   33.10   15.20
  -5   6   9   35.70    9.10
  -5  -6  -9   29.90   11.80
  -5   6   9   27.50   35.10
  -5   6  -9   36.50    9.40
  -5   6  -9   34.30   13.10
  -5   6  -9   57.59   19.20
  -5  -6   9   31.30   10.50
   0  -7   9   74.39   14.80
   0  -7   9   37.00   14.00
   0   7   9   44.60   16.60
   0  -7   9   28.20   20.30
   0   7  -9   42.40   19.60
   0   7   9   62.19   17.30
   0   7   9   40.20   23.30
   0  -7  -9   34.70   13.00
   0   7  -9   48.40    9.80
   0   7  -9   34.60   13.10
   0   7  -9   45.50   16.20
   0   7   9   52.29   11.10
  -1  -7  -9  108.39   19.90
  -1  -7  -9  143.59   19.50
   1   7  -9  120.09   15.90
  -1   7   9   89.59   29.40
   1   7  -9  121.89   19.50
  -1   7   9  124.19   21.90
  -1  -7  -9   95.59   14.50
  -1   7   9  122.59   21.80
   1  -7   9  163.08   19.20
  -1   7   9  116.49   31.20
   1  -7  -9  102.49   18.70
  -1  -7   9  122.69   19.10
   1   7   9  144.99   23.30
   1  -7  -9   51.39   19.50
  -1  -7   9  176.28   20.00
  -1   7  -9  119.09   23.40
  -1   7  -9  118.29   19.80
  -1   7  -9  120.39   16.90
  -1  -7   9  147.19   19.30
   1   7   9   62.69   20.90
  -1   7  -9  120.69   32.60
  -1   7  -9  125.79   11.10
  -1   7  -9   98.09   26.20
   1   7   9  148.29   24.30
   1   7   9  120.99   31.30
  -1  -7   9  117.09   26.40
   2   7  -9  134.59   22.40
  -2  -7  -9  141.29   20.70
  -2   7   9  152.18   24.30
  -2  -7  -9   99.09   20.30
   2  -7   9  146.69   28.00
  -2   7   9  150.68   20.70
  -2  -7  -9  119.69   18.60
  -2   7   9  106.59   20.40
  -2   7   9  118.59   17.20
  -2   7   9   77.39   32.80
  -2   7   9  149.39   28.90
   2  -7  -9  115.69   24.60
  -2  -7   9  120.29   16.30
   2  -7  -9  127.79   21.10
  -2   7  -9  211.88   46.40
  -2  -7   9  132.39   23.20
   2   7   9  119.39   35.70
   2   7   9  163.28   26.80
  -2   7  -9  145.49   20.40
  -2  -7   9  102.89   16.40
   2   7   9  115.09   22.10
  -2  -7   9  136.19   29.60
  -2   7  -9  115.59   21.40
  -2  -7   9  101.09   16.50
  -2   7  -9  119.69   21.60
  -3   7   9  473.75   44.60
   3   7  -9  444.16   32.10
  -3   7   9  403.26   33.20
  -3  -7  -9  431.06   37.20
   3  -7   9  506.65   43.20
  -3   7   9  456.35   31.20
  -3   7   9  412.36   63.59
   3  -7   9  394.06   30.30
  -3   7   9  419.06   33.00
  -3   7   9  410.16   78.19
  -3  -7  -9  448.16   30.50
  -3  -7  -9  429.46   31.60
  -3  -7   9  458.85   29.40
  -3   7  -9  479.45   35.00
   3  -7  -9  462.45   35.40
   3  -7  -9  498.55   42.20
  -3   7  -9  469.45   68.19
  -3  -7   9  535.35   43.90
   3   7   9  423.26   36.30
  -3   7  -9  420.56   33.70
  -3  -7   9  466.15   37.00
  -3  -7   9  461.55   32.40
  -3   7  -9  486.15   39.80
  -3  -7   9  456.65   30.80
  -4   7   9  133.59   27.30
  -4  -7  -9  246.98   35.00
  -4   7   9  117.19   40.00
  -4  -7  -9  165.68   19.80
  -4   7   9  161.28   20.80
  -4   7   9  142.69   22.20
   4  -7   9  143.39   31.20
  -4   7   9  125.79   19.70
   4   7  -9  187.48   25.50
   4  -7  -9  119.69   28.00
  -4  -7   9  201.68   19.60
  -4  -7   9  153.68   23.60
  -4   7  -9  185.88   23.20
   4  -7  -9  168.08   30.00
  -4   7  -9  131.29   18.50
  -4   7  -9  182.78   26.30
  -4  -7   9  151.98   20.50
   4   7   9  203.38   30.20
   0  -8  -9   -9.60   17.60
   0  -8   9    3.00    9.20
   0  -8   9  -16.50   17.10
   0   8   9   -5.10   15.40
   0   8  -9   24.10   23.70
   0  -8  -9   18.60   11.90
   0   8  -9   16.50   18.20
   0   8   9    5.30   13.70
   0   8  -9   17.70   16.50
   0  -8   9    5.30   17.40
   0  -8  -9   10.30   14.90
   0   8   9    7.10    8.30
   0  -8   9    4.80   13.40
   0   8  -9    5.60    6.70
   0   8   9    1.40   19.80
  -1   8   9  243.18   34.30
  -1   8   9  208.88   54.29
  -1   8   9  211.88   47.70
  -1  -8  -9  216.08   23.00
  -1  -8  -9  267.07   25.80
  -1   8   9  232.28   25.40
   1  -8   9  238.48   26.80
  -1  -8  -9  225.98   29.00
   1   8  -9  221.48   29.00
   1   8  -9  320.37   49.99
   1   8  -9  237.98   18.70
  -1   8  -9  248.38   14.90
  -1   8  -9  192.18   36.60
   1   8   9  246.88   48.90
   1  -8  -9  283.47   27.00
  -1  -8   9  214.48   35.40
  -1   8  -9  265.57   24.90
  -1   8  -9  195.78   26.80
  -1  -8   9  251.37   23.50
  -1   8  -9  236.48   27.30
   1   8   9  194.28   20.00
   1   8   9  281.47   36.70
  -1   8  -9  222.18   48.70
  -1  -8   9  268.47   26.90
   1   8   9  273.67   34.20
  -2   8   9  157.18   25.20
  -2  -8  -9  103.29   16.50
  -2   8   9  136.39   44.30
  -2   8   9  151.88   21.20
  -2  -8  -9  143.79   26.50
  -2   8   9  129.69   21.40
  -2   8   9  151.38   51.99
   2  -8   9  155.18   19.80
  -2  -8  -9  163.28   21.80
  -2   8   9  137.29   20.50
   2   8  -9  153.18   18.70
  -2   8   9  163.98   33.70
  -2  -8   9  134.09   18.30
   2  -8  -9   99.79   24.50
  -2  -8   9  157.68   26.30
  -2   8  -9  102.29   36.70
   2   8   9  133.89   26.40
   2  -8  -9  119.29   22.30
  -2   8  -9  118.59   19.40
   2   8   9  163.18   29.60
  -2   8  -9  185.58   50.19
  -2  -8   9  161.58   22.50
   2   8   9  130.99   42.50
  -2   8  -9  140.19   20.20
  -2  -8   9  103.69   24.30
   2   8   9  135.59   21.00
   3  -8   9   71.69   22.10
  -3  -8  -9   85.79   16.50
  -3   8   9   52.59   44.40
  -3   8   9   46.90   20.90
   3   8  -9   67.79   17.60
  -3   8   9  128.69   52.99
  -3   8   9   58.39   15.00
  -3   8   9   18.80   23.20
   3  -8   9   57.29   23.10
  -3  -8  -9   97.49   21.40
  -3   8   9  105.49   19.40
  -3   8   9   86.69   17.00
  -3  -8  -9   80.59   16.40
  -3   8  -9   85.59   21.10
  -3  -8   9  153.18   31.00
  -3  -8   9  108.69   22.80
   3  -8  -9   63.69   18.40
  -3   8  -9   55.29   41.90
  -3  -8   9   66.29   14.20
   3   8   9   58.89   21.30
  -3  -8   9  110.69   18.50
   3  -8  -9  105.69   27.50
  -3   8  -9   99.79   17.80
  -3   8  -9   97.99   20.00
  -4   8   9   -5.40   10.20
  -4  -8  -9    0.20   18.20
  -4  -8  -9    2.20    8.60
  -4   8   9   -0.40   11.40
  -4   8   9   -1.70   16.40
  -4  -8   9  -21.40   10.70
  -4   8  -9    1.10   11.40
  -4   8  -9  -25.10   10.60
   4  -8  -9   10.30   26.30
  -4  -8   9    0.30    8.50
  -4   8  -9    9.40   11.80
   0  -9  -9   80.79   16.50
   0  -9   9    9.20   28.30
   0   9   9   73.99   25.70
   0   9  -9   74.69   31.70
   0  -9   9   50.69   13.50
   0  -9   9   49.80   16.60
   0   9   9   33.50   30.50
   0   9   9   40.40   17.80
   0   9  -9   89.59   17.70
   0   9  -9   41.80    9.80
   0   9   9   60.69   11.00
   0  -9   9   52.59   17.70
   0   9  -9  -20.10   17.70
   0  -9  -9   52.69   16.90
   1   9  -9   32.30   18.90
  -1  -9  -9   45.90   17.20
   1   9  -9   40.40    9.30
   1  -9   9   67.29   14.80
  -1   9   9   24.20   20.90
   1  -9   9   39.30   14.90
   1   9  -9   52.69   25.70
  -1  -9  -9   50.29   13.50
  -1   9   9   23.30   29.50
  -1   9   9   39.80   22.50
   1   9   9   20.80   19.30
   1  -9  -9   52.89   16.70
  -1   9  -9   11.20   22.50
   1   9   9   39.20   11.30
  -1  -9   9   39.50   12.40
  -1  -9   9   42.70   11.90
  -1   9  -9   48.30   15.20
  -1   9  -9   53.99    7.80
   1   9   9   26.40   18.10
   1   9   9   12.90   28.30
  -1   9  -9   61.29   19.10
  -1   9  -9   42.50   17.60
  -1  -9   9   69.69   26.80
   2   9  -9  118.79   23.70
   2   9  -9  120.39   39.00
  -2  -9  -9  116.09   22.40
  -2  -9  -9   66.39   14.20
  -2   9   9  123.29   29.90
  -2   9   9  115.99   46.80
   2  -9   9   49.10   33.50
  -2  -9  -9   88.89   17.50
  -2   9   9   67.99   17.70
  -2   9   9  115.59   22.30
   2   9  -9  117.69   15.40
   2  -9   9   75.99   17.20
   2   9   9   94.99   26.40
  -2  -9   9  106.29   29.40
  -2   9  -9   92.99   18.30
  -2  -9   9   98.89   16.10
  -2  -9   9  141.09   20.10
  -2   9  -9   74.39   20.40
   2   9   9  102.19   25.90
  -2   9  -9    4.40   32.40
   2   9   9   71.79   40.40
   2   9   9  101.99   17.40
   2  -9  -9   89.19   19.50
  -2   9  -9   83.49   57.49
  -3   9   9  106.79   19.10
   3   9  -9  112.29   38.20
  -3   9   9  119.99   53.89
  -3  -9  -9   79.89   15.40
  -3  -9  -9   92.19   20.50
  -3   9   9   68.89   16.90
  -3  -9  -9   73.09   12.80
   3   9  -9  121.49   18.10
  -3   9   9   92.59   24.70
   3  -9   9  148.79   37.60
   3   9  -9  136.19   25.60
  -3  -9   9  103.99   18.40
   3   9   9  105.09   26.30
  -3   9  -9   91.49   18.40
   3  -9  -9  151.98   34.80
  -3  -9   9  147.89   33.20
  -3   9  -9   74.89   17.20
   3   9   9   76.69   20.40
  -3   9  -9   95.59   24.40
  -3  -9   9   78.79   14.30
   3  -9  -9   49.60   34.00
  -4   9   9  218.38   19.30
   4  -9   9  133.19   19.80
  -4   9   9  187.88   29.50
  -4  -9  -9  266.47   32.20
  -4  -9  -9  203.78   17.60
  -4   9  -9  150.78   21.40
  -4   9  -9  213.98   21.50
  -4  -9   9  211.88   19.40
  -4  -9   9  172.98   19.80
  -4   9  -9  178.88   16.80
   0 -10   9   44.40   16.70
   0 -10  -9   23.00   12.80
   0  10  -9   26.20    8.30
   0  10   9   29.90    9.60
   0 -10   9   27.00   11.20
   0 -10   9    7.50   47.90
   0  10  -9   69.89   34.80
   0  10  -9   39.20   13.50
   0 -10  -9   42.80   18.00
   0  10   9   33.20   21.90
   0  10   9  -13.80   26.20
   0  10   9  -54.79   33.10
  -1  10   9  125.99   25.60
  -1  10   9   94.29   18.60
   1 -10   9  135.09   19.20
  -1  10   9   67.79   20.90
   1  10  -9   85.39   13.20
   1 -10   9  120.29   22.30
  -1 -10  -9  125.99   20.50
  -1 -10  -9  139.29   26.50
   1  10  -9   81.69   35.40
  -1  10   9  146.89   44.10
   1  10  -9  147.29   29.60
   1  10   9   96.79   15.20
   1  10   9   90.99   40.00
  -1  10  -9   87.09   16.30
  -1 -10   9   85.09   30.50
   1 -10  -9  109.29   22.80
  -1  10  -9  137.89   25.20
   1  10   9  108.79   29.70
   1  10   9  131.69   27.50
  -1  10  -9  143.19   39.30
  -1 -10   9  121.99   17.50
  -1 -10   9  102.09   17.40
  -2 -10  -9  103.89   15.80
  -2  10   9   98.39   40.80
   2 -10   9   80.59   18.90
   2  10  -9  164.78   46.40
  -2  10   9  103.89   18.90
  -2  10   9   65.69   19.30
  -2 -10  -9  122.99   25.30
   2  10  -9  211.58   34.50
   2 -10   9  123.59   18.40
  -2  10   9   86.99   24.40
   2  10  -9   99.79   14.00
  -2 -10   9  144.59   20.70
   2  10   9  131.19   29.90
  -2 -10   9  130.19   18.60
   2  10   9  198.48   61.89
  -2  10  -9  107.59   23.00
   2 -10  -9   89.79   21.40
   2  10   9  108.49   15.90
  -2  10  -9  108.59   20.00
   2  10   9  136.69   32.10
  -2  10  -9    7.60   49.40
  -2 -10   9  137.69   36.00
   3  10  -9   51.79   21.50
  -3  10   9   28.90   19.00
   3  10  -9   55.19   38.20
  -3 -10  -9   20.70   14.80
  -3 -10  -9   21.30    9.10
  -3  10   9   40.20   51.69
   3 -10   9   27.70   15.30
   3  10  -9   21.80   11.50
  -3  10   9    3.00   12.50
   3  10   9   38.20   14.50
  -3  10  -9   24.80   12.50
   3  10   9   70.99   28.90
  -3  10  -9   14.80   16.70
   3 -10  -9   24.60   15.00
  -3 -10   9   26.50   10.40
  -3 -10   9   30.70   10.50
   0 -11   9  179.88   20.10
   0  11  -9  266.37   52.59
   0 -11  -9  157.98   24.70
   0  11  -9  222.38   33.50
   0 -11  -9  195.18   23.70
   0  11  -9  186.68   22.30
   0  11   9  179.58   31.60
   0  11   9  219.88   54.79
   0  11  -9  205.58   17.40
   1  11  -9   58.79   10.70
  -1 -11  -9   59.29   14.70
  -1  11   9   21.50   20.90
  -1  11   9   50.69   37.70
   1 -11   9   49.90   13.10
   1 -11   9   51.19   17.10
   1  11  -9   51.29   14.70
  -1 -11  -9   56.19   18.00
  -1  11   9   52.79   16.90
   1  11  -9   53.29   30.90
  -1  11  -9   53.69   59.09
  -1  11  -9   60.29   20.70
   1 -11  -9   55.49   17.80
  -1 -11   9   49.90   11.60
  -1  11  -9   59.59   17.10
  -1 -11   9   86.39   42.10
   1  11   9   61.69   11.80
  -1 -11   9   67.69   16.70
   1  11   9   49.70   23.20
   2 -11   9   93.69   19.60
  -2  11   9  120.69   54.19
   2  11  -9  116.69   13.50
  -2  11   9   80.09   18.80
  -2 -11  -9  127.69   26.30
  -2  11   9  107.09   29.60
   2  11  -9   89.29   39.00
   2  11  -9  120.69   17.10
   2 -11   9  114.99   18.00
   2  11  -9  145.19   30.20
   2  11   9  156.18   34.90
  -2  11  -9  106.79   19.20
  -2 -11   9  195.48   29.40
   2 -11  -9  105.59   24.10
   2  11   9   78.79   28.00
  -2 -11   9  131.19   19.00
   2  11   9  124.99   15.30
  -3  11   9   33.60   19.70
   3  11  -9   50.49   15.90
   3 -11   9   18.00   13.20
  -3 -11  -9   32.40   19.90
   3  11  -9   30.80    8.80
  -3  11   9   48.90   13.00
  -3 -11  -9   32.30   10.00
  -3  11  -9   36.90   14.20
   3 -11  -9   19.30   14.50
   3  11   9   33.20   10.60
  -3 -11   9   26.30    9.10
  -3 -11   9   21.60    9.10
   0  12  -9    8.00   11.00
   0 -12   9    2.10   19.90
   0  12  -9  -48.90   38.00
   0  12   9  -17.60   18.60
   0 -12   9    1.20    8.90
   0  12  -9   -5.60    5.70
   0  12   9   11.00   41.30
   0 -12  -9  -13.10   10.40
   0  12  -9   -4.20   16.00
   1  12  -9   70.69   14.70
   1  12  -9   33.60   43.80
  -1  12   9   40.20   22.40
   1 -12   9   39.70   17.90
   1 -12   9   60.49   13.00
   1  12  -9   45.40   18.40
  -1 -12  -9   51.09   16.40
  -1 -12  -9   29.50   13.00
  -1  12   9   51.29   17.10
  -1  12   9   25.60   44.50
   1  12   9   73.39   25.60
  -1  12  -9   51.69   21.40
   1  12   9    4.20   49.90
   1 -12  -9   33.70   14.90
  -1 -12   9   36.50   15.70
  -1  12  -9  -38.20   54.49
  -2  12   9  165.58   77.09
  -2  12   9  136.79   29.50
  -2 -12  -9  170.38   28.50
   2 -12   9   96.09   17.10
   2  12  -9  123.59   13.80
   2  12  -9  165.28   70.19
   2  12  -9  143.79   18.50
  -2 -12  -9  147.79   18.90
   2  12   9  129.89   29.00
  -2 -12   9  114.09   15.70
   2  12   9  122.19   14.70
   2 -12  -9  114.59   20.10
  -2 -12   9  132.79   18.70
  -2  12  -9   97.19   16.20
   3  12  -9   44.40    7.80
  -3  12   9   20.90   17.50
  -3 -12  -9   36.80    8.40
   3 -12   9   30.10   13.50
   3 -12  -9   12.50   15.50
  -3 -12   9   34.30    8.80
  -3 -12   9   53.69   11.50
  -3  12  -9   37.00   11.00
   0  13  -9   20.70   11.80
   0 -13   9    8.60    8.50
   0  13   9   17.50   13.50
   0  13   9   16.60   17.20
   0 -13  -9   31.20   13.70
   0  13  -9   24.50   17.40
   1  13  -9   40.60    8.20
  -1 -13  -9   56.19   18.00
  -1  13   9   57.89   21.90
  -1 -13  -9   46.30   13.30
   1  13  -9   77.49   19.00
   1 -13   9   55.89   18.40
   1  13  -9   57.69   13.90
   1 -13   9   50.19   12.50
  -1  13   9   59.79   17.50
  -1  13  -9   69.99   30.80
   1 -13  -9   38.70   14.60
  -1  13  -9   64.39   15.20
   1  13   9   28.80   19.50
  -1 -13   9   51.69   12.00
  -2 -13  -9   31.60    9.20
   2  13  -9   23.00   12.10
  -2  13   9   28.80   19.50
   2  13  -9   26.50    7.00
   2 -13   9   42.20   16.70
   2  13  -9    5.20   27.30
  -2 -13  -9   28.80   16.40
   2 -13  -9    8.50   10.60
  -2 -13   9   15.40   12.00
  -2  13  -9   14.10   11.30
  -2 -13   9   23.10    8.40
   0  14  -9  114.29   22.00
   0  14  -9  167.88   17.30
   0 -14  -9  105.09   17.90
   0  14   9  141.79   17.30
   0  14   9   83.39   17.40
   0 -14   9  131.89   13.80
   1  14  -9   10.90   13.20
  -1 -14  -9   -2.00   11.80
  -1  14   9   14.30   14.00
   1  14  -9    7.00    4.60
   1  14  -9   -5.90   13.40
   1  14   9  -22.40   25.20
  -1 -14   9    6.80    7.50
   1 -14  -9   17.10   12.50
  -1  14  -9   -4.20    9.10
   0   0  10 1505.05   56.59
   0   0  10 1594.04   62.49
   0   0  10 1550.54   59.89
  -1   0  10  553.14   26.40
  -1   0  10  517.95   33.20
   1   0 -10  540.55   27.40
   1   0  10  560.44   28.50
  -1   0 -10  497.85   26.80
  -1   0  10  564.44   40.50
  -1   0 -10  513.25   29.50
  -2   0 -10  941.91   46.30
  -2   0  10  977.60   63.99
  -2   0 -10  916.21   44.00
  -2   0  10  936.81   48.90
  -2   0  10  999.30   42.50
  -2   0 -10  855.71   47.10
  -2   0  10  876.01   44.60
  -2   0 -10  911.11   43.50
   2   0 -10  960.00   40.60
  -2   0  10  878.81   39.80
   2   0  10  932.91   43.10
  -2   0  10  939.61   48.10
  -3   0 -10  268.97   31.40
  -3   0  10  208.78   25.40
  -3   0 -10  149.79   16.80
   3   0  10  208.28   23.20
  -3   0  10  248.98   35.90
  -3   0 -10  174.38   27.80
   3   0 -10  212.28   23.70
  -3   0  10  234.68   23.90
  -3   0  10  264.77   28.80
  -3   0  10  214.18   47.00
  -3   0  10  194.58   29.70
  -3   0  10  208.68   21.30
  -3   0 -10  250.07   26.90
  -4   0  10   78.79   35.00
   4   0  10  112.19   22.30
  -4   0  10  114.09   20.90
  -4   0  10  114.89   18.10
  -4   0  10  117.99   21.40
  -4   0 -10  113.19   19.10
  -4   0 -10   81.59   14.30
  -4   0  10  107.49   19.00
  -4   0 -10   97.89   23.50
  -4   0 -10  128.39   25.20
   4   0 -10  116.79   20.60
  -4   0  10  131.09   28.50
  -5   0  10   30.10    9.90
  -5   0 -10   26.70   10.10
  -5   0 -10   24.30   15.60
  -5   0  10   32.20   15.60
  -5   0 -10   31.90   15.80
  -5   0  10   -1.40   17.30
   0   1  10   29.20   10.60
   0   1  10   29.00   12.50
   0  -1 -10   15.80    8.60
   0   1 -10   26.00    8.60
   0  -1  10   23.70   10.90
   0   1  10   24.10   12.00
   0  -1  10   28.00   11.50
   0  -1  10   35.60   11.70
   1  -1  10  912.51   39.80
  -1  -1 -10  850.61   40.50
   1   1 -10  918.11   38.00
  -1   1  10  899.51   37.50
  -1   1  10  918.51   45.90
  -1   1  10  909.71   43.30
  -1   1  10  972.60   54.19
  -1   1 -10  881.61   38.30
   1   1  10  906.51   38.30
  -1  -1  10  906.81   51.09
   1  -1 -10  905.61   38.30
  -1  -1  10  870.31   41.40
  -1  -1  10  890.71   44.70
  -1   1 -10  822.52   42.80
  -2  -1 -10  406.36   28.30
  -2   1  10  397.36   42.30
  -2   1  10  419.86   26.40
  -2   1  10  468.35   27.90
  -2   1  10  371.96   31.10
  -2   1  10  488.25   34.30
  -2  -1 -10  419.86   26.10
   2  -1  10  446.76   27.20
  -2   1  10  492.95   34.60
  -2  -1 -10  623.34   48.10
  -2  -1 -10  477.35   31.50
   2   1 -10  468.65   25.40
  -2  -1  10  399.96   30.20
  -2  -1  10  397.16   40.80
  -2  -1  10  435.76   25.70
  -2   1 -10  425.26   29.10
  -2  -1  10  468.75   27.60
   2  -1 -10  478.25   27.00
  -2   1 -10  397.46   29.40
  -2   1 -10  435.46   30.00
  -2   1 -10  387.26   28.50
  -2  -1  10  511.15   32.60
   3   1 -10  223.88   20.70
  -3  -1 -10  241.68   32.30
  -3   1  10  201.58   42.70
  -3   1  10  190.38   29.90
  -3  -1 -10  305.77   33.10
  -3   1  10  274.27   28.90
  -3   1  10  281.07   35.00
  -3   1  10  260.47   22.60
  -3   1  10  274.27   27.00
  -3  -1 -10  245.38   22.00
   3  -1  10  269.77   23.90
  -3  -1 -10  291.97   26.40
  -3   1  10  252.27   27.80
  -3   1 -10  242.58   22.10
  -3  -1  10  308.77   36.30
   3  -1 -10  248.98   23.10
   3   1  10  254.67   21.80
  -3  -1  10  281.17   27.10
  -3   1 -10  279.57   26.50
  -3   1 -10  236.98   28.30
  -3  -1  10  144.99   36.30
  -3   1 -10  238.28   27.60
  -3   1 -10  264.37   33.00
  -3  -1  10  275.27   36.60
  -3  -1  10  243.28   25.90
  -3  -1  10  246.08   23.40
  -3  -1  10  266.97   29.40
   4  -1  10  220.68   29.20
  -4  -1 -10  271.07   32.60
   4   1 -10  227.48   26.80
  -4  -1 -10  148.69   21.50
  -4   1  10  172.48   21.60
  -4  -1 -10  247.98   22.40
  -4   1  10  154.78   20.20
  -4   1  10  216.38   40.90
  -4   1  10  221.78   28.60
  -4   1  10  198.98   27.20
  -4   1  10  204.88   33.50
  -4  -1 -10  219.08   33.10
  -4   1  10  134.69   40.70
  -4  -1  10  200.88   32.70
  -4  -1  10  253.77   25.60
   4  -1 -10  168.18   26.30
  -4   1 -10  224.38   33.20
  -4  -1  10  176.08   48.70
  -4   1 -10  212.78   25.50
  -4   1 -10  176.48   27.30
  -4  -1  10  242.38   27.80
  -4  -1  10  237.88   26.00
  -4  -1  10  244.88   29.70
   4   1  10  200.38   27.10
  -4   1 -10  167.78   20.00
  -5   1  10  -10.40    7.50
  -5  -1 -10  -10.90   12.40
  -5  -1 -10    9.10    9.30
  -5  -1 -10    4.60   19.90
  -5   1  10   -8.20   11.40
  -5   1 -10    7.50   13.80
  -5   1 -10    4.30    8.60
  -5  -1  10    3.40    7.80
  -5  -1  10   11.60   14.00
  -5  -1  10    8.30   12.60
  -5   1 -10   11.70   13.40
   0   2 -10   16.90    7.30
   0   2  10    2.90   15.90
   0  -2  10   17.70    9.60
   0   2  10   17.40   13.30
   0   2 -10   18.30    9.70
   0  -2 -10   14.50    8.80
   0   2  10   22.30    9.00
   0  -2  10    2.40    7.70
   0   2 -10   21.80    8.30
  -1   2  10   67.59   15.60
  -1   2  10   57.59   12.60
   1   2 -10   95.19   13.90
   1  -2  10   64.39   17.00
  -1   2  10   74.79   17.70
  -1   2  10   89.59   23.90
   1  -2  10   64.59   12.80
   1   2  10   74.09   12.60
  -1   2 -10   92.39   15.70
  -1  -2  10   79.49   16.30
   1  -2 -10   68.89   12.20
  -1  -2  10   73.29   18.70
  -1   2 -10   78.29   12.60
  -1  -2  10  104.19   24.20
  -2  -2 -10  114.29   20.90
  -2   2  10  116.89   17.90
  -2   2  10   99.69   20.90
  -2  -2 -10   32.00   21.90
  -2   2  10  126.19   24.50
  -2  -2 -10  135.99   19.60
   2  -2  10  101.79   16.40
  -2   2  10  102.99   15.50
  -2   2  10  104.59   16.10
  -2   2  10  119.19   15.60
  -2  -2 -10  161.98   20.70
   2   2 -10  137.79   16.40
  -2  -2 -10   85.49   12.20
  -2   2 -10  156.08   22.60
   2   2  10  129.69   15.70
  -2  -2  10  116.69   17.70
  -2  -2  10   93.99   13.60
  -2  -2  10  106.19   14.50
  -2  -2  10   72.99   21.90
  -2   2 -10  103.19   18.10
  -2   2 -10  116.39   18.10
  -2   2 -10  104.29   14.80
  -2  -2  10   92.19   17.10
   2  -2 -10  105.99   16.40
  -3   2  10   80.09   31.30
  -3  -2 -10  149.59   24.00
  -3   2  10   98.29   23.20
  -3   2  10  101.49   16.40
   3   2 -10  129.19   18.00
  -3   2  10  135.49   23.30
  -3   2  10  110.99   27.50
   3  -2  10  121.89   21.60
  -3  -2 -10  144.39   23.20
  -3  -2 -10  130.79   18.40
  -3  -2 -10   92.49   20.20
  -3   2  10   94.29   17.90
  -3   2 -10  118.59   26.90
  -3  -2  10  119.59   22.20
  -3   2 -10  104.59   21.90
  -3   2 -10  116.19   23.00
  -3   2 -10  102.09   24.00
   3  -2 -10  106.99   19.00
  -3   2 -10   90.29   15.40
  -3  -2  10  120.89   19.50
  -3   2 -10  127.99   22.20
  -3  -2  10  104.09   17.00
  -3  -2  10  115.29   20.80
  -3  -2  10   98.59   31.90
  -3  -2  10  106.89   23.50
  -4  -2 -10  156.88   28.80
  -4   2  10  166.78   23.50
  -4   2  10  208.38   24.50
  -4   2  10  174.98   30.40
   4   2 -10  195.78   25.30
  -4   2  10  220.38   35.00
  -4   2  10  168.88   27.10
   4  -2  10  163.08   28.20
  -4  -2 -10  217.28   25.10
  -4   2  10   93.09   35.20
  -4   2  10  186.68   24.70
  -4  -2  10  136.69   36.80
  -4   2 -10  161.58   32.20
  -4  -2  10  153.28   27.40
   4  -2 -10  209.68   29.10
  -4  -2  10  187.08   22.70
  -4   2 -10  158.18   29.30
  -4  -2  10  173.78   27.20
  -4  -2  10  162.78   21.30
  -4   2 -10  157.08   23.50
  -4   2 -10  188.08   30.60
   4   2  10  173.48   26.00
  -5  -2 -10   -5.50   10.00
  -5  -2 -10  -12.80   13.20
  -5   2  10    1.80   14.10
  -5   2  10   -5.50   10.20
  -5   2  10    7.50    8.20
  -5  -2 -10   -6.00   10.20
  -5  -2  10   18.30   11.00
  -5  -2  10    4.20   11.60
  -5   2 -10   -1.70    7.80
  -5   2 -10   15.70   13.50
  -5  -2  10    3.70   11.70
   0   3 -10 1807.42   62.39
   0  -3 -10 1667.63   63.19
   0   3  10 1909.31   67.69
   0   3 -10 1791.02   63.69
   0  -3  10 1863.61   74.19
   0   3  10 1856.81   76.59
   0  -3 -10 1756.92   62.29
   0  -3  10 1784.02   64.59
   0   3  10 1851.61   74.59
   0   3 -10 1758.12   73.69
  -1   3  10   18.10   12.20
   1   3 -10   30.70    9.80
  -1   3  10   11.30   10.50
  -1   3  10   21.90   14.40
  -1   3  10   30.70    9.60
   1  -3  10   25.20   18.20
  -1  -3 -10   19.70   11.30
   1  -3  10   26.70   10.60
   1   3  10   45.00   11.10
   1  -3 -10   30.20   10.80
  -1  -3  10   33.60   12.10
  -1   3 -10   20.50    9.00
  -1  -3  10   22.40   11.70
   1   3  10   41.10   14.30
  -1  -3  10   40.00   16.60
  -1   3 -10   32.00   12.70
  -1   3 -10   21.60    9.70
  -1   3 -10   25.60   11.10
  -2  -3 -10  145.69   21.50
  -2  -3 -10  126.89   20.50
  -2   3  10  149.49   20.40
  -2  -3 -10  100.39   14.60
   2   3 -10  122.89   16.00
  -2   3  10  148.69   31.60
  -2   3  10  125.99   36.20
  -2   3  10  141.39   22.00
  -2   3  10  120.99   18.70
   2  -3  10  102.59   17.70
  -2   3  10  120.09   19.20
  -2  -3 -10   99.89   17.30
  -2  -3  10  116.79   21.10
  -2   3 -10  116.29   23.10
  -2  -3  10  135.69   30.90
  -2  -3  10  134.99   16.10
  -2   3 -10   96.69   22.00
   2   3  10   90.59   14.20
  -2   3 -10   71.39   18.40
  -2  -3  10   98.49   17.80
   2  -3 -10  124.19   21.60
  -2   3 -10  136.99   21.20
  -2   3 -10   98.29   13.50
  -2  -3  10  136.99   22.10
   2  -3 -10  112.39   17.60
  -3  -3 -10   12.70   14.90
  -3   3  10   14.70   22.60
  -3  -3 -10    9.70   12.70
  -3   3  10   21.40   11.90
  -3  -3 -10   15.60   17.90
   3  -3  10   12.90   12.70
  -3   3  10   27.30   12.10
  -3   3  10    6.80   14.90
  -3  -3 -10   59.69   16.90
   3   3 -10    6.60    9.20
  -3   3  10   27.80   10.40
  -3  -3 -10   13.70    9.80
  -3   3  10   24.10   15.80
  -3   3  10   32.10   16.50
  -3  -3  10   13.20   16.80
   3  -3 -10   10.70   11.70
  -3   3 -10   31.30   13.40
  -3  -3  10   14.20   12.10
  -3  -3  10   19.30   10.70
  -3  -3  10   26.60   14.20
  -3   3 -10    7.00   10.00
  -3   3 -10   16.60   14.00
  -3  -3  10   20.30   13.40
   3   3  10   25.60   12.00
  -3   3 -10   65.29   20.70
  -3   3 -10   15.50   12.60
  -4   3  10   64.59   23.30
   4  -3  10   80.89   21.70
  -4  -3 -10   57.79   19.60
  -4  -3 -10   76.89   18.90
  -4   3  10   51.69   29.90
   4   3 -10   84.59   17.40
  -4   3  10   81.59   25.60
  -4   3  10   74.29   25.10
  -4   3  10   48.80   15.40
   4   3  10  115.59   21.70
  -4  -3  10   58.09   21.70
  -4  -3  10  100.69   21.00
   4  -3 -10  123.79   24.20
  -4   3 -10  102.99   24.90
  -4  -3  10   78.19   30.10
  -4   3 -10   85.49   22.60
  -4   3 -10  124.39   30.70
  -5   3  10   85.09   17.30
  -5   3  10   72.29   16.60
  -5  -3 -10   71.09   12.30
  -5  -3 -10   28.30   15.10
  -5  -3 -10  141.49   21.80
  -5   3  10   39.40   18.40
  -5  -3  10   82.89   17.20
  -5   3 -10  114.09   19.80
  -5  -3  10  105.59   16.00
  -5   3 -10   76.29   17.20
  -5  -3  10   89.99   13.10
   0  -4 -10 2602.54   90.39
   0   4  10 2602.54   92.49
   0  -4  10 2544.95   88.69
   0   4  10 2668.43  103.09
   0   4  10 2862.01  107.19
   0   4 -10 2554.24  101.89
   0  -4  10 2688.03   89.59
   0   4 -10 2697.53   90.79
   0   4  10 2864.01   94.49
   0  -4  10 2689.33  102.39
   0   4 -10 2671.93   88.59
   1   4 -10  197.78   18.30
  -1   4  10  175.98   17.20
  -1   4  10  145.09   22.10
   1  -4  10  129.99   19.00
  -1   4  10  120.59   22.60
   1  -4  10  155.88   27.30
   1   4 -10  153.78   18.50
  -1  -4 -10  150.88   19.00
  -1   4  10  101.19   24.80
   1   4  10  146.49   24.90
   1  -4 -10  122.79   17.30
  -1  -4  10  191.08   22.90
   1   4  10  122.29   17.60
  -1  -4  10  159.98   25.20
  -1   4 -10  165.38   22.10
  -1   4 -10  132.99   16.70
  -1   4 -10  165.48   20.20
   1  -4 -10  147.29   18.80
   2  -4  10    3.00    9.60
  -2  -4 -10    7.20    6.90
  -2   4  10   14.60   13.80
   2   4 -10   20.40    8.90
  -2   4  10   16.10    9.70
  -2   4  10   21.00   13.90
  -2  -4 -10   15.60   13.10
  -2   4  10    8.40    8.80
  -2  -4 -10   20.40   15.60
  -2   4  10   -6.00   15.80
  -2  -4 -10   10.90   12.50
  -2   4  10    6.40   14.40
  -2   4  10   17.00   15.10
  -2  -4  10   25.60   10.10
   2  -4 -10   20.30   13.10
  -2   4 -10   20.90   10.90
  -2  -4  10   18.00   15.80
  -2  -4  10   34.20   13.10
  -2  -4  10   24.20   13.50
  -2   4 -10    2.10   10.80
  -2   4 -10   16.80    9.50
   2  -4 -10   19.70   11.10
  -2   4 -10   12.70   14.80
  -2  -4  10   11.30   11.30
   2   4  10    9.30    9.00
  -2   4 -10    6.90   14.00
  -2  -4  10    8.80    9.70
   3   4 -10   62.49   14.30
  -3   4  10   57.19   14.00
   3  -4  10   41.30   18.20
  -3   4  10   87.59   21.30
  -3  -4 -10   52.19   15.60
  -3   4  10   52.69   15.30
  -3   4  10   55.39   20.50
  -3  -4 -10   54.19   12.40
  -3  -4 -10   56.09   16.90
  -3   4  10   28.10   27.80
  -3   4  10   71.79   17.60
  -3   4  10   24.70   15.10
  -3  -4  10   78.39   19.50
  -3   4 -10   77.29   25.20
   3  -4 -10   77.29   20.40
  -3   4 -10   76.59   18.70
  -3  -4  10   66.89   16.70
   3  -4 -10   64.59   20.10
  -3  -4  10   58.89   15.20
  -3   4 -10   64.29   16.00
   3   4  10   72.49   16.50
  -3   4 -10   56.19   17.20
  -3  -4  10   77.69   14.60
  -3  -4  10   66.09   17.30
  -3  -4  10  119.69   53.29
  -3   4 -10   75.69   18.20
  -4   4  10  127.19   27.40
   4  -4  10  141.49   27.20
  -4   4  10  128.39   18.10
  -4   4  10  160.18   20.70
  -4   4  10  106.59   39.10
  -4   4  10  122.29   32.50
  -4  -4 -10  125.59   23.80
   4   4 -10  180.18   24.00
  -4   4  10  123.49   22.10
  -4  -4 -10  136.29   18.60
  -4   4 -10  163.58   22.20
  -4  -4  10  121.59   22.90
  -4  -4  10  170.48   23.40
  -4   4 -10  156.48   25.30
   4  -4 -10  148.99   27.20
  -4   4 -10  151.28   22.10
  -4   4 -10  184.78   41.90
   4   4  10  154.18   29.90
  -4   4 -10  106.69   23.30
  -4  -4  10  127.49   24.10
  -4  -4  10  176.98   20.70
  -5  -4 -10   28.50   17.10
  -5   4  10   30.30   18.10
  -5   4  10   17.90   11.50
  -5   4  10   23.30    9.30
  -5  -4 -10   13.40   10.20
  -5  -4  10   32.30   10.90
  -5  -4  10   27.00   21.50
  -5   4 -10   19.40   13.50
  -5  -4  10   23.60    9.40
  -5   4 -10   15.50    8.30
   0  -5 -10  478.25   29.50
   0   5  10  523.75   33.20
   0   5  10  524.95   42.10
   0   5 -10  492.35   27.70
   0   5  10  538.45   33.10
   0  -5  10  496.35   39.00
   0  -5  10  495.75   31.60
   0   5  10  498.05   42.70
   0  -5  10  465.55   28.20
   1   5 -10  300.87   21.40
  -1  -5 -10  296.77   24.90
  -1   5  10  270.47   45.50
  -1   5  10  290.67   28.00
  -1  -5 -10  261.87   22.80
   1   5 -10  326.57   23.60
   1  -5  10  252.57   36.50
  -1   5  10  288.17   21.20
  -1  -5 -10  260.07   23.10
   1  -5  10  309.67   27.10
  -1   5  10  289.67   55.69
  -1   5 -10  249.08   22.50
   1   5  10  332.37   26.30
  -1   5 -10  311.77   38.50
  -1  -5  10  295.37   21.20
  -1   5 -10  286.17   24.10
  -1  -5  10  277.87   22.60
   1  -5 -10  276.67   25.40
   1   5  10  309.47   31.80
  -1  -5  10  315.77   29.60
  -1  -5  10  259.67   29.90
   1   5  10  284.27   32.80
  -1   5 -10  283.17   28.80
   1  -5 -10  253.77   22.40
  -1  -5  10  261.17   22.60
  -1   5 -10  287.97   27.70
  -1   5 -10  274.77   15.20
  -2   5  10 2174.48   76.79
  -2   5  10 2032.90   78.49
  -2   5  10 2096.99   77.49
   2   5 -10 2050.79   77.99
  -2   5  10 2232.88   91.79
  -2  -5 -10 2036.00   75.99
  -2  -5 -10 2015.50   78.59
  -2  -5 -10 2198.18   85.79
  -2   5  10 2117.59  116.59
  -2  -5 -10 2167.88   77.79
   2  -5  10 2195.98   87.29
  -2   5  10 1962.70   78.79
  -2   5  10 2171.88  100.89
   2   5  10 2055.19   87.59
   2   5  10 2148.39   81.19
  -2   5 -10 2230.88   79.99
   2  -5 -10 2033.20  101.19
  -2  -5  10 2137.59   74.79
  -2  -5  10 2238.88   85.39
  -2   5 -10 2061.99   99.49
  -2  -5  10 2164.28   91.09
   2  -5 -10 2191.78   79.79
  -2  -5  10 2150.58   77.09
  -2   5 -10 2117.29   81.59
  -2   5 -10 2231.98   86.59
  -2  -5  10 1994.70   79.29
  -2   5 -10 1998.10   78.29
  -3   5  10  -22.00   16.90
  -3  -5 -10    4.20   13.70
  -3   5  10    3.60   17.50
  -3   5  10   18.90   12.20
   3  -5  10   -0.10   12.90
  -3  -5 -10   25.90   16.20
  -3   5  10   23.30   16.90
  -3   5  10    6.50   10.90
  -3   5  10   -8.70    7.60
  -3   5  10    8.80   22.00
  -3  -5 -10   -9.50    6.40
   3   5 -10    8.50    9.20
  -3  -5 -10   -6.90   12.30
   3  -5 -10    0.10   12.00
   3  -5 -10    3.40   15.60
  -3  -5  10    9.50   12.60
  -3   5 -10    0.00   11.50
  -3  -5  10    1.20   12.50
  -3  -5  10    5.40    9.40
   3   5  10    7.00   11.30
  -3   5 -10   28.80   15.00
  -3   5 -10    4.10   13.20
  -3   5 -10  -14.00   18.30
  -3  -5  10   -0.70    9.20
  -3  -5  10    1.00   12.80
  -3   5 -10   -1.30    9.90
  -4   5  10   25.20   13.70
  -4   5  10   31.60   27.90
  -4   5  10   19.50   31.30
   4   5 -10   17.40   14.90
  -4  -5 -10   28.00   16.70
  -4   5  10   14.60   18.10
  -4   5  10   28.90   11.10
  -4   5  10   19.40   11.20
  -4  -5 -10   30.00   10.20
   4  -5  10   27.30   19.90
  -4  -5  10    4.60   14.50
  -4   5 -10   23.20   11.20
   4   5  10    8.60   16.60
  -4  -5  10   38.10   16.10
  -4   5 -10   33.90   27.40
  -4  -5  10   21.30   11.00
   4  -5 -10   42.20   19.00
  -4  -5  10   19.30   11.40
  -4   5 -10   16.60   16.30
  -4   5 -10   14.50   14.40
  -5   5  10   -3.00    7.60
  -5   5  10   11.30   16.40
  -5  -5 -10  -40.30   26.40
  -5  -5 -10    7.70    9.40
  -5  -5  10   14.00   11.40
  -5  -5  10    8.50    8.80
  -5  -5  10   14.70   11.70
  -5   5 -10   11.90    8.50
  -5   5 -10    5.80   10.50
   0   6 -10  103.09   31.90
   0   6  10   98.09   12.80
   0  -6  10  121.99   17.50
   0   6  10   89.89   19.10
   0   6 -10   64.09   20.10
   0  -6 -10   97.59   17.90
   0  -6  10   75.99   13.20
   0  -6  10   65.29   19.80
   0   6 -10   94.69   15.40
   0   6  10   81.39   22.70
   0   6  10   93.89   18.60
   1   6 -10  636.94   32.80
  -1  -6 -10  693.43   39.80
  -1  -6 -10  658.73   35.30
  -1   6  10  700.53   58.29
  -1   6  10  624.54   33.10
  -1   6  10  664.43   41.90
  -1  -6 -10  657.93   35.70
  -1   6  10  698.33   54.09
   1  -6  10  717.83   34.60
   1  -6  10  732.83   42.90
   1   6 -10  609.24   36.10
   1   6  10  717.83   50.59
  -1   6 -10  620.34   46.20
  -1  -6  10  687.73   35.10
   1   6  10  657.53   40.30
  -1  -6  10  646.44   46.00
  -1  -6  10  646.54   33.10
  -1  -6  10  648.34   37.40
  -1  -6  10  653.63   35.80
  -1   6 -10  707.03   52.49
  -1   6 -10  689.53   38.60
  -1   6 -10  664.53   25.60
   1  -6 -10  744.13   37.70
  -1   6 -10  648.54   35.80
   1   6  10  671.33   38.70
  -1   6 -10  711.23   39.70
   1  -6 -10  674.23   39.60
  -2   6  10   31.40   12.30
  -2   6  10   32.00   17.20
  -2   6  10   35.80   20.70
  -2   6  10   15.00   21.70
  -2  -6 -10   56.39   23.90
  -2   6  10   49.10   20.20
   2  -6  10   37.70   17.30
  -2  -6 -10   35.40   11.50
  -2  -6 -10   51.49   17.20
   2   6 -10   29.50   11.20
  -2   6  10   33.30   13.20
   2   6 -10   55.69   15.00
  -2   6  10    6.60   13.90
  -2  -6 -10   37.90   13.60
   2   6  10   30.70   23.70
  -2  -6  10   47.10   12.70
   2   6  10   31.20   13.60
  -2  -6  10   44.70   13.30
   2   6  10   45.90   28.00
  -2  -6  10   31.00   11.60
  -2  -6  10   30.20   16.10
   2  -6 -10   50.89   15.00
  -2   6 -10   40.20   13.90
  -2   6 -10   50.19   16.30
  -2   6 -10   61.59   23.90
   2  -6 -10   35.30   15.90
  -2  -6  10   35.70   12.40
  -2   6 -10   44.30   15.00
  -3   6  10  175.38   40.30
  -3  -6 -10  259.87   36.00
  -3  -6 -10  181.08   21.40
  -3   6  10  171.08   22.00
   3  -6  10  216.08   32.20
  -3   6  10  190.98   32.70
  -3  -6 -10  239.68   24.70
  -3   6  10  200.08   28.10
   3   6 -10  227.18   26.90
  -3   6  10  241.88   62.69
  -3   6  10  181.88   25.20
  -3   6  10  206.18   24.50
   3  -6  10  291.67   26.90
  -3   6 -10  237.38   27.70
  -3  -6  10  223.68   29.60
  -3   6 -10  231.38   32.30
  -3  -6  10  274.37   25.10
  -3   6 -10  204.28   24.90
   3  -6 -10  241.78   29.10
   3  -6 -10  225.88   33.20
  -3  -6  10  162.38   20.90
  -3   6 -10  281.07   52.19
  -3  -6  10  181.38   31.20
  -3  -6  10  272.87   27.60
   3   6  10  192.08   27.30
  -4   6  10   21.20   12.10
  -4   6  10   27.10   30.70
   4  -6  10   -4.40   20.90
  -4  -6 -10   18.90   15.30
   4   6 -10   16.20   15.30
  -4   6  10   17.00   13.20
  -4   6  10   43.90   34.10
  -4   6  10   37.40   35.10
  -4  -6 -10   22.90    9.60
   4  -6 -10    2.90   19.60
  -4   6 -10   15.50   11.70
  -4  -6  10   17.50   10.40
  -4  -6  10   -4.50   12.10
  -4   6 -10   65.59   36.50
  -4   6 -10   12.20   14.20
  -4  -6  10   24.80   17.50
  -4   6 -10   19.50   14.20
   4   6  10   19.80   18.60
   0   7 -10  135.79   19.80
   0  -7 -10  159.58   23.10
   0   7 -10  174.78   25.80
   0   7  10  200.38   42.10
   0  -7  10  154.48   27.60
   0   7  10  179.08   28.60
   0   7  10  138.19   15.70
   0   7 -10   73.79   22.90
   0  -7 -10  172.08   21.90
   0   7 -10  162.18   14.20
   0  -7  10  164.18   21.00
   0   7  10  153.98   24.50
   0  -7  10  141.69   16.70
  -1   7  10   21.70   20.90
   1   7 -10   69.49   17.90
  -1  -7 -10   44.30   15.90
   1   7 -10   33.00   13.20
   1  -7  10   25.00   17.80
  -1   7  10   52.29   30.50
   1  -7  10   43.90   12.90
  -1   7  10   43.80   18.60
  -1  -7 -10   47.20   14.70
  -1   7  10    2.00   27.10
   1   7 -10   39.80   11.10
  -1  -7 -10   27.20   10.90
  -1  -7  10   36.00   16.10
  -1  -7  10   29.50   11.90
  -1   7 -10   29.70    6.90
  -1   7 -10   28.30   19.30
   1   7  10   29.10   14.20
   1   7  10   53.79   24.60
   1   7  10   11.90   13.20
  -1   7 -10   27.60   12.10
  -1   7 -10   36.70   27.50
  -1   7 -10    8.50   10.50
  -1  -7  10   35.40   11.60
   1  -7 -10   36.80   13.40
  -1   7 -10   55.29   17.00
   1  -7 -10  -15.90   15.50
  -1  -7  10   35.20   13.10
   1   7  10   34.80   16.00
  -2  -7 -10   60.79   19.70
   2  -7  10   60.99   19.10
  -2   7  10   48.00   12.80
   2  -7  10   73.49   14.80
  -2   7  10   51.29   18.70
  -2   7  10   67.99   17.30
  -2   7  10   72.99   40.30
  -2  -7 -10   56.19   12.40
  -2   7  10   81.59   26.30
   2   7 -10   79.29   18.30
  -2  -7 -10   66.49   14.70
  -2   7  10   74.39   17.00
  -2   7  10   84.39   33.20
   2   7  10   49.20   33.70
  -2  -7  10   63.39   15.20
  -2   7 -10   82.79   18.80
  -2   7 -10   81.09   19.00
  -2  -7  10   80.19   15.20
   2   7  10  114.89   23.90
  -2   7 -10   99.19   20.30
  -2   7 -10   49.70   26.60
  -2   7 -10    3.80   23.00
  -2   7 -10   18.90   24.80
  -2  -7  10   56.59   14.80
  -2  -7  10   82.49   23.00
   2   7  10   62.39   21.10
   2  -7 -10   38.80   17.70
  -2  -7  10   82.09   14.30
   2  -7 -10   64.99   17.10
   3   7 -10   54.79   16.40
  -3  -7 -10   70.29   15.00
  -3   7  10   49.00   34.60
  -3  -7 -10   42.90   12.80
  -3   7  10  -19.60   18.20
  -3   7  10   45.70   15.00
  -3  -7 -10   40.50   19.20
  -3   7  10   53.39   16.20
   3  -7  10   59.69   16.50
  -3   7  10   32.10   19.60
   3  -7  10   55.39   21.50
  -3   7  10   52.09   14.60
  -3   7  10   62.99   41.00
  -3   7 -10  114.89   38.20
   3  -7 -10   70.29   24.50
   3  -7 -10   50.39   19.00
  -3   7 -10   60.19   17.50
  -3   7 -10   41.50   15.50
  -3  -7  10   83.09   17.10
  -3  -7  10   50.99   18.50
  -3  -7  10   76.89   24.00
  -3  -7  10   54.19   15.40
  -3  -7  10   56.09   13.40
   3   7  10   50.69   19.30
  -3   7 -10   57.89   18.90
   4  -7  10  251.47   62.89
  -4   7  10  167.48   20.30
  -4   7  10  112.89   25.60
  -4   7  10  155.88   22.00
  -4   7  10  116.39   50.39
  -4   7  10  120.29   17.30
  -4  -7 -10  141.49   16.80
  -4  -7 -10  214.38   30.20
   4  -7 -10  157.08   34.30
  -4  -7  10  239.78   29.60
  -4   7 -10  139.39   19.40
  -4   7 -10  166.38   25.80
  -4  -7  10  195.48   18.70
  -4   7 -10  173.88   23.20
  -4  -7  10  139.89   18.50
   4   7  10  229.48   40.50
   0   8  10   37.70   18.40
   0  -8 -10   36.00   17.40
   0   8  10   35.10   25.90
   0  -8  10   52.29   15.70
   0   8 -10   38.30   31.10
   0  -8 -10   39.40   16.70
   0   8  10   48.70   12.60
   0  -8  10   56.89   19.90
   0   8 -10   43.00   17.70
   0  -8  10   40.60   25.50
   0   8 -10   33.80   25.30
   0  -8 -10   36.30   14.00
  -1  -8 -10  287.57   28.60
  -1   8  10  272.87   56.89
   1   8 -10  323.77   38.00
   1   8 -10  273.37   28.60
   1  -8  10  251.47   23.20
  -1  -8 -10  228.18   29.70
  -1   8  10  228.08   28.40
   1   8 -10  296.07   46.10
  -1   8  10  279.17   40.10
   1  -8 -10  248.28   29.00
  -1   8 -10  254.27   42.10
  -1   8 -10  245.38   14.70
  -1   8 -10  272.87   59.79
   1   8  10  305.07   47.70
  -1  -8  10  312.97   28.80
   1   8  10  235.48   31.60
   1   8  10  217.38   29.50
  -1   8 -10  252.17   29.50
  -1   8 -10  236.48   27.80
  -1  -8  10  223.78   38.00
  -1   8 -10  275.47   25.30
  -1  -8  10  252.77   35.20
  -2   8  10   54.99   19.30
  -2   8  10   73.99   25.20
  -2   8  10   92.79   41.60
   2   8 -10   86.69   19.50
  -2  -8 -10   68.69   16.00
  -2   8  10   76.99   17.20
   2  -8  10  120.29   28.10
  -2  -8 -10   85.59   20.30
   2   8 -10  108.79   16.20
   2  -8  10   91.99   17.20
  -2   8  10  138.69   48.50
  -2  -8 -10   82.69   15.50
  -2   8  10   78.09   18.20
  -2   8 -10  -15.90   28.70
   2   8  10  192.98   71.09
  -2  -8  10  105.29   22.90
  -2  -8  10   67.79   25.10
   2   8  10  103.29   25.40
   2   8  10   57.09   17.30
  -2   8 -10  104.99   20.90
   2   8  10   67.39   20.80
   2  -8 -10   94.79   28.70
  -2   8 -10  135.79   41.90
  -2  -8  10   78.39   15.00
   2  -8 -10   87.89   19.90
  -2   8 -10   83.49   18.20
  -2  -8  10   83.39   16.10
  -2   8 -10  104.79   21.20
  -3   8  10  206.88   25.60
  -3  -8 -10  188.68   33.10
  -3  -8 -10  135.69   16.70
  -3   8  10  129.19   53.29
  -3   8  10  171.28   34.20
   3   8 -10  169.18   24.50
  -3  -8 -10  152.88   19.50
  -3   8  10  163.98   58.19
  -3   8  10  157.78   21.10
   3  -8  10  198.88   22.10
  -3   8  10  202.18   24.50
  -3  -8  10  142.19   30.50
   3   8  10  192.98   31.50
  -3   8 -10  186.28   28.80
  -3   8 -10  262.47   61.49
  -3   8 -10  167.88   21.90
   3  -8 -10  163.08   23.40
  -3  -8  10  190.78   23.20
  -3  -8  10  227.48   31.00
  -3   8 -10  169.68   21.60
  -3  -8  10  204.58   24.80
  -4   8  10   15.50   11.70
  -4  -8 -10   34.50   10.40
  -4   8  10   33.40   17.00
  -4  -8 -10   40.10   17.80
  -4   8  10   31.00   12.20
  -4   8 -10   24.60   12.60
  -4   8 -10   32.40   11.40
  -4   8 -10   26.30   12.80
  -4  -8  10   25.10   10.60
  -4  -8  10    8.50   13.20
   0  -9  10   67.99   37.30
   0  -9  10   93.39   16.10
   0   9  10  105.69   37.70
   0   9 -10   96.79   17.70
   0   9  10   86.89   12.60
   0  -9 -10  127.99   30.40
   0   9  10  120.19   26.70
   0   9 -10  111.09   13.60
   0  -9 -10  134.29   21.50
  -1  -9 -10  154.28   26.70
  -1   9  10  130.89   28.90
   1   9 -10  148.29   26.00
   1   9 -10  155.58   16.60
   1   9 -10  166.98   45.30
  -1   9  10  103.19   40.40
  -1   9  10  101.49   24.90
   1  -9  10  113.79   33.90
  -1  -9 -10  161.88   21.60
   1  -9  10  164.88   20.10
  -1   9 -10  124.59   21.20
  -1   9 -10  122.39   10.50
   1  -9 -10  135.59   24.10
   1   9  10  125.49   16.70
   1   9  10   74.99   35.40
   1   9  10  185.88   32.00
  -1  -9  10  154.08   19.50
  -1   9 -10  137.29   25.40
  -1  -9  10   86.89   26.80
  -1   9 -10  117.79   22.90
  -1  -9  10  121.59   17.90
  -1   9 -10   88.29   35.00
  -2   9  10  974.20   47.90
   2  -9  10  901.81   43.40
  -2   9  10 1027.10   51.19
  -2  -9 -10  970.10   55.29
   2   9 -10  983.40   56.09
   2   9 -10  973.30   75.69
   2   9 -10  871.31   40.10
  -2   9  10  893.71   60.79
  -2  -9 -10  903.41   45.50
  -2  -9 -10  977.60   47.40
  -2   9  10  868.41   87.59
  -2   9 -10  945.31   49.70
   2   9  10  887.51   43.60
   2   9  10  986.00   89.69
  -2  -9  10 1200.28  108.49
  -2   9 -10  915.71   51.99
   2  -9 -10  946.31   52.19
   2   9  10  877.51   52.89
   2   9  10 1037.60   61.99
  -2  -9  10  952.10   45.60
  -2  -9  10  970.80   47.70
  -3  -9 -10   18.10   18.90
  -3   9  10   18.80   18.70
   3  -9  10   17.10   39.20
   3   9 -10   32.60   18.60
  -3   9  10   75.29   55.69
   3   9 -10   -0.10   30.00
   3   9 -10   44.00   12.90
  -3  -9 -10   21.30    9.30
  -3   9 -10   21.10   15.20
   3   9  10   40.50   18.70
  -3  -9  10   13.10    8.80
  -3   9 -10    7.60   14.80
  -3  -9  10   34.60   14.50
  -3   9 -10   17.00   11.80
  -3  -9  10   20.90   23.90
   3  -9 -10   28.90   16.70
   3   9  10   26.80   20.70
   4   9 -10   -1.90   22.60
  -4  -9 -10   18.50    8.80
   4  -9  10   10.70   10.60
  -4  -9 -10   30.20   18.40
  -4   9  10    9.90    9.50
  -4   9  10   -1.80   18.70
  -4   9 -10   12.50   10.90
  -4  -9  10   17.40   10.40
  -4   9 -10   10.60   13.30
  -4  -9  10    3.00   12.10
  -4   9 -10    0.10   13.30
   0 -10  10   78.69   16.50
   0  10  10   65.39   12.60
   0  10 -10   43.40   28.30
   0 -10 -10   84.69   20.50
   0 -10 -10   68.39   18.00
   0  10 -10   65.99   14.90
   0  10 -10   80.69   11.30
   0  10  10   92.59   35.10
   0  10  10   96.59   27.20
  -1 -10 -10  651.23   46.00
   1 -10  10  707.43   43.40
   1  10 -10  751.62   34.20
  -1  10  10  694.03   52.99
  -1  10  10  679.63   90.19
  -1  10  10  763.12   43.60
  -1 -10 -10  674.43   37.50
   1  10 -10  704.23   65.49
   1  10 -10  750.72   51.59
   1 -10  10  702.13   38.10
   1  10  10  728.53   49.50
  -1 -10  10  680.63   36.80
   1 -10 -10  670.33   44.80
  -1 -10  10  713.53   38.60
  -1 -10  10  454.25   80.49
   1  10  10  682.63   34.60
   1  10  10  589.94   77.69
  -1  10 -10  680.83   45.90
  -1  10 -10  663.73   68.59
   1  10  10  732.83   55.69
  -2  10  10   51.69   22.00
   2 -10  10   49.90   17.50
   2 -10  10   84.09   16.10
   2  10 -10   60.89   12.10
  -2  10  10   55.09   19.90
  -2  10  10   80.89   20.20
  -2 -10 -10   94.29   16.20
  -2 -10 -10   79.29   20.70
   2  10 -10   98.09   55.79
  -2  10  10   48.90   50.99
  -2  10 -10   41.80   13.80
  -2 -10  10   77.09   13.90
   2  10  10   91.79   69.29
  -2  10 -10   40.90   20.00
   2 -10 -10   78.49   19.10
   2  10  10   93.19   27.20
  -2 -10  10   72.29   31.20
  -2 -10  10   70.89   14.50
   2  10  10   63.09   14.30
  -3 -10 -10   44.20   12.30
   3 -10  10   40.30   14.80
  -3  10  10   22.70   17.80
  -3  10  10   57.59   14.40
   3  10 -10   23.80   11.30
  -3 -10 -10   72.19   20.90
   3  10 -10   81.39   39.20
   3  10 -10   40.80   22.70
  -3  10  10   93.09   54.09
  -3  10 -10   40.40   17.50
  -3 -10  10   66.89   13.10
  -3  10 -10   43.30   14.40
  -3 -10  10   52.99   12.60
   3  10  10   65.09   16.10
   3  10  10   31.50   25.90
   3 -10 -10   33.70   15.30
   0 -11 -10   32.40   14.60
   0 -11  10  -17.50   17.50
   0  11 -10   11.60   16.90
   0  11 -10   52.99   38.80
   0  11  10   52.39   41.00
   0 -11  10   20.60    9.70
   0  11  10   25.50   19.30
   0  11 -10   35.00    8.30
   0  11 -10   26.90   12.20
   1  11 -10  119.29   14.30
   1 -11  10  110.59   21.80
  -1 -11 -10  148.89   19.40
  -1  11  10  120.29   20.20
  -1 -11 -10  133.19   27.10
  -1  11  10  174.68   57.19
   1 -11  10  123.09   17.60
  -1  11  10  110.29   29.40
   1  11 -10  132.49   43.40
   1  11 -10  136.89   20.40
   1  11 -10  161.38   37.50
   1  11  10  155.68   56.69
   1  11  10  113.59   27.30
  -1 -11  10  177.68   21.60
  -1 -11  10  169.88   50.69
  -1  11 -10  117.89   18.80
  -1 -11  10  132.69   20.20
   1 -11 -10  119.09   23.00
   1  11  10  106.29   14.80
  -1  11 -10  136.89   50.89
  -1  11 -10  147.39   28.20
   1  11  10  127.79   40.60
   2 -11  10   21.10   14.50
   2  11 -10   21.20   24.20
   2 -11  10   23.30   14.90
  -2  11  10   18.50   16.80
   2  11 -10   22.00    9.50
  -2  11  10   33.80   23.10
  -2 -11 -10   25.70   13.10
  -2  11  10  -31.40   39.30
  -2 -11 -10   21.50   10.30
  -2  11  10    6.50   16.30
   2  11 -10  -21.80   30.70
   2  11  10   17.90    9.50
   2  11  10   41.60   31.90
   2  11  10  -31.70   26.10
   2 -11 -10   14.00   11.60
  -2 -11  10    1.60   10.10
  -3  11  10  101.49   14.90
   3 -11  10   80.69   17.90
   3  11 -10  127.09   13.60
  -3 -11 -10   94.69   12.70
  -3 -11 -10  162.28   28.50
   3  11 -10  131.19   16.60
  -3  11  10   64.29   20.70
   3  11  10  105.09   13.70
  -3 -11  10  117.69   14.30
   3 -11 -10   68.19   16.70
  -3  11 -10  115.49   17.50
  -3 -11  10  130.69   16.90
   0  12  10  253.67   65.29
   0  12 -10  160.18   28.10
   0  12 -10  144.39   51.29
   0  12  10  114.99   25.40
   0 -12 -10  163.18   35.00
   1  12 -10  300.37   30.30
  -1 -12 -10  235.38   22.10
   1  12 -10  201.38   48.60
   1 -12  10  197.08   25.20
  -1  12  10  222.98   35.20
   1  12 -10  247.78   17.20
  -1  12  10  234.08   24.70
   1  12 -10  279.87   23.40
  -1 -12 -10  263.57   30.00
  -1  12  10  219.18   63.99
   1 -12  10  232.98   21.00
[truncated: 1,005,877 more chars]
