# Supplementary material for: Synthesis, crystal structure and Hirshfeld surface analysis of Fmoc-β-amino butyric acid and Fmoc carbamate
Source: Acta Crystallogr E Crystallogr Commun. 2025 May 13;81(Pt 6):486–91. doi: 10.1107/S2056989025003810 (PMC12142407; doi:10.1107/S2056989025003810)
Supplement: Supplementary file 2 [file e-81-00486-1sup2.hkl]

data_1                                                                          
_shelx_title ' obc127v_0m_a.res in P2(1)2(1)2(1)'                               
_shelx_refln_list_code          4                                               
_shelx_F_calc_maximum      110.87                                               
_exptl_crystal_F_000       688.00                                               
_reflns_d_resolution_high  0.8385                                               
                                                                                
loop_                                                                           
 _space_group_symop_operation_xyz                                               
 'x, y, z'                                                                      
 '-x+1/2, -y, z+1/2'                                                            
 '-x, y+1/2, -z+1/2'                                                            
 'x+1/2, -y+1/2, -z'                                                            
                                                                                
_cell_length_a     4.8393                                                       
_cell_length_b    12.4928                                                       
_cell_length_c    27.3101                                                       
_cell_angle_alpha  90.000                                                       
_cell_angle_beta   90.000                                                       
_cell_angle_gamma  90.000                                                       
                                                                                
_shelx_F_squared_multiplier     1.000                                           
                                                                                
loop_                                                                           
 _refln_index_h                                                                 
 _refln_index_k                                                                 
 _refln_index_l                                                                 
 _refln_F_squared_calc                                                          
 _refln_F_squared_meas                                                          
 _refln_F_squared_sigma                                                         
 _refln_observed_status                                                         
   2   0   0        348.10        304.88        19.62 o                         
   4   0   0        256.69        280.76        14.83 o                         
   1   1   0       6876.09       6079.09       103.70 o                         
   2   1   0        292.84        287.34        13.00 o                         
   3   1   0        375.19        375.96         9.37 o                         
   4   1   0         11.10          3.35         4.28 o                         
   5   1   0         54.25         62.54         8.15 o                         
   0   2   0       1832.76       1675.07        24.76 o                         
   1   2   0         10.31          5.81         4.14 o                         
   2   2   0         65.82         63.65         6.38 o                         
   3   2   0          1.31         -0.33         3.20 o                         
   4   2   0         80.22         88.83         6.00 o                         
   5   2   0         31.37         28.30         7.66 o                         
   1   3   0       2210.30       1978.49        29.02 o                         
   2   3   0        421.45        426.67        10.62 o                         
   3   3   0          0.90         -3.21         3.21 o                         
   4   3   0        291.71        300.09        13.19 o                         
   5   3   0         35.47         18.97         8.16 o                         
   0   4   0       3022.70       2772.57        42.20 o                         
   1   4   0       1955.71       1932.92        29.18 o                         
   2   4   0          0.56         -3.37         3.37 o                         
   3   4   0        230.58        245.33         8.71 o                         
   4   4   0       1020.96       1005.55        20.33 o                         
   5   4   0         58.82         54.11        11.10 o                         
   1   5   0        735.58        749.21        13.58 o                         
   2   5   0       1219.40       1184.40        17.06 o                         
   3   5   0        228.85        236.34        12.80 o                         
   4   5   0          1.44         -0.40         4.20 o                         
   5   5   0         54.60         44.78         7.93 o                         
   0   6   0        367.19        383.17        14.57 o                         
   1   6   0        389.64        360.44        11.90 o                         
   2   6   0        168.96        190.84         7.26 o                         
   3   6   0         20.33         19.04         3.89 o                         
   4   6   0         50.21         60.18         6.70 o                         
   5   6   0         78.99         75.14        10.69 o                         
   1   7   0        154.52        188.19         8.08 o                         
   2   7   0         24.19         21.52         4.00 o                         
   3   7   0        595.49        627.12        13.34 o                         
   4   7   0         48.74         40.90         6.11 o                         
   5   7   0         13.03          7.41         5.31 o                         
   0   8   0         67.71         60.92         6.44 o                         
   1   8   0        540.67        552.41        14.22 o                         
   2   8   0        478.52        492.88        11.74 o                         
   3   8   0         43.94         38.14         5.18 o                         
   4   8   0          1.91          1.21         4.56 o                         
   1   9   0        270.38        278.30         8.14 o                         
   2   9   0         36.93         22.26         5.28 o                         
   3   9   0         29.88         15.79         7.82 o                         
   4   9   0         59.51         51.78         6.18 o                         
   0  10   0       1091.52       1100.66        21.32 o                         
   1  10   0        493.55        454.52        11.32 o                         
   2  10   0        254.74        247.36        15.95 o                         
   3  10   0        172.96        153.50         8.28 o                         
   4  10   0         23.15         23.54         6.39 o                         
   1  11   0         19.71         17.91         4.87 o                         
   2  11   0        107.94        106.78        12.87 o                         
   3  11   0          4.10          4.19         5.18 o                         
   0  12   0        171.15        171.75        10.92 o                         
   1  12   0          2.81         -0.67         4.46 o                         
   2  12   0         43.13         36.31         5.43 o                         
   3  12   0          8.64          1.73         4.13 o                         
   1  13   0         97.01        102.32         7.71 o                         
   2  13   0         30.78         35.44         6.05 o                         
   0  14   0         11.62         16.42        10.12 o                         
   1  14   0          0.58         -0.36         6.09 o                         
   1   0   1       3985.15       3822.53        87.60 o                         
   2   0   1        654.46        687.10        20.12 o                         
   3   0   1       1265.80       1299.85        19.85 o                         
   4   0   1          4.54          8.14         4.86 o                         
   5   0   1          1.94          6.00         5.01 o                         
  -5   1   1        102.91        117.62         8.72 o                         
  -4   1   1        206.73        223.22         8.99 o                         
  -3   1   1         56.20         67.33         5.34 o                         
  -2   1   1        913.55        891.83        19.44 o                         
  -1   1   1       7204.86       6585.81       224.57 o                         
   0   1   1         69.81         64.91         2.01 o                         
   1   1   1       7223.33       6589.57        99.83 o                         
   2   1   1        911.51        929.66        18.27 o                         
   3   1   1         58.23         70.47         5.48 o                         
   4   1   1        204.71        232.73        10.37 o                         
   5   1   1        103.24        113.43         7.84 o                         
  -5   2   1        131.60        117.85        18.65 o                         
  -4   2   1         13.46         19.24         4.83 o                         
  -3   2   1        722.50        720.85        11.17 o                         
  -2   2   1         93.66         97.70         7.15 o                         
  -1   2   1       2088.62       1862.19        30.80 o                         
   0   2   1        326.41        297.24         5.49 o                         
   1   2   1       2100.57       1926.22        26.62 o                         
   2   2   1         93.97         90.98         7.62 o                         
   3   2   1        729.16        727.55        11.49 o                         
   4   2   1         13.70          7.91         4.42 o                         
   5   2   1        131.02        137.38        11.09 o                         
  -5   3   1        593.82        635.99        22.92 o                         
  -4   3   1        195.36        195.96         8.90 o                         
  -3   3   1        244.84        259.21         9.14 o                         
  -2   3   1        558.46        575.73        12.19 o                         
  -1   3   1        911.46        874.78        16.17 o                         
   0   3   1       1512.82       1332.55        15.75 o                         
   1   3   1        913.96        867.87        17.46 o                         
   2   3   1        563.40        572.85        12.87 o                         
   3   3   1        245.88        278.98         8.27 o                         
   4   3   1        194.89        184.72        12.29 o                         
   5   3   1        597.50        621.24        22.79 o                         
  -5   4   1         37.55         33.28         7.92 o                         
  -4   4   1        600.60        611.99        17.80 o                         
  -3   4   1        204.74        194.95         8.19 o                         
  -2   4   1        295.69        317.23        10.05 o                         
  -1   4   1         91.48        107.58         6.74 o                         
   0   4   1        122.82        122.25         5.34 o                         
   1   4   1         91.09         97.47         6.07 o                         
   2   4   1        296.23        308.70         9.22 o                         
   3   4   1        202.82        204.85         8.38 o                         
   4   4   1        602.67        601.91        14.16 o                         
   5   4   1         36.58         17.29        10.96 o                         
  -5   5   1         80.81         79.21        10.30 o                         
  -4   5   1        166.87        166.60        10.97 o                         
  -3   5   1        381.39        406.05        10.82 o                         
  -2   5   1         45.88         41.69         4.42 o                         
  -1   5   1       1269.89       1294.69        20.50 o                         
   0   5   1        128.02        121.43         5.68 o                         
   1   5   1       1267.74       1285.42        20.59 o                         
   2   5   1         46.55         39.66         3.90 o                         
   3   5   1        381.92        407.75        13.38 o                         
   4   5   1        166.06        175.05        10.17 o                         
   5   5   1         79.95         75.64        14.11 o                         
  -5   6   1         94.14         98.73        12.27 o                         
  -4   6   1         61.66         57.06         6.47 o                         
  -3   6   1        109.00         97.59         6.12 o                         
  -2   6   1        298.16        291.85         8.53 o                         
  -1   6   1        236.83        226.86        10.59 o                         
   0   6   1        391.73        423.47        10.68 o                         
   1   6   1        237.13        251.37        11.10 o                         
   2   6   1        294.90        297.15         8.98 o                         
   3   6   1        109.23         92.46         6.98 o                         
   4   6   1         61.05         64.81         8.66 o                         
   5   6   1         91.96         98.69         8.28 o                         
  -5   7   1         30.64         32.23         6.42 o                         
  -4   7   1        531.79        518.56        19.12 o                         
  -3   7   1         18.79         27.42         5.36 o                         
  -2   7   1        263.82        286.11        13.80 o                         
  -1   7   1        222.25        250.41        13.71 o                         
   0   7   1         13.19         13.38         4.66 o                         
   1   7   1        227.66        243.81         7.94 o                         
   2   7   1        263.53        283.92        11.84 o                         
   3   7   1         18.93         19.55         4.38 o                         
   4   7   1        531.63        517.03        16.37 o                         
   5   7   1         30.86         42.09         6.44 o                         
  -4   8   1         84.92         83.49         6.96 o                         
  -3   8   1         63.40         67.41         6.33 o                         
  -2   8   1        107.57        109.71         6.77 o                         
  -1   8   1        113.29        108.29         5.45 o                         
   0   8   1       1950.27       2039.58        20.74 o                         
   1   8   1        114.55        113.87         6.70 o                         
   2   8   1        106.55        102.75         6.24 o                         
   3   8   1         63.43         73.33         6.17 o                         
   4   8   1         86.20         73.69         7.35 o                         
  -4   9   1         72.89         75.00         7.07 o                         
  -3   9   1         89.79         89.80         6.62 o                         
  -2   9   1        452.97        425.46        10.51 o                         
  -1   9   1         84.37         84.80         5.12 o                         
   0   9   1         26.60         31.72         3.83 o                         
   1   9   1         84.88         81.07         5.41 o                         
   2   9   1        456.63        444.46        11.02 o                         
   3   9   1         89.97        102.59         7.24 o                         
   4   9   1         73.62         79.21         6.90 o                         
  -4  10   1         31.56         19.62         5.20 o                         
  -3  10   1         51.11         44.29         5.86 o                         
  -2  10   1        148.15        135.59         7.51 o                         
  -1  10   1        494.45        522.12        11.21 o                         
   0  10   1        531.51        532.29         9.95 o                         
   1  10   1        490.86        484.00        10.35 o                         
   2  10   1        149.76        147.77         9.51 o                         
   3  10   1         50.93         44.30         6.24 o                         
   4  10   1         30.92         26.37         5.32 o                         
  -3  11   1         22.99         21.60         6.00 o                         
  -2  11   1        149.42        146.47        10.33 o                         
  -1  11   1        244.83        233.56        10.17 o                         
   0  11   1        424.24        429.15        15.26 o                         
   1  11   1        245.20        223.60         9.29 o                         
   2  11   1        149.13        148.83        10.46 o                         
   3  11   1         22.45         13.87         5.34 o                         
  -3  12   1         36.40         42.38         5.22 o                         
  -2  12   1        276.50        268.26        12.54 o                         
  -1  12   1         93.15         94.65         6.65 o                         
   0  12   1          3.32         -0.62         3.82 o                         
   1  12   1         92.36         98.84         7.20 o                         
   2  12   1        274.67        284.42        10.92 o                         
   3  12   1         36.21         31.58         5.22 o                         
  -2  13   1         51.90         52.20         6.32 o                         
  -1  13   1         79.15         79.34         7.06 o                         
   0  13   1          9.24          8.24         5.69 o                         
   1  13   1         79.81         75.73         6.98 o                         
   2  13   1         52.59         56.13         6.46 o                         
  -1  14   1          1.34         11.35         5.35 o                         
   0  14   1         59.56         53.84         7.91 o                         
   1  14   1          1.27          1.61         4.56 o                         
   0   0   2        109.48        113.11        10.14 o                         
   1   0   2       8237.80       7463.97       159.05 o                         
   2   0   2         36.62         31.19         6.12 o                         
   3   0   2        225.37        251.99         9.51 o                         
   4   0   2        128.51        153.36         8.52 o                         
   5   0   2          4.11          8.43         5.10 o                         
  -5   1   2         65.58         70.56         7.23 o                         
  -4   1   2         82.43         96.01         7.51 o                         
  -3   1   2        302.78        325.33         9.15 o                         
  -2   1   2       1254.90       1200.33        22.40 o                         
  -1   1   2       1100.46       1026.67        24.55 o                         
   0   1   2        161.92        155.05         3.88 o                         
   1   1   2       1096.31       1047.08        24.92 o                         
   2   1   2       1249.29       1211.40        20.25 o                         
   3   1   2        300.79        325.67         9.75 o                         
   4   1   2         82.14         71.31         7.29 o                         
   5   1   2         64.80         67.21         6.83 o                         
  -5   2   2         74.09         26.66        21.00 o                         
  -4   2   2          7.40          4.31         4.38 o                         
  -3   2   2        376.08        369.71         8.70 o                         
  -2   2   2       1058.29       1056.43        17.35 o                         
  -1   2   2        535.00        520.72        11.89 o                         
   0   2   2       4737.42       4379.47        58.28 o                         
   1   2   2        529.10        517.28         9.88 o                         
   2   2   2       1055.53       1082.82        19.01 o                         
   3   2   2        375.52        370.51         8.82 o                         
   4   2   2          7.20          5.35         4.20 o                         
   5   2   2         72.53         81.20         8.11 o                         
  -5   3   2        310.26        317.53        19.43 o                         
  -4   3   2        257.71        254.46        11.29 o                         
  -3   3   2        237.54        283.67         9.52 o                         
  -2   3   2        725.54        743.41        15.87 o                         
  -1   3   2        546.19        514.05        12.02 o                         
   0   3   2       1058.42       1000.86        14.45 o                         
   1   3   2        547.10        502.75        12.75 o                         
   2   3   2        721.28        742.39        13.39 o                         
   3   3   2        237.43        288.64         8.23 o                         
   4   3   2        258.20        267.97        12.96 o                         
   5   3   2        311.25        309.48        34.85 o                         
  -5   4   2         71.02         77.83        10.02 o                         
  -4   4   2         49.10         34.95         5.57 o                         
  -3   4   2        171.51        193.98         8.57 o                         
  -2   4   2        517.52        491.90        12.44 o                         
  -1   4   2        493.87        504.79        11.74 o                         
   0   4   2       3049.77       2861.82        30.80 o                         
   1   4   2        496.56        471.72        13.19 o                         
   2   4   2        517.81        513.33        11.63 o                         
   3   4   2        172.11        194.09         8.63 o                         
   4   4   2         47.55         30.90         5.67 o                         
   5   4   2         71.06         57.23         8.95 o                         
  -5   5   2        177.92        152.14        12.34 o                         
  -4   5   2        376.83        355.96        14.80 o                         
  -3   5   2         55.02         58.45         5.08 o                         
  -2   5   2        327.25        335.27         8.26 o                         
  -1   5   2         72.47         74.62         6.02 o                         
   0   5   2         18.82         16.80         3.47 o                         
   1   5   2         73.53         74.86         5.49 o                         
   2   5   2        327.11        323.16         8.13 o                         
   3   5   2         53.08         53.99         5.37 o                         
   4   5   2        375.84        377.34        16.97 o                         
   5   5   2        177.51        161.87        11.48 o                         
  -5   6   2          1.26         -5.17         5.17 o                         
  -4   6   2        208.55        184.80         9.80 o                         
  -3   6   2        289.06        263.52         9.12 o                         
  -2   6   2        422.89        427.74         9.74 o                         
  -1   6   2       1742.86       1798.80        38.33 o                         
   0   6   2        912.29        925.92        15.98 o                         
   1   6   2       1737.99       1719.22        20.92 o                         
   2   6   2        423.58        419.38        13.00 o                         
   3   6   2        287.68        276.50        11.10 o                         
   4   6   2        211.06        208.39        12.97 o                         
   5   6   2          1.28          5.74         5.54 o                         
  -5   7   2        102.30         88.80         9.02 o                         
  -4   7   2         97.76         89.58        11.84 o                         
  -3   7   2       1002.63        985.34        16.86 o                         
  -2   7   2         48.13         52.72         5.10 o                         
  -1   7   2        108.39        127.80         6.13 o                         
   0   7   2        146.40        138.82         8.40 o                         
   1   7   2        109.77        118.76         5.67 o                         
   2   7   2         49.29         51.55         5.02 o                         
   3   7   2       1008.66       1008.41        17.21 o                         
   4   7   2         99.33        105.55        11.04 o                         
   5   7   2        102.15        121.27         8.21 o                         
  -4   8   2        447.27        445.26        12.09 o                         
  -3   8   2          4.96          9.02         4.55 o                         
  -2   8   2        294.12        316.39        10.38 o                         
  -1   8   2        483.97        480.38        10.75 o                         
   0   8   2        101.24        107.83         5.05 o                         
   1   8   2        483.93        478.36        10.80 o                         
   2   8   2        296.38        309.87         9.75 o                         
   3   8   2          4.87          6.62         4.19 o                         
   4   8   2        444.04        461.79        12.98 o                         
  -4   9   2         40.23         35.22         5.85 o                         
  -3   9   2        751.00        742.98        14.59 o                         
  -2   9   2         85.65         82.60         6.27 o                         
  -1   9   2        369.28        369.32        11.51 o                         
   0   9   2        423.90        415.24         8.88 o                         
   1   9   2        370.37        379.07         9.70 o                         
   2   9   2         85.01         80.86         5.93 o                         
   3   9   2        746.17        731.96        15.26 o                         
   4   9   2         40.86         44.28         6.30 o                         
  -4  10   2          7.59          1.47         8.30 o                         
  -3  10   2        259.73        253.74        15.11 o                         
  -2  10   2         94.84         83.55         6.64 o                         
  -1  10   2        467.88        472.55        10.17 o                         
   0  10   2        324.32        325.63         8.31 o                         
   1  10   2        472.73        485.93        12.59 o                         
   2  10   2         96.17        111.16         8.06 o                         
   3  10   2        258.30        236.10        11.01 o                         
   4  10   2          7.20         -1.74         4.73 o                         
  -3  11   2         49.20         52.61         6.41 o                         
  -2  11   2         19.08         12.71         5.49 o                         
  -1  11   2        238.84        254.24         9.49 o                         
   0  11   2         38.05         43.12         4.99 o                         
   1  11   2        238.70        244.46        11.34 o                         
   2  11   2         18.99         11.53         4.97 o                         
   3  11   2         47.90         52.01         6.37 o                         
  -3  12   2         66.14         66.32         5.84 o                         
  -2  12   2        375.18        398.40        11.34 o                         
  -1  12   2         96.48         85.29         9.39 o                         
   0  12   2        106.34        101.54         6.12 o                         
   1  12   2         96.62        101.52         7.29 o                         
   2  12   2        375.92        393.64        11.73 o                         
   3  12   2         66.54         70.53         9.06 o                         
  -2  13   2        103.44        101.15         7.42 o                         
  -1  13   2         75.21         85.40         8.28 o                         
   0  13   2         99.40         98.44         5.87 o                         
   1  13   2         74.85         76.20         6.93 o                         
   2  13   2        104.06        114.55         7.40 o                         
  -1  14   2         44.83         40.22         5.99 o                         
   0  14   2        349.97        325.72        24.47 o                         
   1  14   2         44.41         43.72         5.62 o                         
   1   0   3        229.03        226.48         8.95 o                         
   2   0   3         12.54          9.19         4.02 o                         
   3   0   3        154.33        165.44         6.64 o                         
   4   0   3        163.25        160.55         9.59 o                         
   5   0   3         40.30         30.31         9.21 o                         
  -5   1   3         94.81        100.78         8.06 o                         
  -4   1   3        444.79        447.79        15.74 o                         
  -3   1   3        181.14        199.35         8.00 o                         
  -2   1   3       1693.92       1702.74        32.45 o                         
  -1   1   3       4006.52       3854.92        59.90 o                         
   0   1   3       2265.62       2166.63        40.94 o                         
   1   1   3       4003.44       3870.55        48.22 o                         
   2   1   3       1695.63       1751.72        29.19 o                         
   3   1   3        183.12        203.08         7.41 o                         
   4   1   3        445.22        462.67        11.36 o                         
   5   1   3         95.64         93.31         7.79 o                         
  -4   2   3        303.97        326.46        14.53 o                         
  -3   2   3        501.15        524.62        10.07 o                         
  -2   2   3        757.56        762.54        14.52 o                         
  -1   2   3       2187.30       2270.88        38.66 o                         
   0   2   3       8942.48       8134.41        78.84 o                         
   1   2   3       2186.55       2201.24        29.28 o                         
   2   2   3        759.88        761.92        15.39 o                         
   3   2   3        497.86        529.14         9.91 o                         
   4   2   3        304.50        330.64        10.39 o                         
   5   2   3        206.67        207.99        10.28 o                         
  -5   3   3         15.71          5.49         6.60 o                         
  -4   3   3        494.01        458.94        14.95 o                         
  -3   3   3        148.13        164.03         7.00 o                         
  -2   3   3        126.96        153.56         9.81 o                         
  -1   3   3       2040.37       1944.68        26.36 o                         
   0   3   3       4326.41       4015.46        41.94 o                         
   1   3   3       2038.93       1923.63        29.21 o                         
   2   3   3        126.18        145.18         6.89 o                         
   3   3   3        145.62        159.46         6.95 o                         
   4   3   3        496.54        507.92        12.71 o                         
   5   3   3         15.34          6.33         5.63 o                         
  -5   4   3        138.39        132.51        11.03 o                         
  -4   4   3         73.96         68.35         7.26 o                         
  -3   4   3        155.21        172.62         8.53 o                         
  -2   4   3        771.90        829.57        15.13 o                         
  -1   4   3        255.84        247.34        10.28 o                         
   0   4   3       2592.84       2453.50        27.39 o                         
   1   4   3        259.49        260.06         9.14 o                         
   2   4   3        765.32        810.38        15.65 o                         
   3   4   3        156.54        180.49         9.52 o                         
   4   4   3         72.70         66.10         6.89 o                         
   5   4   3        137.09        132.48        12.10 o                         
  -5   5   3        381.35        392.27        17.49 o                         
  -4   5   3        263.01        249.20        16.52 o                         
  -3   5   3        166.98        184.43         8.28 o                         
  -2   5   3         23.88         16.95         3.36 o                         
  -1   5   3         45.32         54.62         5.28 o                         
   0   5   3        116.74        123.14         5.99 o                         
   1   5   3         47.34         64.75         5.14 o                         
   2   5   3         23.77         18.94         3.58 o                         
   3   5   3        165.12        184.12         8.21 o                         
   4   5   3        259.43        282.20        18.46 o                         
   5   5   3        381.29        383.90        15.43 o                         
  -5   6   3         74.33         62.58         6.92 o                         
  -4   6   3        350.68        369.04        19.62 o                         
  -3   6   3         17.60         23.76         4.44 o                         
  -2   6   3         44.18         42.29         4.50 o                         
  -1   6   3        249.03        256.04         9.47 o                         
   0   6   3       1042.10       1186.12        18.66 o                         
   1   6   3        249.35        266.92         8.33 o                         
   2   6   3         43.52         50.93         4.37 o                         
   3   6   3         17.75         20.88         4.27 o                         
   4   6   3        351.13        358.72        12.63 o                         
   5   6   3         72.81         68.80         7.71 o                         
  -5   7   3         74.09         62.51         6.44 o                         
  -4   7   3        147.12        133.62         8.32 o                         
  -3   7   3        188.24        188.64         9.18 o                         
  -2   7   3        769.33        783.10        14.14 o                         
  -1   7   3         27.62         15.55         3.67 o                         
   0   7   3         32.56         29.24         5.42 o                         
   1   7   3         27.38         21.50         3.84 o                         
   2   7   3        767.95        758.25        13.50 o                         
   3   7   3        190.19        201.34         8.26 o                         
   4   7   3        146.27        154.46         8.77 o                         
   5   7   3         74.33         68.00         6.90 o                         
  -4   8   3         55.38         55.62         6.36 o                         
  -3   8   3         20.22         18.06         4.92 o                         
  -2   8   3        456.02        453.06        12.32 o                         
  -1   8   3          1.67         -2.75         3.37 o                         
   0   8   3         24.62         36.26         3.85 o                         
   1   8   3          1.55         -3.56         3.56 o                         
   2   8   3        456.13        467.07        11.94 o                         
   3   8   3         19.69         26.76         4.69 o                         
   4   8   3         56.83         56.45         6.70 o                         
  -4   9   3        111.55        101.87         7.40 o                         
  -3   9   3         68.23         71.65         6.19 o                         
  -2   9   3         59.84         71.78         5.99 o                         
  -1   9   3        378.86        385.69        11.40 o                         
   0   9   3        122.35        118.52         5.64 o                         
   1   9   3        374.50        367.31         9.86 o                         
   2   9   3         59.76         47.98         5.39 o                         
   3   9   3         70.44         62.15         6.33 o                         
   4   9   3        111.41        112.54         8.72 o                         
  -4  10   3         53.28         52.46         6.98 o                         
  -3  10   3        106.52        100.94         7.03 o                         
  -2  10   3        266.63        260.10        10.84 o                         
  -1  10   3        154.62        152.29         7.42 o                         
   0  10   3       1033.42       1063.25        15.25 o                         
   1  10   3        153.31        154.39         6.85 o                         
   2  10   3        263.87        265.37        10.63 o                         
   3  10   3        107.96         97.44         6.95 o                         
   4  10   3         53.29         50.33         7.38 o                         
  -3  11   3         36.23         33.72         6.04 o                         
  -2  11   3        262.12        254.11        11.36 o                         
  -1  11   3        204.43        189.76         8.18 o                         
   0  11   3        835.88        848.59        15.44 o                         
   1  11   3        207.52        213.21         9.50 o                         
   2  11   3        262.36        239.52        10.28 o                         
   3  11   3         35.94         26.37         5.73 o                         
  -3  12   3         49.13         43.20         5.22 o                         
  -2  12   3         27.80         34.70         6.04 o                         
  -1  12   3        124.08        117.32         8.79 o                         
   0  12   3          0.05         -2.18         4.15 o                         
   1  12   3        123.62        110.17         9.02 o                         
   2  12   3         26.39         30.22         5.28 o                         
   3  12   3         49.16         39.50         5.58 o                         
  -2  13   3        101.04        107.80         7.28 o                         
  -1  13   3        176.51        176.80         8.88 o                         
   0  13   3          0.22          0.20         4.89 o                         
   1  13   3        175.37        148.69        17.63 o                         
   2  13   3        102.38        110.28         8.34 o                         
  -1  14   3        168.09        182.26        12.68 o                         
   0  14   3         11.01         22.99         8.22 o                         
   1  14   3        167.36        179.96        19.55 o                         
   0   0   4        513.68        482.29        19.18 o                         
   1   0   4       3020.21       2745.63        52.26 o                         
   2   0   4       1109.73       1090.94        18.99 o                         
   3   0   4        141.43        174.29         6.21 o                         
   4   0   4          1.55          0.34         4.54 o                         
   5   0   4        280.95        287.48        11.34 o                         
  -5   1   4        116.54        124.52         8.24 o                         
  -4   1   4        391.18        403.56        12.82 o                         
  -3   1   4         72.35         81.75         5.34 o                         
  -2   1   4       1165.66       1122.75        27.03 o                         
  -1   1   4       9653.98       9267.84       135.56 o                         
   0   1   4       8974.95       8649.47        88.06 o                         
   1   1   4       9676.05       9293.51       180.93 o                         
   2   1   4       1168.66       1151.58        21.50 o                         
   3   1   4         74.91         82.89         5.22 o                         
   4   1   4        388.25        393.88        10.45 o                         
   5   1   4        115.34        119.44         8.43 o                         
  -5   2   4        147.45        160.06         9.99 o                         
  -4   2   4         32.39         37.12         5.41 o                         
  -3   2   4        481.37        506.19        10.67 o                         
  -2   2   4        180.01        193.34         8.85 o                         
  -1   2   4       9211.28       8620.42       114.32 o                         
   0   2   4       5969.74       5450.65        57.63 o                         
   1   2   4       9204.76       8781.09       106.18 o                         
   2   2   4        174.56        210.73         8.67 o                         
   3   2   4        482.95        494.48         9.85 o                         
   4   2   4         32.01         41.93         5.12 o                         
   5   2   4        147.06        149.93         9.06 o                         
  -5   3   4         73.53         57.06        11.87 o                         
  -4   3   4        178.35        211.30        11.77 o                         
  -3   3   4        145.96        141.98         6.95 o                         
  -2   3   4        265.47        270.74         9.41 o                         
  -1   3   4        217.42        223.42         7.67 o                         
   0   3   4       2482.25       2176.66        26.93 o                         
   1   3   4        217.52        216.99         8.74 o                         
   2   3   4        264.87        275.23         9.17 o                         
   3   3   4        147.44        162.68         7.73 o                         
   4   3   4        179.39        190.95         8.79 o                         
   5   3   4         73.21         75.30         7.86 o                         
  -5   4   4        178.09        166.44        12.74 o                         
  -4   4   4         26.65         22.62         5.24 o                         
  -3   4   4        102.69        104.75         6.34 o                         
  -2   4   4        474.39        485.01        11.70 o                         
  -1   4   4        366.83        377.07         9.76 o                         
   0   4   4       5595.60       5229.14        58.44 o                         
   1   4   4        367.58        363.48         8.86 o                         
   2   4   4        475.67        499.08        11.28 o                         
   3   4   4        103.58         99.87         5.42 o                         
   4   4   4         26.51         32.03         5.71 o                         
   5   4   4        181.18        188.63        10.60 o                         
  -5   5   4         65.00         62.63         8.55 o                         
  -4   5   4         24.88         31.77         6.43 o                         
  -3   5   4        668.68        679.50        14.65 o                         
  -2   5   4        300.82        289.19         8.22 o                         
  -1   5   4        680.85        668.03        15.28 o                         
   0   5   4       2699.10       2675.33        31.03 o                         
   1   5   4        683.48        660.79        11.46 o                         
   2   5   4        301.05        311.05        17.43 o                         
   3   5   4        669.29        688.34        13.25 o                         
   4   5   4         25.51         24.68         6.36 o                         
   5   5   4         65.15         62.27         7.73 o                         
  -5   6   4         22.52         42.47        12.02 o                         
  -4   6   4        297.14        315.46        11.38 o                         
  -3   6   4          0.89         -3.85         3.85 o                         
  -2   6   4        125.01        118.20         6.15 o                         
  -1   6   4        762.82        710.72        15.07 o                         
   0   6   4       2886.93       3045.75        35.64 o                         
   1   6   4        762.05        728.95        12.59 o                         
   2   6   4        125.69        141.50         7.93 o                         
   3   6   4          1.08          3.29         3.70 o                         
   4   6   4        298.62        296.54        12.01 o                         
   5   6   4         22.36         27.97         6.25 o                         
  -5   7   4         31.94         28.29         5.47 o                         
  -4   7   4        247.35        232.73        10.34 o                         
  -3   7   4         21.76         15.30         4.75 o                         
  -2   7   4         84.63         83.10         5.59 o                         
  -1   7   4        851.76        858.86        12.51 o                         
   0   7   4         18.83         17.22         3.79 o                         
   1   7   4        850.77        875.46        12.38 o                         
   2   7   4         84.01         86.44         5.66 o                         
   3   7   4         22.01         17.04         4.25 o                         
   4   7   4        248.68        232.72        10.81 o                         
   5   7   4         31.72         25.62         5.63 o                         
  -4   8   4         78.80         73.42         6.78 o                         
  -3   8   4         16.17         16.41         4.95 o                         
  -2   8   4         28.92         23.23         4.53 o                         
  -1   8   4        311.61        326.06         9.78 o                         
   0   8   4         33.45         27.43         3.91 o                         
   1   8   4        309.59        314.61         8.73 o                         
   2   8   4         29.70         22.64         4.59 o                         
   3   8   4         15.54         16.69         4.86 o                         
   4   8   4         79.28         88.51         7.73 o                         
  -4   9   4         52.72         58.86         6.39 o                         
  -3   9   4         66.28         69.55         6.56 o                         
  -2   9   4        262.61        243.01         8.33 o                         
  -1   9   4        729.22        755.19        12.87 o                         
   0   9   4          0.01          2.75         3.60 o                         
   1   9   4        723.43        743.75        13.30 o                         
   2   9   4        261.91        271.13        12.51 o                         
   3   9   4         66.60         52.53         6.09 o                         
   4   9   4         52.64         54.00         6.53 o                         
  -4  10   4         33.20         36.51         6.84 o                         
  -3  10   4        111.50        109.00         8.21 o                         
  -2  10   4        314.01        292.10        11.37 o                         
  -1  10   4         53.81         51.63         5.42 o                         
   0  10   4        205.94        209.49         8.22 o                         
   1  10   4         54.89         57.46         4.90 o                         
   2  10   4        314.55        298.58        15.43 o                         
   3  10   4        110.58        108.57        10.55 o                         
   4  10   4         33.10         25.89         6.37 o                         
  -3  11   4          8.94          9.52         6.97 o                         
  -2  11   4          3.39          8.06         4.72 o                         
  -1  11   4         33.33         37.73         4.98 o                         
   0  11   4        143.05        140.82         6.78 o                         
   1  11   4         33.38         30.94         5.39 o                         
   2  11   4          3.93         10.17         5.87 o                         
   3  11   4          8.71          7.77         5.03 o                         
  -3  12   4         94.08         94.95         7.69 o                         
  -2  12   4         52.13         42.08         6.01 o                         
  -1  12   4         12.83          5.80         5.83 o                         
   0  12   4        580.62        586.66        15.09 o                         
   1  12   4         12.41          0.70         4.77 o                         
   2  12   4         52.29         42.76         5.63 o                         
   3  12   4         95.73         94.38        10.37 o                         
  -2  13   4         91.89         88.31         6.80 o                         
  -1  13   4         41.02         45.94         5.70 o                         
   0  13   4          0.21          4.96         4.35 o                         
   1  13   4         41.23         52.89        10.80 o                         
   2  13   4         92.17         87.11         6.81 o                         
  -1  14   4         12.44         16.81         4.82 o                         
   0  14   4          1.26          6.11         6.23 o                         
   1  14   4         12.29          3.84         5.92 o                         
   1   0   5       9228.73       8647.81       128.32 o                         
   2   0   5        145.70        174.20         7.82 o                         
   3   0   5        126.22        154.45         6.52 o                         
   4   0   5        155.07        178.78         8.38 o                         
   5   0   5        195.13        201.42         9.99 o                         
  -5   1   5        201.22        210.68        19.83 o                         
  -4   1   5        505.91        519.34        12.32 o                         
  -3   1   5        123.36        119.56         6.81 o                         
  -2   1   5        615.66        618.83        12.66 o                         
  -1   1   5       6235.24       5934.98        90.32 o                         
   0   1   5       2545.22       2531.88        33.51 o                         
   1   1   5       6222.01       5824.54       160.04 o                         
   2   1   5        615.84        629.05        12.19 o                         
   3   1   5        124.86        131.57         5.84 o                         
   4   1   5        505.95        500.41        11.51 o                         
   5   1   5        201.40        207.77        11.35 o                         
  -5   2   5        351.66        365.35        13.81 o                         
  -4   2   5        209.02        192.89         8.82 o                         
  -3   2   5         13.38         12.68         4.44 o                         
  -2   2   5        151.63        171.71         7.88 o                         
  -1   2   5       4701.23       4365.73        61.49 o                         
   0   2   5       1367.79       1311.91        17.39 o                         
   1   2   5       4718.89       4415.22        52.78 o                         
   2   2   5        152.87        181.33         9.30 o                         
   3   2   5         13.07         15.02         3.73 o                         
   4   2   5        209.66        224.00         8.93 o                         
   5   2   5        350.26        351.45        14.55 o                         
  -5   3   5        224.47        236.98        12.05 o                         
  -4   3   5        154.87        165.63        12.88 o                         
  -3   3   5        453.16        439.21         9.79 o                         
  -2   3   5        173.21        205.69        11.75 o                         
  -1   3   5        123.84        142.24         7.56 o                         
   0   3   5        194.22        181.28         7.06 o                         
   1   3   5        125.39        125.67         7.07 o                         
   2   3   5        173.36        195.38         7.63 o                         
   3   3   5        449.98        447.05        10.36 o                         
   4   3   5        157.21        167.03         8.22 o                         
   5   3   5        223.63        227.98        16.39 o                         
  -5   4   5         69.79         49.09        16.23 o                         
  -4   4   5        158.78        152.15         9.47 o                         
  -3   4   5        151.69        149.16         7.38 o                         
  -2   4   5        239.43        250.23        10.40 o                         
  -1   4   5        784.53        789.83        14.01 o                         
   0   4   5        284.53        287.27         8.34 o                         
   1   4   5        786.64        804.90        12.75 o                         
   2   4   5        240.52        252.92         8.97 o                         
   3   4   5        154.00        156.07         7.10 o                         
   4   4   5        159.74        170.14         9.95 o                         
   5   4   5         68.49         75.31         7.08 o                         
  -5   5   5         52.65         44.09         9.65 o                         
  -4   5   5         97.22        102.78         8.92 o                         
  -3   5   5         38.29         40.99         5.53 o                         
  -2   5   5          1.16         -3.14         3.24 o                         
  -1   5   5          8.09          5.52         3.96 o                         
   0   5   5       1685.46       1639.70        20.73 o                         
   1   5   5          7.35          5.10         3.52 o                         
   2   5   5          1.09          2.41         3.02 o                         
   3   5   5         39.17         35.87         5.00 o                         
   4   5   5         96.28         87.38         8.14 o                         
   5   5   5         53.19         51.65         8.85 o                         
  -5   6   5         79.57         92.02        11.00 o                         
  -4   6   5          6.12         11.49         5.12 o                         
  -3   6   5          0.94          0.56         4.08 o                         
  -2   6   5       1431.99       1416.82        18.65 o                         
  -1   6   5        940.51        963.47        15.72 o                         
   0   6   5        447.24        449.81        10.71 o                         
   1   6   5        938.82        998.94        14.17 o                         
   2   6   5       1428.73       1425.76        17.13 o                         
   3   6   5          0.91          4.48         3.60 o                         
   4   6   5          5.88          1.10         4.50 o                         
   5   6   5         79.85         67.30         7.59 o                         
  -5   7   5          0.02         -4.39         4.39 o                         
  -4   7   5         70.99         60.70         7.71 o                         
  -3   7   5        150.01        148.71         8.12 o                         
  -2   7   5         24.89         19.79         3.85 o                         
  -1   7   5        641.27        660.92        13.37 o                         
   0   7   5        374.83        393.49         9.71 o                         
   1   7   5        637.62        670.54        10.64 o                         
   2   7   5         24.65         25.10         4.10 o                         
   3   7   5        148.55        165.34         7.81 o                         
   4   7   5         72.02         72.53         6.63 o                         
   5   7   5          0.04          2.40         5.05 o                         
  -4   8   5         96.26         75.49        10.18 o                         
  -3   8   5        505.10        512.10        14.03 o                         
  -2   8   5        318.12        307.52         9.79 o                         
  -1   8   5        137.87        141.11         7.11 o                         
   0   8   5        293.45        301.91         8.75 o                         
   1   8   5        137.52        138.78         6.23 o                         
   2   8   5        320.29        325.41        12.88 o                         
   3   8   5        505.04        494.66        13.08 o                         
   4   8   5         96.41        101.80         7.76 o                         
  -4   9   5         32.48         29.59         5.51 o                         
  -3   9   5        286.75        293.98        11.03 o                         
  -2   9   5        342.75        328.75        10.01 o                         
  -1   9   5        275.29        271.75        11.83 o                         
   0   9   5          0.05         -3.98         3.98 o                         
   1   9   5        270.66        269.81         9.23 o                         
   2   9   5        343.83        346.27        10.72 o                         
   3   9   5        288.17        291.06        11.20 o                         
   4   9   5         33.95         41.51         6.12 o                         
  -4  10   5         81.29         74.25         7.83 o                         
  -3  10   5         59.45         60.17         7.34 o                         
  -2  10   5         44.11         43.58         5.85 o                         
  -1  10   5        209.59        198.65         8.48 o                         
   0  10   5          9.48          4.65         3.89 o                         
   1  10   5        209.54        208.44         7.85 o                         
   2  10   5         44.49         50.01         6.95 o                         
   3  10   5         61.79         65.72         6.53 o                         
   4  10   5         82.67         82.44         6.74 o                         
  -3  11   5        136.85        127.43        11.50 o                         
  -2  11   5        102.89        110.27         7.49 o                         
  -1  11   5         46.22         28.19         5.74 o                         
   0  11   5        218.31        223.29         8.16 o                         
   1  11   5         46.36         42.67         8.75 o                         
   2  11   5        101.21        110.10         7.54 o                         
   3  11   5        137.53        139.69        11.33 o                         
  -3  12   5        113.57        101.43         7.21 o                         
  -2  12   5         66.80         71.45         6.70 o                         
  -1  12   5        267.76        280.52        10.94 o                         
   0  12   5         39.04         34.36         4.84 o                         
   1  12   5        268.28        282.96        11.12 o                         
   2  12   5         66.83         71.55         6.83 o                         
   3  12   5        113.33        119.80         9.22 o                         
  -2  13   5          7.50          3.33         4.59 o                         
  -1  13   5         51.61         48.97         5.81 o                         
   0  13   5        158.62        166.51        12.00 o                         
   1  13   5         50.63         39.30         6.84 o                         
   2  13   5          7.46          3.61         4.08 o                         
  -1  14   5         42.15         45.27         8.94 o                         
   0  14   5        256.78        285.13        11.67 o                         
   1  14   5         41.48         43.55         7.91 o                         
   0   0   6        764.54        715.95        24.26 o                         
   1   0   6        228.97        208.90        14.17 o                         
   2   0   6       1148.39       1200.04        21.71 o                         
   3   0   6        739.83        775.86        13.19 o                         
   4   0   6         24.99         23.85         4.53 o                         
   5   0   6         38.52         43.04         6.10 o                         
  -5   1   6         69.29         58.36         6.46 o                         
  -4   1   6        403.60        414.23        10.95 o                         
  -3   1   6       1227.59       1259.22        17.42 o                         
  -2   1   6        933.90        971.27        16.26 o                         
  -1   1   6        926.45        909.84        20.70 o                         
   0   1   6       7419.29       7261.09       109.94 o                         
   1   1   6        922.89        872.38        20.92 o                         
   2   1   6        932.36        982.24        20.48 o                         
   3   1   6       1222.65       1266.44        16.22 o                         
   4   1   6        402.99        397.41        10.71 o                         
   5   1   6         68.45         58.94         7.15 o                         
  -5   2   6         24.22         27.54         6.01 o                         
  -4   2   6        285.29        282.02        10.17 o                         
  -3   2   6        123.37        142.67         7.09 o                         
  -2   2   6        249.69        247.86         9.65 o                         
  -1   2   6        234.56        225.20         9.02 o                         
   0   2   6        315.63        299.53         7.53 o                         
   1   2   6        230.45        213.90         7.07 o                         
   2   2   6        249.27        244.84         7.96 o                         
   3   2   6        122.94        140.33         6.46 o                         
   4   2   6        283.17        317.00        13.62 o                         
   5   2   6         25.14         19.87         6.53 o                         
  -5   3   6        101.55        116.45         9.44 o                         
  -4   3   6        137.94        138.60        10.10 o                         
  -3   3   6        815.47        798.49        13.40 o                         
  -2   3   6        921.97        989.53        20.39 o                         
  -1   3   6       1235.77       1249.06        34.88 o                         
   0   3   6         91.98         92.34         5.28 o                         
   1   3   6       1241.33       1224.71        18.64 o                         
   2   3   6        922.41       1007.34        18.69 o                         
   3   3   6        814.20        816.58        13.24 o                         
   4   3   6        138.59        136.26         7.85 o                         
   5   3   6        101.30        116.25         9.56 o                         
  -5   4   6        178.06        174.42         9.46 o                         
  -4   4   6        139.01        136.68         9.05 o                         
  -3   4   6         70.78         63.54         6.28 o                         
  -2   4   6         36.89         34.38         4.37 o                         
  -1   4   6       6465.21       6442.35        73.17 o                         
   0   4   6          3.62          8.23         3.59 o                         
   1   4   6       6454.98       6294.07        65.84 o                         
   2   4   6         36.72         39.38         3.84 o                         
   3   4   6         70.78         81.03         5.63 o                         
   4   4   6        139.24        152.45         9.08 o                         
   5   4   6        177.19        183.62        12.61 o                         
  -5   5   6        115.96        110.62         8.51 o                         
  -4   5   6        302.79        315.39        10.89 o                         
  -3   5   6        207.99        219.86        12.11 o                         
  -2   5   6        763.31        808.83        14.65 o                         
  -1   5   6       1631.11       1623.85        23.40 o                         
   0   5   6        396.13        447.73        10.13 o                         
   1   5   6       1629.07       1620.29        21.64 o                         
   2   5   6        761.90        814.44        12.40 o                         
   3   5   6        208.21        221.10         8.10 o                         
   4   5   6        298.89        339.84        12.25 o                         
   5   5   6        116.37        120.09         8.77 o                         
  -5   6   6        179.23        161.56         9.60 o                         
  -4   6   6         25.15         28.53         5.38 o                         
  -3   6   6         15.57         14.46         4.61 o                         
  -2   6   6         75.74         87.12         6.31 o                         
  -1   6   6         68.90         61.97         4.64 o                         
   0   6   6        624.07        596.18        12.93 o                         
   1   6   6         71.25         69.51         4.39 o                         
   2   6   6         75.04         89.87         5.83 o                         
   3   6   6         15.82         15.17         4.44 o                         
   4   6   6         25.95         23.07         5.11 o                         
   5   6   6        178.42        180.60        10.60 o                         
  -4   7   6         30.77         21.57         5.56 o                         
  -3   7   6        127.68        123.02         7.63 o                         
  -2   7   6         64.76         65.29         5.07 o                         
  -1   7   6         49.52         50.21         4.45 o                         
   0   7   6         37.94         44.54         4.81 o                         
   1   7   6         51.26         54.54         4.27 o                         
   2   7   6         64.56         65.88         5.22 o                         
   3   7   6        127.12        138.92         8.26 o                         
   4   7   6         30.68         42.61         7.18 o                         
  -4   8   6        158.61        169.02        14.94 o                         
  -3   8   6        292.09        251.94        12.17 o                         
  -2   8   6        143.14        138.35         7.69 o                         
  -1   8   6         31.85         25.64         4.74 o                         
   0   8   6        896.80        886.64        14.13 o                         
   1   8   6         32.35         25.82         3.86 o                         
   2   8   6        140.66        132.82         8.02 o                         
   3   8   6        292.12        304.53        11.20 o                         
   4   8   6        159.16        171.72         9.00 o                         
  -4   9   6         54.38         44.47         5.84 o                         
  -3   9   6        149.07        143.43         8.51 o                         
  -2   9   6        298.41        284.89        14.14 o                         
  -1   9   6        243.96        251.23        10.55 o                         
   0   9   6        414.67        461.42        10.20 o                         
   1   9   6        243.10        228.81         9.17 o                         
   2   9   6        297.54        283.50        10.07 o                         
   3   9   6        150.10        158.25         8.55 o                         
   4   9   6         53.92         50.72         6.64 o                         
  -4  10   6         11.46          9.36         5.72 o                         
  -3  10   6         65.97         59.63         9.01 o                         
  -2  10   6        289.18        240.27        14.91 o                         
  -1  10   6       1007.19       1031.57        18.10 o                         
   0  10   6        150.17        153.13         7.34 o                         
   1  10   6       1007.60       1023.57        20.33 o                         
   2  10   6        289.85        265.54        12.67 o                         
   3  10   6         64.27         55.35         8.45 o                         
   4  10   6         12.14         22.53         5.72 o                         
  -3  11   6        212.71        219.27        16.01 o                         
  -2  11   6        808.51        846.07        17.17 o                         
  -1  11   6        166.98        162.45        12.03 o                         
   0  11   6        128.57        131.97         6.74 o                         
   1  11   6        166.75        168.99        11.97 o                         
   2  11   6        812.69        849.55        19.62 o                         
   3  11   6        212.18        209.64        16.22 o                         
  -3  12   6         51.22         52.62         6.14 o                         
  -2  12   6        155.97        171.38         8.61 o                         
  -1  12   6        280.15        297.44        12.35 o                         
   0  12   6        170.86        169.09        12.54 o                         
   1  12   6        280.79        284.62        13.94 o                         
   2  12   6        154.54        156.37         8.38 o                         
   3  12   6         51.63         50.30         5.83 o                         
  -2  13   6         94.74        106.71         7.90 o                         
  -1  13   6         29.40         32.00         5.83 o                         
   0  13   6         17.81         11.42         4.50 o                         
   1  13   6         30.00         30.16         5.57 o                         
   2  13   6         94.99        105.53        10.21 o                         
  -1  14   6          0.12         -6.33         7.16 o                         
   0  14   6          7.20          6.91         5.80 o                         
   1  14   6          0.12         -5.83         5.83 o                         
   1   0   7       1707.05       1555.22        26.61 o                         
   2   0   7       1306.60       1327.45        20.48 o                         
   3   0   7        352.72        403.24         9.76 o                         
   4   0   7         57.08         54.64         5.16 o                         
   5   0   7         88.80         79.82         6.92 o                         
  -5   1   7         68.47         67.04         6.57 o                         
  -4   1   7        191.55        182.64         7.70 o                         
  -3   1   7         45.37         32.48         5.26 o                         
  -2   1   7        461.27        459.36        13.17 o                         
  -1   1   7       1510.14       1460.04        28.42 o                         
   0   1   7        232.76        203.23         7.37 o                         
   1   1   7       1507.05       1473.96        28.18 o                         
   2   1   7        457.12        451.06        11.04 o                         
   3   1   7         46.74         43.84         4.36 o                         
   4   1   7        192.39        179.79         8.00 o                         
   5   1   7         68.77         59.88         6.85 o                         
  -5   2   7        390.84        402.65        19.74 o                         
  -4   2   7        152.18        149.81         8.37 o                         
  -3   2   7         24.25         22.58         4.44 o                         
  -2   2   7       1996.60       2005.26        29.38 o                         
  -1   2   7        758.91        763.93        17.21 o                         
   0   2   7      12291.84      11456.99       118.74 o                         
   1   2   7        757.52        732.39        13.44 o                         
   2   2   7       1987.88       2041.57        28.32 o                         
   3   2   7         23.91         30.18         4.30 o                         
   4   2   7        152.57        148.55         9.00 o                         
   5   2   7        388.71        386.92        14.37 o                         
  -5   3   7         84.33         73.29        12.23 o                         
  -4   3   7         82.69         69.45         6.23 o                         
  -3   3   7         82.28         95.64         6.93 o                         
  -2   3   7        393.01        405.59        10.85 o                         
  -1   3   7       1251.51       1294.01        20.22 o                         
   0   3   7        336.74        354.34         8.86 o                         
   1   3   7       1249.17       1293.74        18.31 o                         
   2   3   7        395.22        413.74        10.03 o                         
   3   3   7         81.63         78.82         5.89 o                         
   4   3   7         82.18         80.63         6.59 o                         
   5   3   7         83.93         98.32        11.90 o                         
  -5   4   7          0.05          0.98         5.24 o                         
  -4   4   7         30.05         16.08         6.01 o                         
  -3   4   7        132.89        129.57         6.85 o                         
  -2   4   7        931.26        948.49        16.41 o                         
  -1   4   7        808.80        802.84        15.35 o                         
   0   4   7       3891.08       3808.65        42.39 o                         
   1   4   7        809.49        801.10        13.50 o                         
   2   4   7        937.98        928.22        14.36 o                         
   3   4   7        134.00        124.98         6.99 o                         
   4   4   7         29.61         34.22         6.86 o                         
   5   4   7          0.08         -5.15         5.15 o                         
  -5   5   7         92.82         85.54         8.98 o                         
  -4   5   7        143.93        137.47         8.36 o                         
  -3   5   7         51.66         41.63         5.21 o                         
  -2   5   7        260.12        251.28         9.15 o                         
  -1   5   7        127.20        151.44         8.51 o                         
   0   5   7       1953.21       2046.16        24.55 o                         
   1   5   7        126.33        148.45         7.24 o                         
   2   5   7        259.45        278.10         8.48 o                         
   3   5   7         52.27         51.15         5.01 o                         
   4   5   7        143.30        159.76         8.65 o                         
   5   5   7         92.24         84.62         6.86 o                         
  -5   6   7         46.62         40.89         6.15 o                         
  -4   6   7        424.89        415.76        17.32 o                         
  -3   6   7        353.59        339.38        10.77 o                         
  -2   6   7        113.86        123.40         6.12 o                         
  -1   6   7        644.24        624.80        13.32 o                         
   0   6   7         10.54          8.81         4.15 o                         
   1   6   7        645.06        619.96        10.53 o                         
   2   6   7        113.66        130.74         6.76 o                         
   3   6   7        349.80        328.23         9.91 o                         
   4   6   7        425.79        443.06        15.85 o                         
   5   6   7         46.73         43.25         8.33 o                         
  -4   7   7        129.28        130.34        10.70 o                         
  -3   7   7        146.36        142.76         8.08 o                         
  -2   7   7        159.03        162.71         7.51 o                         
  -1   7   7         19.87         22.51         4.39 o                         
   0   7   7        361.13        388.54        10.44 o                         
   1   7   7         20.20         23.46         3.56 o                         
   2   7   7        159.02        174.02         7.74 o                         
   3   7   7        144.15        143.85         7.36 o                         
   4   7   7        127.40        127.83         8.52 o                         
  -4   8   7          7.14          3.50         5.58 o                         
  -3   8   7        118.57        124.71         9.05 o                         
  -2   8   7        194.36        194.37        10.21 o                         
  -1   8   7        257.43        241.48         9.51 o                         
   0   8   7          0.02          1.61         3.59 o                         
   1   8   7        256.63        223.92         7.42 o                         
   2   8   7        191.79        193.26         8.19 o                         
   3   8   7        119.81        122.24         8.59 o                         
   4   8   7          6.97         11.78         5.54 o                         
  -4   9   7         24.28         20.27         9.97 o                         
  -3   9   7        104.32        108.92         7.90 o                         
  -2   9   7        366.12        349.49        11.33 o                         
  -1   9   7         33.33         29.37         5.14 o                         
   0   9   7        414.20        413.82        13.20 o                         
   1   9   7         32.75         32.89         4.35 o                         
   2   9   7        364.78        352.19        16.01 o                         
   3   9   7        105.14        105.37         7.52 o                         
   4   9   7         24.71         29.02         6.04 o                         
  -4  10   7         70.44         61.30         7.22 o                         
  -3  10   7         73.14         80.69         8.43 o                         
  -2  10   7        168.03        187.52         9.47 o                         
  -1  10   7        190.49        183.96         8.60 o                         
   0  10   7        154.01        135.07         6.95 o                         
   1  10   7        191.90        189.19         7.34 o                         
   2  10   7        168.20        168.07         9.78 o                         
   3  10   7         72.06         71.42         6.79 o                         
   4  10   7         69.27         84.63        17.26 o                         
  -3  11   7        153.29        160.78         9.14 o                         
  -2  11   7        156.30        163.29         9.24 o                         
  -1  11   7        293.55        306.89        10.08 o                         
   0  11   7         68.50         67.98         5.79 o                         
   1  11   7        294.73        298.27        12.15 o                         
   2  11   7        157.01        141.75        10.41 o                         
   3  11   7        152.96        174.67        10.00 o                         
  -3  12   7         15.05         15.77         5.12 o                         
  -2  12   7         78.48         85.96         6.96 o                         
  -1  12   7        128.32        128.73        10.56 o                         
   0  12   7        861.98        861.33        17.45 o                         
   1  12   7        128.65        122.95         8.72 o                         
   2  12   7         77.35         64.17         6.71 o                         
   3  12   7         15.34          6.32         4.68 o                         
  -2  13   7         45.01         44.16         6.63 o                         
  -1  13   7         18.59         11.37         4.69 o                         
   0  13   7         15.16         18.73         8.57 o                         
   1  13   7         17.98         20.73         5.49 o                         
   2  13   7         45.23         35.07         5.19 o                         
  -1  14   7         83.28         82.98        10.85 o                         
   0  14   7         31.67         40.10         6.81 o                         
   1  14   7         82.60         68.43         7.97 o                         
   0   0   8        370.79        371.73        12.07 o                         
   1   0   8          3.31          5.08         4.28 o                         
   2   0   8        608.81        605.01        11.86 o                         
   3   0   8          1.91          5.00         3.35 o                         
   4   0   8          1.52          5.38         3.98 o                         
   5   0   8          4.39          4.08         5.08 o                         
  -5   1   8        546.63        576.58        15.20 o                         
  -4   1   8        423.27        444.79        10.87 o                         
  -3   1   8        412.57        411.31         9.43 o                         
  -2   1   8        650.74        687.22        12.94 o                         
  -1   1   8        963.43        902.73        23.33 o                         
   0   1   8         29.41         19.15         3.55 o                         
   1   1   8        963.59        928.18        21.22 o                         
   2   1   8        654.18        646.40        12.97 o                         
   3   1   8        414.01        413.53         9.65 o                         
   4   1   8        423.85        433.25        10.67 o                         
   5   1   8        549.21        540.08        23.08 o                         
  -5   2   8        183.83        186.38        15.05 o                         
  -4   2   8        196.84        198.31         8.17 o                         
  -3   2   8         33.08         35.96         4.72 o                         
  -2   2   8        371.30        379.34        12.22 o                         
  -1   2   8        690.47        674.69        15.30 o                         
   0   2   8        929.95        904.77        14.65 o                         
   1   2   8        694.59        722.55        15.22 o                         
   2   2   8        372.36        371.07        14.51 o                         
   3   2   8         33.07         33.47         4.32 o                         
   4   2   8        197.19        203.66         8.68 o                         
   5   2   8        184.33        207.57        13.43 o                         
  -5   3   8         22.64         17.35         5.40 o                         
  -4   3   8        263.04        260.30        10.02 o                         
  -3   3   8         78.64         80.50         5.40 o                         
  -2   3   8       6163.66       6423.13        64.92 o                         
  -1   3   8        188.69        161.52         7.97 o                         
   0   3   8        435.42        418.22         9.98 o                         
   1   3   8        190.36        187.53         8.00 o                         
   2   3   8       6158.10       6241.05        55.07 o                         
   3   3   8         78.15         89.09         5.83 o                         
   4   3   8        258.47        284.83        11.23 o                         
   5   3   8         22.96         17.71         5.93 o                         
  -5   4   8        216.71        240.93        11.23 o                         
  -4   4   8        130.14        116.85         8.43 o                         
  -3   4   8        168.67        178.34         8.77 o                         
  -2   4   8       2127.23       2101.50        27.21 o                         
  -1   4   8       3814.75       3949.42        52.56 o                         
   0   4   8        844.18        848.21        14.36 o                         
   1   4   8       3817.05       4010.17        42.58 o                         
   2   4   8       2124.33       2065.15        26.04 o                         
   3   4   8        168.25        165.69         6.91 o                         
   4   4   8        131.77        138.17        10.87 o                         
   5   4   8        216.17        248.74        20.18 o                         
  -5   5   8         33.54         28.96         5.85 o                         
  -4   5   8        462.15        453.70        18.43 o                         
  -3   5   8         40.58         34.24         4.99 o                         
  -2   5   8        341.08        316.88        11.36 o                         
  -1   5   8        633.96        654.52        13.47 o                         
   0   5   8       3060.73       3072.01        33.15 o                         
   1   5   8        632.39        661.91        12.93 o                         
   2   5   8        347.52        347.75         8.39 o                         
   3   5   8         41.21         39.14         4.69 o                         
   4   5   8        463.41        495.12        13.42 o                         
   5   5   8         34.21         19.70         5.38 o                         
  -5   6   8        121.79        115.41         9.44 o                         
  -4   6   8         15.57         17.01         5.27 o                         
  -3   6   8        278.59        278.65        11.82 o                         
  -2   6   8        228.76        225.85        10.71 o                         
  -1   6   8        439.98        391.89         9.57 o                         
   0   6   8         22.56         13.77         4.50 o                         
   1   6   8        439.74        420.70         9.07 o                         
   2   6   8        226.40        219.97         8.45 o                         
   3   6   8        280.44        281.02        10.13 o                         
   4   6   8         15.75         13.99         4.71 o                         
   5   6   8        122.48        125.93        15.59 o                         
  -4   7   8         17.77         18.27         5.45 o                         
  -3   7   8        473.25        459.36        11.87 o                         
  -2   7   8        196.27        185.21         8.96 o                         
  -1   7   8         98.44        103.51         6.60 o                         
   0   7   8        403.58        415.40         9.58 o                         
   1   7   8         97.70        107.81         5.49 o                         
   2   7   8        199.09        197.67         7.89 o                         
   3   7   8        474.52        471.84        12.09 o                         
   4   7   8         17.73         25.77         5.70 o                         
  -4   8   8        122.64        121.69         8.31 o                         
  -3   8   8        214.37        210.92        10.85 o                         
  -2   8   8        337.21        363.49        12.06 o                         
  -1   8   8        453.30        437.40        15.10 o                         
   0   8   8        195.35        212.46         8.07 o                         
   1   8   8        453.85        465.02        12.37 o                         
   2   8   8        341.38        337.80        12.30 o                         
   3   8   8        216.47        225.95        10.29 o                         
   4   8   8        123.95        127.98        12.74 o                         
  -4   9   8        248.90        242.16        13.34 o                         
  -3   9   8        457.77        454.07        15.09 o                         
  -2   9   8         41.85         42.68         5.40 o                         
  -1   9   8         39.09         35.69         5.95 o                         
   0   9   8        264.13        264.08         8.28 o                         
   1   9   8         38.09         30.13         4.31 o                         
   2   9   8         42.59         45.85         5.56 o                         
   3   9   8        458.23        458.45        14.43 o                         
   4   9   8        250.57        234.97        14.22 o                         
  -4  10   8         24.05         27.15         5.88 o                         
  -3  10   8         51.38         49.93         6.33 o                         
  -2  10   8         75.76         62.94         5.93 o                         
  -1  10   8         25.33         26.56         5.54 o                         
   0  10   8         86.70         82.76         9.37 o                         
   1  10   8         24.38         26.31         4.12 o                         
   2  10   8         74.23         72.51         6.81 o                         
   3  10   8         51.69         63.04         6.52 o                         
   4  10   8         24.22         30.84         8.02 o                         
  -3  11   8         51.06         48.96         6.33 o                         
  -2  11   8         18.34         12.42         5.59 o                         
  -1  11   8        256.91        242.47        12.86 o                         
   0  11   8        126.08        119.55        10.28 o                         
   1  11   8        255.96        244.89        10.15 o                         
   2  11   8         18.96         15.92         5.38 o                         
   3  11   8         51.81         55.40         9.28 o                         
  -3  12   8         16.40         14.31         4.98 o                         
  -2  12   8          5.50         10.10         4.77 o                         
  -1  12   8        135.84        126.91         7.26 o                         
   0  12   8         22.80         17.27         5.39 o                         
   1  12   8        136.65        126.78         8.31 o                         
   2  12   8          5.67          6.48         4.87 o                         
   3  12   8         16.52          9.73         5.37 o                         
  -2  13   8         10.74         -4.30         4.38 o                         
  -1  13   8        196.58        199.02        12.74 o                         
   0  13   8        357.56        376.12        18.56 o                         
   1  13   8        196.66        186.51        11.33 o                         
   2  13   8         10.42          8.23         4.59 o                         
  -1  14   8          9.25          6.12         4.73 o                         
   0  14   8         17.60         10.47         5.90 o                         
   1  14   8          9.15          0.81         6.21 o                         
   1   0   9         86.82        101.75         7.36 o                         
   2   0   9        866.35        883.22        15.43 o                         
   3   0   9        342.07        360.70         9.73 o                         
   4   0   9        391.90        396.40        10.06 o                         
   5   0   9         14.64         11.47         6.10 o                         
  -5   1   9        209.54        222.86        18.26 o                         
  -4   1   9        472.78        473.93        10.60 o                         
  -3   1   9        521.23        525.86        11.66 o                         
  -2   1   9        508.55        527.33        11.66 o                         
  -1   1   9       1336.11       1293.25        24.36 o                         
   0   1   9          9.04         10.59         3.50 o                         
   1   1   9       1331.53       1302.52        24.44 o                         
   2   1   9        507.51        533.81        13.19 o                         
   3   1   9        521.25        531.93        10.47 o                         
   4   1   9        471.93        470.92        10.39 o                         
   5   1   9        209.46        221.51        12.19 o                         
  -5   2   9         15.40          9.34         5.07 o                         
  -4   2   9        148.72        138.75         7.24 o                         
  -3   2   9        770.78        799.09        13.29 o                         
  -2   2   9         25.78         25.33         4.20 o                         
  -1   2   9       1100.45       1081.28        17.68 o                         
   0   2   9       1891.97       1856.88        24.88 o                         
   1   2   9       1094.72       1069.35        19.84 o                         
   2   2   9         26.41         26.40         3.68 o                         
   3   2   9        759.86        789.29        12.69 o                         
   4   2   9        148.41        163.13         8.69 o                         
   5   2   9         14.61         11.26         5.96 o                         
  -5   3   9         77.59         60.20         7.53 o                         
  -4   3   9         40.10         41.86         5.88 o                         
  -3   3   9        619.58        597.27        15.85 o                         
  -2   3   9       1584.76       1576.13        29.46 o                         
  -1   3   9        427.80        401.78        12.52 o                         
   0   3   9        219.12        235.92         9.03 o                         
   1   3   9        428.09        386.84         9.53 o                         
   2   3   9       1575.80       1551.62        19.80 o                         
   3   3   9        616.92        615.97        13.07 o                         
   4   3   9         40.87         40.40         5.91 o                         
   5   3   9         78.44         86.69         7.92 o                         
  -5   4   9         57.79         55.46         6.56 o                         
  -4   4   9        189.67        196.78         9.69 o                         
  -3   4   9        511.95        483.94        10.91 o                         
  -2   4   9        319.66        297.55        12.33 o                         
  -1   4   9        255.11        290.49        10.67 o                         
   0   4   9       1713.77       1715.06        21.81 o                         
   1   4   9        256.97        274.50         8.37 o                         
   2   4   9        317.87        316.68         7.78 o                         
   3   4   9        513.30        492.40        10.71 o                         
   4   4   9        190.74        217.34         9.25 o                         
   5   4   9         57.22         54.51         6.59 o                         
  -5   5   9         99.71         81.76         7.93 o                         
  -4   5   9         67.61         64.22         6.91 o                         
  -3   5   9         22.60         26.71         4.71 o                         
  -2   5   9        143.95        147.63         7.37 o                         
  -1   5   9       1364.35       1414.77        21.76 o                         
   0   5   9         16.27         19.18         4.36 o                         
   1   5   9       1356.66       1391.03        17.39 o                         
   2   5   9        143.39        165.00         6.55 o                         
   3   5   9         22.60         26.23         4.87 o                         
   4   5   9         68.12         76.56         7.16 o                         
   5   5   9        100.25        108.33         7.54 o                         
  -5   6   9         47.06         38.97         8.37 o                         
  -4   6   9         49.53         37.45         6.02 o                         
  -3   6   9        208.90        207.02         9.41 o                         
  -2   6   9         37.76         34.03         4.47 o                         
  -1   6   9        305.05        291.32         9.45 o                         
   0   6   9         52.75         59.95         4.61 o                         
   1   6   9        309.85        314.72         7.38 o                         
   2   6   9         36.96         39.49         4.59 o                         
   3   6   9        207.36        207.40         9.51 o                         
   4   6   9         50.35         42.53         5.98 o                         
   5   6   9         46.20         44.70         6.97 o                         
  -4   7   9        188.97        190.62        12.09 o                         
  -3   7   9        521.28        517.48        12.39 o                         
  -2   7   9        135.55        153.36         7.84 o                         
  -1   7   9        145.50        147.07         7.41 o                         
   0   7   9         51.90         56.73         4.94 o                         
   1   7   9        145.38        149.25         6.59 o                         
   2   7   9        133.87        148.49         6.91 o                         
   3   7   9        521.51        551.89        12.44 o                         
   4   7   9        189.73        201.10        10.18 o                         
  -4   8   9          3.04         -1.14         6.12 o                         
  -3   8   9        101.81         90.51         7.57 o                         
  -2   8   9        172.65        171.46         7.86 o                         
  -1   8   9        277.27        282.27        10.16 o                         
   0   8   9          6.35          6.91         3.82 o                         
   1   8   9        278.52        289.94         8.80 o                         
   2   8   9        174.25        160.33         7.75 o                         
   3   8   9        100.77        110.51         8.62 o                         
   4   8   9          2.75         -7.00         7.02 o                         
  -4   9   9        212.84        239.99        19.57 o                         
  -3   9   9        113.39        116.45         8.20 o                         
  -2   9   9        118.24        115.84         8.46 o                         
  -1   9   9         53.73         52.30         5.99 o                         
   0   9   9         60.51         62.74         6.60 o                         
   1   9   9         53.00         52.07         4.81 o                         
   2   9   9        117.13        115.64         7.72 o                         
   3   9   9        114.88        112.03         9.21 o                         
   4   9   9        214.50        223.26        13.22 o                         
  -3  10   9         28.43         29.59         5.86 o                         
  -2  10   9        139.15        131.08        10.75 o                         
  -1  10   9        137.98        134.65         9.23 o                         
   0  10   9         35.00         31.70         7.29 o                         
   1  10   9        136.81        129.35         7.82 o                         
   2  10   9        141.43        141.55        11.50 o                         
   3  10   9         28.38         35.63         6.03 o                         
  -3  11   9         40.52         41.56         5.68 o                         
  -2  11   9        128.54        133.86         7.97 o                         
  -1  11   9         65.37         62.23         6.09 o                         
   0  11   9        243.66        230.78        10.09 o                         
   1  11   9         65.80         70.01         6.87 o                         
   2  11   9        129.68        153.64        13.57 o                         
   3  11   9         40.26         32.28         5.73 o                         
  -3  12   9         40.47         44.58         5.98 o                         
  -2  12   9        149.81        159.50         9.62 o                         
  -1  12   9         53.48         59.06         6.56 o                         
   0  12   9          0.67         -5.05         5.05 o                         
   1  12   9         53.51         43.01        14.30 o                         
   2  12   9        149.49        139.53         8.60 o                         
   3  12   9         40.32         44.60         7.72 o                         
  -2  13   9         26.45         32.93         5.28 o                         
  -1  13   9         52.45         62.60         5.51 o                         
   0  13   9         29.18         22.21         6.04 o                         
   1  13   9         52.06         60.33         8.46 o                         
   2  13   9         25.83         18.72         6.09 o                         
  -1  14   9          5.09          6.24         4.45 o                         
   0  14   9        142.74        155.69        12.26 o                         
   1  14   9          5.14          3.02         8.64 o                         
   0   0  10       1866.13       1834.81        40.73 o                         
   1   0  10        673.21        634.07        13.21 o                         
   2   0  10       1080.78       1098.98        15.45 o                         
   3   0  10        264.31        255.01         9.00 o                         
   4   0  10        135.63        129.77         7.12 o                         
   5   0  10         23.98         29.68         6.29 o                         
  -5   1  10          1.20         -4.58         5.52 o                         
  -4   1  10        230.68        243.54        10.65 o                         
  -3   1  10        291.61        306.01         9.06 o                         
  -2   1  10        512.11        536.59        16.58 o                         
  -1   1  10       1058.51       1076.60        18.76 o                         
   0   1  10         32.81         30.81         4.40 o                         
   1   1  10       1051.46       1048.66        18.61 o                         
   2   1  10        508.45        519.73        13.18 o                         
   3   1  10        291.54        302.90         8.59 o                         
   4   1  10        230.10        251.74         9.72 o                         
   5   1  10          1.47          8.39         5.19 o                         
  -5   2  10          6.42         -3.37         5.06 o                         
  -4   2  10        211.94        219.60         9.89 o                         
  -3   2  10        124.79        140.94         7.20 o                         
  -2   2  10        126.12        135.22         7.15 o                         
  -1   2  10         77.25         87.44         6.83 o                         
   0   2  10         18.04         18.08         3.63 o                         
   1   2  10         76.90         94.19         6.66 o                         
   2   2  10        124.04        130.81         5.98 o                         
   3   2  10        123.40        130.33         6.92 o                         
   4   2  10        212.77        203.77         9.60 o                         
   5   2  10          6.24          8.38         5.59 o                         
  -5   3  10        106.40         92.47        15.15 o                         
  -4   3  10         86.17         83.47         8.16 o                         
  -3   3  10         18.09         23.60         4.11 o                         
  -2   3  10        127.06        145.99         6.68 o                         
  -1   3  10         32.14         27.71         4.78 o                         
   0   3  10       2229.60       2135.78        25.36 o                         
   1   3  10         31.58         36.50         4.28 o                         
   2   3  10        128.51        133.56         6.14 o                         
   3   3  10         17.58         24.29         4.38 o                         
   4   3  10         88.26        120.54        10.03 o                         
   5   3  10        106.72        112.00         8.59 o                         
  -5   4  10         26.11         25.43         6.32 o                         
  -4   4  10        175.13        166.07         8.81 o                         
  -3   4  10         75.76         65.56         5.60 o                         
  -2   4  10         13.35         13.90         3.61 o                         
  -1   4  10        156.36        186.15         9.38 o                         
   0   4  10       3062.18       3172.17        33.88 o                         
   1   4  10        155.27        176.66         7.89 o                         
   2   4  10         13.35         19.17         3.61 o                         
   3   4  10         78.17         84.43         5.77 o                         
   4   4  10        175.66        181.35         8.76 o                         
   5   4  10         26.01         27.08         5.79 o                         
  -5   5  10         12.92         -1.45        10.66 o                         
  -4   5  10         35.50         28.96         5.47 o                         
  -3   5  10          2.59          2.69         3.70 o                         
  -2   5  10       2471.88       2498.04        27.33 o                         
  -1   5  10        357.17        343.98         9.43 o                         
   0   5  10        556.45        591.78        13.01 o                         
   1   5  10        355.66        334.99         7.28 o                         
   2   5  10       2471.60       2525.59        26.48 o                         
   3   5  10          2.88          3.98         3.91 o                         
   4   5  10         34.57         25.11         5.36 o                         
   5   5  10         13.09         12.82         5.26 o                         
  -4   6  10         18.43         23.96         6.16 o                         
  -3   6  10        242.83        255.38        10.14 o                         
  -2   6  10         42.97         42.33         4.77 o                         
  -1   6  10        750.15        791.56        13.77 o                         
   0   6  10        121.66        109.78         6.25 o                         
   1   6  10        746.30        798.42        11.23 o                         
   2   6  10         42.64         48.55         4.77 o                         
   3   6  10        241.73        269.44        10.40 o                         
   4   6  10         18.39         18.54         5.73 o                         
  -4   7  10        194.64        181.10        16.70 o                         
  -3   7  10         54.58         56.25         5.73 o                         
  -2   7  10         79.52         78.06         5.73 o                         
  -1   7  10         46.81         45.98         5.26 o                         
   0   7  10        168.17        183.12         6.90 o                         
   1   7  10         45.83         33.68         3.86 o                         
   2   7  10         79.31         83.04         6.79 o                         
   3   7  10         53.98         73.04         6.26 o                         
   4   7  10        195.17        209.55        13.53 o                         
  -4   8  10         33.60         35.83         6.86 o                         
  -3   8  10        222.24        204.24         8.89 o                         
  -2   8  10         95.79        103.67         6.50 o                         
  -1   8  10        284.18        316.74        12.66 o                         
   0   8  10         54.51         50.34         6.19 o                         
   1   8  10        280.55        302.28         9.38 o                         
   2   8  10         96.75        101.96         8.92 o                         
   3   8  10        222.87        219.86         9.97 o                         
   4   8  10         34.49         28.15         6.36 o                         
  -4   9  10         12.50         14.30         5.88 o                         
  -3   9  10         29.25         31.98         7.32 o                         
  -2   9  10       1081.49       1115.25        18.47 o                         
  -1   9  10        160.93        176.43         9.40 o                         
   0   9  10        104.57        123.72         7.52 o                         
   1   9  10        161.69        151.40         7.79 o                         
   2   9  10       1081.92       1125.01        22.70 o                         
   3   9  10         28.00         26.06         5.63 o                         
   4   9  10         12.12         10.91         6.27 o                         
  -3  10  10         59.36         55.02         8.33 o                         
  -2  10  10         82.43         86.14         7.10 o                         
  -1  10  10        853.47        845.84        16.98 o                         
   0  10  10        104.97         88.69         6.71 o                         
   1  10  10        854.28        811.89        19.44 o                         
   2  10  10         83.39         80.70         7.10 o                         
   3  10  10         59.88         61.40         6.86 o                         
  -3  11  10        131.57        132.58        13.22 o                         
  -2  11  10         32.44         20.47         5.40 o                         
  -1  11  10        146.42        153.08         8.03 o                         
   0  11  10         35.84         29.81         6.29 o                         
   1  11  10        145.56        157.14         8.79 o                         
   2  11  10         32.98         10.99        11.18 o                         
   3  11  10        132.13        132.00         9.39 o                         
  -2  12  10         29.50         34.24         6.09 o                         
  -1  12  10        289.52        291.80         9.78 o                         
   0  12  10        198.77        184.23        19.23 o                         
   1  12  10        289.76        296.53        20.33 o                         
   2  12  10         29.32         27.19         6.18 o                         
  -2  13  10         14.49          5.28         4.49 o                         
  -1  13  10         60.06         51.53         6.49 o                         
   0  13  10         61.97         66.71         8.34 o                         
   1  13  10         59.37         42.05         8.83 o                         
   2  13  10         14.12         13.74         5.68 o                         
   0  14  10        129.29        146.05         9.22 o                         
   1   0  11        911.68        907.46        18.69 o                         
   2   0  11         42.28         50.90         4.43 o                         
   3   0  11        161.01        161.64         7.29 o                         
   4   0  11          1.70          1.83         4.17 o                         
   5   0  11        189.58        202.45        15.41 o                         
  -5   1  11         38.59         34.72         7.60 o                         
  -4   1  11        232.42        219.53        10.39 o                         
  -3   1  11         90.07        103.16         6.05 o                         
  -2   1  11        595.62        577.50        10.51 o                         
  -1   1  11       1215.92       1194.87        21.01 o                         
   0   1  11        132.14        135.12         6.37 o                         
   1   1  11       1206.96       1229.70        22.26 o                         
   2   1  11        595.09        591.00        10.89 o                         
   3   1  11         89.10         96.36         5.68 o                         
   4   1  11        232.60        232.50        10.42 o                         
   5   1  11         37.99         32.93         6.52 o                         
  -5   2  11         15.61         16.29         6.01 o                         
  -4   2  11         30.40         21.52         5.47 o                         
  -3   2  11        594.21        599.71        12.51 o                         
  -2   2  11        395.25        408.82        12.39 o                         
  -1   2  11        133.78        157.10         7.38 o                         
   0   2  11       1510.08       1580.60        26.07 o                         
   1   2  11        135.46        162.77        10.18 o                         
   2   2  11        392.88        400.47         9.71 o                         
   3   2  11        596.76        610.18        11.05 o                         
   4   2  11         31.35         27.76         6.12 o                         
   5   2  11         15.76         18.23         7.40 o                         
  -5   3  11        113.35        104.07        12.94 o                         
  -4   3  11        198.65        186.32         8.16 o                         
  -3   3  11        144.80        145.72         7.52 o                         
  -2   3  11        499.16        527.63        10.26 o                         
  -1   3  11        228.84        221.04         9.77 o                         
   0   3  11        858.91        836.30        14.27 o                         
   1   3  11        230.08        236.98         9.17 o                         
   2   3  11        501.45        504.04        11.39 o                         
   3   3  11        144.99        140.28         7.46 o                         
   4   3  11        198.08        177.03         8.93 o                         
   5   3  11        113.09        111.53         9.91 o                         
  -5   4  11         21.25         20.47         6.78 o                         
  -4   4  11        221.19        208.33         9.63 o                         
  -3   4  11        238.39        234.31         9.11 o                         
  -2   4  11        274.07        295.91         9.44 o                         
  -1   4  11       1768.98       1829.40        25.26 o                         
   0   4  11         58.61         72.22         5.00 o                         
   1   4  11       1763.39       1826.74        22.41 o                         
   2   4  11        271.33        285.41         9.87 o                         
   3   4  11        239.18        242.15         9.58 o                         
   4   4  11        223.74        220.73         9.72 o                         
   5   4  11         20.83         21.58         5.67 o                         
  -5   5  11        178.04        155.96        11.21 o                         
  -4   5  11        104.86        107.25         7.30 o                         
  -3   5  11         70.82         69.42         5.47 o                         
  -2   5  11        836.17        855.81        13.85 o                         
  -1   5  11        625.17        610.71        12.70 o                         
   0   5  11       2042.39       2180.91        29.53 o                         
   1   5  11        625.89        588.87         9.49 o                         
   2   5  11        831.72        880.51        13.76 o                         
   3   5  11         72.79         78.86         5.88 o                         
   4   5  11        104.40        103.42         7.50 o                         
   5   5  11        175.25        173.05         9.07 o                         
  -4   6  11        146.49        133.64        14.37 o                         
  -3   6  11        325.65        335.14        10.18 o                         
  -2   6  11          9.61          2.27         3.68 o                         
  -1   6  11          4.37          7.40         5.94 o                         
   0   6  11       1422.91       1399.85        18.21 o                         
   1   6  11          4.92          6.71         3.18 o                         
   2   6  11         10.10          5.54         3.78 o                         
   3   6  11        323.42        338.18        10.45 o                         
   4   6  11        143.58        149.98         9.40 o                         
  -4   7  11         13.96         24.33         5.90 o                         
  -3   7  11         36.24         37.10         5.77 o                         
  -2   7  11        117.65        107.72         6.83 o                         
  -1   7  11          8.95          6.24         4.45 o                         
   0   7  11       1896.37       1891.81        30.28 o                         
   1   7  11          8.81          7.35         3.48 o                         
   2   7  11        118.17        128.18         7.32 o                         
   3   7  11         35.84         34.44         5.39 o                         
   4   7  11         14.21         13.26         4.98 o                         
  -4   8  11         54.61         67.34         9.50 o                         
  -3   8  11         21.48         22.61         5.54 o                         
  -2   8  11        508.26        488.50        12.15 o                         
  -1   8  11         36.93         38.94         5.70 o                         
   0   8  11        208.37        211.23         9.67 o                         
   1   8  11         35.41         28.50         4.30 o                         
   2   8  11        506.80        500.01        12.55 o                         
   3   8  11         21.55         28.68         5.45 o                         
   4   8  11         54.19         51.87         7.86 o                         
  -4   9  11         49.53         46.54         6.49 o                         
  -3   9  11        131.10        149.35        10.41 o                         
  -2   9  11        127.78        133.50         9.34 o                         
  -1   9  11        388.23        418.41        12.22 o                         
   0   9  11        397.86        389.29        13.56 o                         
   1   9  11        385.76        381.68        12.15 o                         
   2   9  11        125.75        106.97         9.22 o                         
   3   9  11        130.33        152.06        10.92 o                         
   4   9  11         49.89         49.07         7.15 o                         
  -3  10  11         76.98         59.09         6.30 o                         
  -2  10  11        237.06        234.03        11.52 o                         
  -1  10  11        455.94        469.76        13.73 o                         
   0  10  11          0.83         -3.32         4.81 o                         
   1  10  11        460.22        467.54        14.27 o                         
   2  10  11        235.68        229.07        10.50 o                         
   3  10  11         78.10         74.34         6.86 o                         
  -3  11  11         42.14         39.07         5.40 o                         
  -2  11  11         40.62         39.24         5.98 o                         
  -1  11  11         14.29         13.11         4.53 o                         
   0  11  11        978.15        933.82        31.58 o                         
   1  11  11         14.22          9.65         5.46 o                         
   2  11  11         40.93         43.25         7.03 o                         
   3  11  11         43.35         38.19         6.78 o                         
  -2  12  11         22.93         19.13         5.08 o                         
  -1  12  11         34.40         29.95         5.54 o                         
   0  12  11          3.24          6.77         5.39 o                         
   1  12  11         34.21         18.66         6.64 o                         
   2  12  11         23.53         34.15         7.28 o                         
  -2  13  11         70.41         64.63         5.52 o                         
  -1  13  11         17.39         18.06         4.68 o                         
   0  13  11          5.68          5.25         5.71 o                         
   1  13  11         17.57          6.71        11.16 o                         
   2  13  11         70.13         70.77         8.21 o                         
   0  14  11        215.13        256.38        12.52 o                         
   0   0  12         15.70          7.22         4.78 o                         
   1   0  12          1.09          0.34         4.38 o                         
   2   0  12        148.70        160.31         6.40 o                         
   3   0  12         11.43         13.83         3.85 o                         
   4   0  12        449.29        458.05        12.79 o                         
   5   0  12         57.35         61.51         8.27 o                         
  -5   1  12         30.96         26.86         6.83 o                         
  -4   1  12         16.61         13.71         4.66 o                         
  -3   1  12        105.68        113.44         6.40 o                         
  -2   1  12        588.76        610.80        12.57 o                         
  -1   1  12       1353.61       1311.11        22.84 o                         
   0   1  12        193.90        219.34        12.23 o                         
   1   1  12       1351.46       1336.84        24.68 o                         
   2   1  12        593.24        614.73        12.50 o                         
   3   1  12        107.38         94.10         5.51 o                         
   4   1  12         15.85         13.98         4.96 o                         
   5   1  12         30.37         38.67         6.26 o                         
  -5   2  12         31.39         27.88         7.11 o                         
  -4   2  12        279.29        299.69        10.15 o                         
  -3   2  12        326.23        334.15        10.35 o                         
  -2   2  12        208.55        221.14         8.57 o                         
  -1   2  12       1995.57       1985.33        30.48 o                         
   0   2  12          4.75          4.85         3.65 o                         
   1   2  12       1990.97       2048.00        31.32 o                         
   2   2  12        213.71        234.30        10.18 o                         
   3   2  12        326.98        305.26        12.73 o                         
   4   2  12        275.49        287.05        11.13 o                         
   5   2  12         31.38         33.15         6.24 o                         
  -5   3  12         12.46         19.11         6.47 o                         
  -4   3  12        861.15        898.46        15.73 o                         
  -3   3  12        235.63        221.74         9.37 o                         
  -2   3  12        335.88        359.71         9.09 o                         
  -1   3  12         65.63         81.00         6.64 o                         
   0   3  12        401.76        365.28        10.34 o                         
   1   3  12         65.49         84.45         6.20 o                         
   2   3  12        333.60        345.69         8.49 o                         
   3   3  12        238.32        228.66         9.30 o                         
   4   3  12        860.83        861.66        17.58 o                         
   5   3  12         12.75          7.60         5.60 o                         
  -5   4  12        159.77        142.09         9.60 o                         
  -4   4  12        100.78        109.41         6.96 o                         
  -3   4  12        206.61        210.96         9.98 o                         
  -2   4  12        102.75        101.33         5.88 o                         
  -1   4  12        531.16        536.72        12.18 o                         
   0   4  12        290.95        277.69         8.86 o                         
   1   4  12        529.21        531.15         9.93 o                         
   2   4  12        101.94        104.93         5.48 o                         
   3   4  12        209.13        226.08         9.19 o                         
   4   4  12        102.11         96.95         7.31 o                         
   5   4  12        158.47        161.44        14.03 o                         
  -4   5  12         46.75         27.37         5.82 o                         
  -3   5  12       1527.28       1514.17        21.78 o                         
  -2   5  12         65.35         63.46         4.91 o                         
  -1   5  12        721.75        716.76        13.93 o                         
   0   5  12        193.96        211.71        11.66 o                         
   1   5  12        718.13        698.07        11.17 o                         
   2   5  12         64.69         60.83         4.86 o                         
   3   5  12       1523.57       1559.19        20.85 o                         
   4   5  12         46.84         55.12         6.37 o                         
  -4   6  12         47.51         42.92         6.85 o                         
  -3   6  12        284.59        276.85         9.87 o                         
  -2   6  12        194.57        190.53         7.78 o                         
  -1   6  12        121.46        131.58         7.19 o                         
   0   6  12          0.01          0.88         3.51 o                         
   1   6  12        121.81        125.36         5.31 o                         
   2   6  12        197.21        192.13         8.48 o                         
   3   6  12        283.05        281.18         9.93 o                         
   4   6  12         47.25         40.51         6.07 o                         
  -4   7  12         43.49         37.49        12.48 o                         
  -3   7  12        402.86        398.55        12.19 o                         
  -2   7  12        242.97        228.31         9.86 o                         
  -1   7  12         32.96         42.07         5.56 o                         
   0   7  12          3.30          7.45         3.79 o                         
   1   7  12         33.31         40.26         4.29 o                         
   2   7  12        242.48        244.15         8.85 o                         
   3   7  12        405.92        396.31        11.16 o                         
   4   7  12         45.34         34.82         6.59 o                         
  -4   8  12         31.85         31.41         7.36 o                         
  -3   8  12        125.77        128.45         9.40 o                         
  -2   8  12        333.23        324.96        12.04 o                         
  -1   8  12         47.53         58.30         8.86 o                         
   0   8  12         56.31         37.09         5.40 o                         
   1   8  12         47.61         53.48         4.70 o                         
   2   8  12        334.65        339.60        12.14 o                         
   3   8  12        127.42        134.57         7.79 o                         
   4   8  12         31.71         31.05         6.54 o                         
  -4   9  12         10.80         10.58         6.76 o                         
  -3   9  12         54.76         69.45         6.78 o                         
  -2   9  12         51.87         54.86         6.27 o                         
  -1   9  12        249.87        265.19        10.57 o                         
   0   9  12          1.20          1.04         6.41 o                         
   1   9  12        251.80        245.52         9.73 o                         
   2   9  12         53.01         46.66         6.78 o                         
   3   9  12         55.25         59.10         6.92 o                         
   4   9  12         10.59         12.36         6.04 o                         
  -3  10  12         52.23         38.71         5.92 o                         
  -2  10  12         17.44         23.69         5.56 o                         
  -1  10  12        248.52        259.95        11.67 o                         
   0  10  12         66.08         53.77         6.89 o                         
   1  10  12        249.16        239.16        15.96 o                         
   2  10  12         17.31         20.59         5.81 o                         
   3  10  12         52.51         59.33        10.25 o                         
  -3  11  12          6.40         -0.78         4.36 o                         
  -2  11  12         84.09         76.78         6.53 o                         
  -1  11  12          3.34          5.65         4.41 o                         
   0  11  12          7.34         -1.07         4.55 o                         
   1  11  12          3.30          0.02         9.37 o                         
   2  11  12         84.90         83.26        10.03 o                         
   3  11  12          6.07         -5.50         5.50 o                         
  -2  12  12         32.52         37.62         5.25 o                         
  -1  12  12         82.23         67.21         6.29 o                         
   0  12  12         21.05         19.31         8.40 o                         
   1  12  12         82.67         69.18         9.17 o                         
   2  12  12         32.68         30.92         6.51 o                         
  -1  13  12         36.16         36.95         5.10 o                         
   0  13  12          6.42          7.83         6.54 o                         
   1  13  12         36.39         41.15        10.66 o                         
   1   0  13       1966.18       2067.91        31.34 o                         
   2   0  13          9.77          2.23         3.22 o                         
   3   0  13         16.20         15.97         4.03 o                         
   4   0  13          8.49          5.84         4.70 o                         
   5   0  13        278.60        270.85        14.67 o                         
  -5   1  13         48.75         41.48         8.64 o                         
  -4   1  13         88.67         73.08         5.84 o                         
  -3   1  13         48.30         46.71         5.01 o                         
  -2   1  13        191.82        196.02         7.20 o                         
  -1   1  13        789.55        777.30        16.93 o                         
   0   1  13        245.83        263.14         8.89 o                         
   1   1  13        791.75        833.93        18.75 o                         
   2   1  13        192.20        175.54         7.49 o                         
   3   1  13         48.22         45.21         5.28 o                         
   4   1  13         87.30         75.70         6.32 o                         
   5   1  13         48.21         46.84         6.08 o                         
  -5   2  13          4.17          4.27         6.19 o                         
  -4   2  13         21.32          8.21         4.67 o                         
  -3   2  13        687.52        714.58        13.72 o                         
  -2   2  13        270.35        271.55        11.64 o                         
  -1   2  13        227.13        247.49        12.45 o                         
   0   2  13        208.61        252.64         8.52 o                         
   1   2  13        227.45        264.32        10.09 o                         
   2   2  13        269.07        260.71         8.52 o                         
   3   2  13        688.47        701.68        18.34 o                         
   4   2  13         21.76         24.69         5.57 o                         
   5   2  13          4.53         -5.11         5.11 o                         
  -5   3  13         38.85         35.89         6.94 o                         
  -4   3  13        241.57        214.60         9.94 o                         
  -3   3  13        397.09        389.28        10.91 o                         
  -2   3  13        275.93        285.42         8.35 o                         
  -1   3  13         41.98         37.58         4.67 o                         
   0   3  13         68.12         70.48         5.70 o                         
   1   3  13         42.93         31.87         5.34 o                         
   2   3  13        276.30        291.54         9.47 o                         
   3   3  13        396.68        387.76        12.01 o                         
   4   3  13        240.85        221.03         9.84 o                         
   5   3  13         38.28         30.70         6.72 o                         
  -5   4  13         21.16         25.69         6.13 o                         
  -4   4  13         99.33         99.50         7.10 o                         
  -3   4  13        744.68        767.66        14.82 o                         
  -2   4  13        206.31        206.03         8.85 o                         
  -1   4  13         16.60         21.91         4.30 o                         
   0   4  13          0.66         -1.66         3.99 o                         
   1   4  13         16.28         21.40         3.53 o                         
   2   4  13        207.31        207.12         8.31 o                         
   3   4  13        738.95        758.77        14.89 o                         
   4   4  13        101.73        105.19         7.74 o                         
   5   4  13         20.54         17.93         5.51 o                         
  -4   5  13        397.52        361.10        15.60 o                         
  -3   5  13       1874.53       1856.76        25.50 o                         
  -2   5  13         10.52          4.85         4.05 o                         
  -1   5  13         24.48         22.60         4.67 o                         
   0   5  13        121.25        129.22         6.75 o                         
   1   5  13         24.65         31.76         3.83 o                         
   2   5  13         10.78         13.42         4.06 o                         
   3   5  13       1870.92       1866.17        27.28 o                         
   4   5  13        397.48        392.61        18.83 o                         
  -4   6  13        494.29        508.62        25.04 o                         
  -3   6  13          5.90          0.69         4.42 o                         
  -2   6  13        197.81        200.02         8.77 o                         
  -1   6  13        336.91        339.29        11.25 o                         
   0   6  13         14.45         22.44         4.20 o                         
   1   6  13        337.56        345.08        10.65 o                         
   2   6  13        199.47        201.99         8.33 o                         
   3   6  13          5.71          2.34         4.50 o                         
   4   6  13        494.83        522.24        17.76 o                         
  -4   7  13         26.07         18.25         7.39 o                         
  -3   7  13        181.35        161.53         9.92 o                         
  -2   7  13        240.10        220.36        10.34 o                         
  -1   7  13        489.01        502.27        14.84 o                         
   0   7  13          6.09          3.57         4.89 o                         
   1   7  13        487.66        495.72        11.59 o                         
   2   7  13        241.35        228.28         8.61 o                         
   3   7  13        180.22        178.49         8.35 o                         
   4   7  13         26.41         22.36         6.12 o                         
  -4   8  13         58.15         60.45         7.06 o                         
  -3   8  13        197.78        216.43        13.49 o                         
  -2   8  13        334.68        369.44        21.48 o                         
  -1   8  13         45.65         44.08         5.62 o                         
   0   8  13          0.64          1.92         4.27 o                         
   1   8  13         47.36         43.83         5.44 o                         
   2   8  13        334.01        340.16        10.82 o                         
   3   8  13        199.84        197.45        10.38 o                         
   4   8  13         59.19         71.29         8.07 o                         
  -3   9  13        265.36        270.78        15.33 o                         
  -2   9  13        139.00        158.56         8.46 o                         
  -1   9  13        118.57        103.46         9.33 o                         
   0   9  13        434.49        458.11        14.96 o                         
   1   9  13        120.49         79.23         9.26 o                         
   2   9  13        136.38        142.18         9.18 o                         
   3   9  13        264.59        276.58        13.20 o                         
  -3  10  13          5.16         -3.50         4.97 o                         
  -2  10  13        121.76        129.97        10.30 o                         
  -1  10  13        256.59        264.05        11.35 o                         
   0  10  13         62.41         74.79         8.46 o                         
   1  10  13        253.83        238.01        19.55 o                         
   2  10  13        120.96        116.91         9.47 o                         
   3  10  13          5.09          4.02         5.83 o                         
  -3  11  13         47.41         53.68         6.99 o                         
  -2  11  13          0.24         -4.47         4.47 o                         
  -1  11  13         42.51         29.74         8.69 o                         
   0  11  13        192.98        189.44         9.54 o                         
   1  11  13         42.22         31.69         7.36 o                         
   2  11  13          0.34         -1.13         5.31 o                         
   3  11  13         47.34         72.46         8.09 o                         
  -2  12  13          7.22          6.45         4.24 o                         
  -1  12  13         41.14         41.82         5.49 o                         
   0  12  13        111.73         94.52         8.65 o                         
   1  12  13         41.04         34.39         7.94 o                         
   2  12  13          7.18          1.11         8.35 o                         
  -1  13  13         90.86         91.56         7.37 o                         
   0  13  13          1.21          0.85         5.36 o                         
   1  13  13         91.45         93.42         8.57 o                         
   0   0  14       2064.94       2178.88        37.48 o                         
   1   0  14        483.75        536.74        12.28 o                         
   2   0  14       1531.61       1565.40        23.82 o                         
   3   0  14         26.00         25.49         4.64 o                         
   4   0  14         78.63         69.85         6.71 o                         
   5   0  14         22.66         21.41         6.25 o                         
  -5   1  14          5.20          8.22         6.07 o                         
  -4   1  14          0.55          1.71         4.43 o                         
  -3   1  14        138.13        147.53         7.54 o                         
  -2   1  14         27.70         29.65         5.22 o                         
  -1   1  14          4.33          4.24         4.03 o                         
   0   1  14        307.26        315.29        10.37 o                         
   1   1  14          4.56          9.79         4.01 o                         
   2   1  14         26.92         27.55         4.86 o                         
   3   1  14        135.39        121.09         7.22 o                         
   4   1  14          0.51         -0.94         4.18 o                         
   5   1  14          5.36          6.95         6.25 o                         
  -5   2  14         41.92         43.57         7.03 o                         
  -4   2  14         50.05         55.32         6.17 o                         
  -3   2  14        353.49        350.49        10.56 o                         
  -2   2  14        927.50        908.93        15.42 o                         
  -1   2  14       2503.35       2453.20        32.12 o                         
   0   2  14         51.00         72.20         5.35 o                         
   1   2  14       2499.10       2438.64        26.76 o                         
   2   2  14        933.77        918.02        15.30 o                         
   3   2  14        352.55        331.95        13.03 o                         
   4   2  14         50.67         42.64         5.89 o                         
   5   2  14         42.23         42.55         6.31 o                         
  -5   3  14         21.51         15.54         8.27 o                         
  -4   3  14          3.52          1.11         4.36 o                         
  -3   3  14          9.44          9.62         4.20 o                         
  -2   3  14        367.83        376.21        10.27 o                         
  -1   3  14        307.84        332.02        10.14 o                         
   0   3  14       1262.13       1344.74        20.02 o                         
   1   3  14        307.18        311.52         9.21 o                         
   2   3  14        371.07        350.57         9.31 o                         
   3   3  14          9.45         14.02         4.53 o                         
   4   3  14          3.76         -3.18         4.27 o                         
   5   3  14         21.45         16.43         5.28 o                         
  -4   4  14         95.21         81.28         6.94 o                         
  -3   4  14        372.17        360.68        11.09 o                         
  -2   4  14        141.00        120.77         7.03 o                         
  -1   4  14        829.73        817.10        14.21 o                         
   0   4  14        145.01        151.18         9.78 o                         
   1   4  14        832.45        781.20        12.59 o                         
   2   4  14        140.59        147.03         7.82 o                         
   3   4  14        373.31        363.26        11.24 o                         
   4   4  14         94.99         86.02         7.09 o                         
  -4   5  14        186.23        188.04        10.72 o                         
  -3   5  14        204.82        198.17         8.75 o                         
  -2   5  14        177.07        184.79         9.51 o                         
  -1   5  14        136.43        154.73         8.33 o                         
   0   5  14        140.73        167.16         7.07 o                         
   1   5  14        136.68        145.97         7.16 o                         
   2   5  14        176.83        190.86         8.17 o                         
   3   5  14        205.24        196.98         9.27 o                         
   4   5  14        186.36        198.11        10.48 o                         
  -4   6  14         81.96         74.03         7.60 o                         
  -3   6  14        164.24        153.39         9.15 o                         
  -2   6  14        164.61        172.95        10.51 o                         
  -1   6  14        165.30        172.18         8.53 o                         
   0   6  14         28.07         41.33         4.83 o                         
   1   6  14        164.75        181.70         6.91 o                         
   2   6  14        166.49        164.26         8.10 o                         
   3   6  14        166.38        151.97         9.32 o                         
   4   6  14         81.95         82.80         7.69 o                         
  -4   7  14         99.77         96.64        11.75 o                         
  -3   7  14        213.89        223.80        11.29 o                         
  -2   7  14        137.74        135.66        11.24 o                         
  -1   7  14       1399.86       1355.37        23.73 o                         
   0   7  14          6.34          7.96         4.51 o                         
   1   7  14       1401.53       1388.80        23.25 o                         
   2   7  14        136.72        126.63         7.00 o                         
   3   7  14        213.73        196.27        14.40 o                         
   4   7  14        100.88        105.52         8.71 o                         
  -4   8  14         22.56         22.69         5.92 o                         
  -3   8  14         41.15         51.55         7.20 o                         
  -2   8  14        425.27        395.05        15.89 o                         
  -1   8  14         11.58          3.81         4.71 o                         
   0   8  14       1764.75       1799.27        28.54 o                         
   1   8  14         11.59         13.02         5.13 o                         
   2   8  14        424.37        453.12        21.09 o                         
   3   8  14         40.14         42.74         7.42 o                         
   4   8  14         22.89         12.76         6.74 o                         
  -3   9  14         58.79         48.00         8.71 o                         
  -2   9  14        186.49        209.81        13.40 o                         
  -1   9  14         52.04         54.01         7.03 o                         
   0   9  14          1.98          2.80         5.20 o                         
   1   9  14         52.62         52.87         8.41 o                         
   2   9  14        185.09        182.32         9.67 o                         
   3   9  14         58.47         57.64         8.24 o                         
  -3  10  14         73.76         74.39         9.15 o                         
  -2  10  14         27.43         24.87         5.09 o                         
  -1  10  14         13.67         10.78         4.91 o                         
   0  10  14        297.82        269.59        14.72 o                         
   1  10  14         13.83          9.98         5.88 o                         
   2  10  14         27.60         26.22         8.63 o                         
   3  10  14         74.27         76.47         7.94 o                         
  -2  11  14        137.09        124.31         7.42 o                         
  -1  11  14         13.45         15.32         5.91 o                         
   0  11  14         19.31          9.29         9.52 o                         
   1  11  14         13.41         -2.21        10.71 o                         
   2  11  14        137.71        137.95        11.35 o                         
   3  11  14         45.97         10.08         9.96 o                         
  -2  12  14          1.73         12.56         4.45 o                         
  -1  12  14        130.94        141.67         8.39 o                         
   0  12  14         65.09         51.61         7.01 o                         
   1  12  14        131.20        134.57        11.80 o                         
   2  12  14          1.79          0.56         6.23 o                         
  -1  13  14         33.87         37.83         6.47 o                         
   0  13  14         64.44         61.13         7.38 o                         
   1  13  14         33.44         22.66         5.38 o                         
   1   0  15         18.75         12.78         4.10 o                         
   2   0  15        396.55        404.21        10.88 o                         
   3   0  15        121.00        133.01         7.87 o                         
   4   0  15         48.39         44.41         5.56 o                         
   5   0  15          0.28          1.16         5.21 o                         
  -5   1  15         37.11         40.96         9.71 o                         
  -4   1  15        171.60        176.76         8.62 o                         
  -3   1  15        134.27        117.46         7.40 o                         
  -2   1  15        180.90        194.18        11.44 o                         
  -1   1  15         19.97         24.14         4.80 o                         
   0   1  15        387.07        390.14         9.93 o                         
   1   1  15         19.74         28.99         4.25 o                         
   2   1  15        180.51        185.37         7.98 o                         
   3   1  15        132.37        117.36         6.90 o                         
   4   1  15        171.12        161.82         8.42 o                         
   5   1  15         36.96         29.64         6.32 o                         
  -5   2  15         27.88         37.17        10.15 o                         
  -4   2  15          7.56          0.33         5.31 o                         
  -3   2  15        221.18        203.33         8.50 o                         
  -2   2  15         34.18         38.85         5.30 o                         
  -1   2  15        377.33        364.47        10.28 o                         
   0   2  15       1049.80       1086.41        20.41 o                         
   1   2  15        378.49        379.99        10.73 o                         
   2   2  15         33.72         31.10         4.43 o                         
   3   2  15        222.78        213.45         9.01 o                         
   4   2  15          7.16          1.48         4.72 o                         
   5   2  15         27.30         24.68         5.63 o                         
  -4   3  15          2.31          0.06         4.78 o                         
  -3   3  15        283.28        285.45        10.70 o                         
  -2   3  15         37.57         39.22         5.29 o                         
  -1   3  15        304.82        312.63         9.62 o                         
   0   3  15        221.26        239.52         9.38 o                         
   1   3  15        303.28        307.35         8.80 o                         
   2   3  15         37.70         34.53         4.76 o                         
   3   3  15        283.09        282.61        11.02 o                         
   4   3  15          2.11          1.25         4.70 o                         
  -4   4  15        135.20        127.88         7.66 o                         
  -3   4  15        114.75        108.73         7.27 o                         
  -2   4  15        427.13        403.37        12.26 o                         
  -1   4  15        418.23        404.38        10.47 o                         
   0   4  15          0.00         -4.12         4.12 o                         
   1   4  15        418.72        405.90        10.02 o                         
   2   4  15        426.89        425.13        10.51 o                         
   3   4  15        113.97        106.99         7.36 o                         
   4   4  15        134.69        141.91         8.90 o                         
  -4   5  15         31.83         22.68        11.91 o                         
  -3   5  15        859.90        861.91        24.20 o                         
  -2   5  15        177.16        173.58        10.98 o                         
  -1   5  15         50.52         50.15         5.67 o                         
   0   5  15        133.07        159.12         6.96 o                         
   1   5  15         50.92         56.60         4.39 o                         
   2   5  15        177.31        173.57         7.70 o                         
   3   5  15        859.98        879.93        20.21 o                         
   4   5  15         31.46         29.18         6.27 o                         
  -4   6  15         16.70         19.23         6.15 o                         
  -3   6  15        120.72        113.45         7.49 o                         
  -2   6  15        279.89        269.81        11.50 o                         
  -1   6  15        195.44        205.33         9.26 o                         
   0   6  15        335.13        331.17        10.71 o                         
   1   6  15        195.40        196.05         9.87 o                         
   2   6  15        279.33        283.64        11.57 o                         
   3   6  15        122.48        102.63         9.54 o                         
   4   6  15         16.42         14.69         5.28 o                         
  -4   7  15        230.25        224.37        12.33 o                         
  -3   7  15         45.62         48.81         8.04 o                         
  -2   7  15        259.31        264.60        10.70 o                         
  -1   7  15        350.96        373.46        13.81 o                         
   0   7  15        142.05        189.26         9.31 o                         
   1   7  15        349.92        371.16        12.53 o                         
   2   7  15        255.76        263.11        10.77 o                         
   3   7  15         47.14         43.20         6.04 o                         
   4   7  15        230.73        212.50        10.76 o                         
  -4   8  15         60.90         56.44         6.24 o                         
  -3   8  15         30.74         34.19         5.69 o                         
  -2   8  15        113.08        103.53         7.89 o                         
  -1   8  15       1482.37       1465.51        22.78 o                         
   0   8  15         39.24         33.96         6.55 o                         
   1   8  15       1482.80       1533.08        26.03 o                         
   2   8  15        114.59        119.99         8.58 o                         
   3   8  15         30.24         30.98         6.02 o                         
   4   8  15         60.35         59.46         7.08 o                         
  -3   9  15         79.37         83.59         6.49 o                         
  -2   9  15        151.77        160.78         8.60 o                         
  -1   9  15         62.23         58.14         8.01 o                         
   0   9  15        164.25        182.48        10.39 o                         
   1   9  15         63.44         48.70         7.41 o                         
   2   9  15        153.53        164.06        13.64 o                         
   3   9  15         78.77         89.59         8.87 o                         
  -3  10  15          0.08          2.60         4.61 o                         
  -2  10  15        217.59        220.62         9.22 o                         
  -1  10  15         38.46         38.22         7.12 o                         
   0  10  15         47.80         54.17         6.24 o                         
   1  10  15         37.58         33.13         6.94 o                         
   2  10  15        218.55        216.50        11.70 o                         
   3  10  15          0.08         -6.06         7.38 o                         
  -2  11  15         26.83         23.19         4.69 o                         
  -1  11  15         73.38         75.40         8.41 o                         
   0  11  15        204.11        210.86        15.55 o                         
   1  11  15         72.60         65.15        10.05 o                         
   2  11  15         26.97         14.59        12.88 o                         
  -2  12  15         15.30         16.83         4.79 o                         
  -1  12  15          1.79          1.45         4.09 o                         
   0  12  15          0.40         -0.86        10.24 o                         
   1  12  15          1.95         -2.72         8.14 o                         
   2  12  15         15.31         19.70         6.95 o                         
   0  13  15         57.22         60.01         7.17 o                         
   0   0  16         34.25         28.71         5.81 o                         
   1   0  16        899.58        929.28        14.88 o                         
   2   0  16        491.25        488.14        12.01 o                         
   3   0  16          9.67         17.61         4.83 o                         
   4   0  16         29.26         28.65         5.04 o                         
   5   0  16         26.97         31.14         5.47 o                         
  -5   1  16         64.41         59.22         7.56 o                         
  -4   1  16         25.64         25.34         5.14 o                         
  -3   1  16       1058.22       1063.80        18.73 o                         
  -2   1  16          0.08          4.37         3.91 o                         
  -1   1  16         86.70         94.23         6.48 o                         
   0   1  16        352.87        379.16        10.10 o                         
   1   1  16         88.84         94.60         5.76 o                         
   2   1  16          0.08          2.73         3.72 o                         
   3   1  16       1058.06       1076.78        18.15 o                         
   4   1  16         26.20         24.12         5.36 o                         
   5   1  16         64.36         68.93         7.11 o                         
  -4   2  16         65.45         67.63         7.19 o                         
  -3   2  16         42.44         46.68         5.36 o                         
  -2   2  16        206.07        216.59        10.18 o                         
  -1   2  16        944.51        910.04        14.99 o                         
   0   2  16       1084.94       1070.56        16.52 o                         
   1   2  16        948.20        923.93        14.29 o                         
   2   2  16        204.76        202.54         8.65 o                         
   3   2  16         43.04         47.72         5.80 o                         
   4   2  16         66.37         63.63         6.47 o                         
  -4   3  16         66.02         59.78         6.36 o                         
  -3   3  16         72.83         69.64         6.57 o                         
  -2   3  16         17.46         27.00         4.90 o                         
  -1   3  16         86.85         90.47         5.85 o                         
   0   3  16        343.15        364.62         9.08 o                         
   1   3  16         88.06         98.97         5.48 o                         
   2   3  16         17.45         10.92         4.30 o                         
   3   3  16         75.25         76.28         6.92 o                         
   4   3  16         66.12         49.85         7.33 o                         
  -4   4  16         25.32         30.38         5.22 o                         
  -3   4  16        618.43        614.02        15.27 o                         
  -2   4  16        316.63        308.51        10.64 o                         
  -1   4  16        455.43        469.55        11.40 o                         
   0   4  16        438.13        452.98        11.14 o                         
   1   4  16        455.18        447.71        10.52 o                         
   2   4  16        316.12        302.35         9.79 o                         
   3   4  16        621.04        608.70        14.98 o                         
   4   4  16         25.76         19.40         5.87 o                         
  -4   5  16        220.92        197.24         9.64 o                         
  -3   5  16        329.40        322.12        13.09 o                         
  -2   5  16        234.67        226.39        11.02 o                         
  -1   5  16        104.17        108.77         7.42 o                         
   0   5  16        485.71        484.53        12.81 o                         
   1   5  16        102.16        111.64         7.24 o                         
   2   5  16        234.18        241.84         9.48 o                         
   3   5  16        329.41        312.78        10.98 o                         
   4   5  16        219.98        214.49        11.73 o                         
  -4   6  16        196.29        163.68        10.43 o                         
  -3   6  16        199.98        190.60        12.18 o                         
  -2   6  16        203.32        196.15         9.17 o                         
  -1   6  16         55.62         59.19         6.72 o                         
   0   6  16        150.78        175.43        12.49 o                         
   1   6  16         55.47         70.27         6.78 o                         
   2   6  16        203.75        214.22        10.66 o                         
   3   6  16        196.17        175.82        10.71 o                         
   4   6  16        195.10        187.41        10.78 o                         
  -4   7  16        178.41        164.28        13.24 o                         
  -3   7  16        111.32        102.93         8.55 o                         
  -2   7  16         51.50         54.43         6.57 o                         
  -1   7  16        460.56        476.26        11.81 o                         
   0   7  16         71.55         59.13         6.07 o                         
   1   7  16        462.29        472.83        14.37 o                         
   2   7  16         50.72         44.32         6.33 o                         
   3   7  16        111.23        121.39         8.17 o                         
   4   7  16        177.47        163.47        10.98 o                         
  -3   8  16         46.22         49.06         6.46 o                         
  -2   8  16        159.37        168.33         9.52 o                         
  -1   8  16         56.18         67.02         6.33 o                         
   0   8  16          9.14          9.63         5.25 o                         
   1   8  16         57.48         69.02         7.97 o                         
   2   8  16        160.23        157.07         8.99 o                         
   3   8  16         46.74         44.62         7.00 o                         
  -3   9  16         35.46         23.22         5.50 o                         
  -2   9  16         52.06         52.71         8.93 o                         
  -1   9  16         75.38         59.87         6.84 o                         
   0   9  16         42.06         24.88         6.30 o                         
   1   9  16         75.79         61.80         7.28 o                         
   2   9  16         52.81         56.88         8.91 o                         
   3   9  16         35.28         27.86         7.03 o                         
  -3  10  16          4.40         -3.24         4.23 o                         
  -2  10  16          7.19          5.87         9.65 o                         
  -1  10  16        167.47        150.41         9.93 o                         
   0  10  16         18.85         16.50         5.29 o                         
   1  10  16        168.83        143.68        10.84 o                         
   2  10  16          7.31          6.69         5.39 o                         
   3  10  16          4.50         11.71         4.98 o                         
  -2  11  16         13.80         15.98         4.40 o                         
  -1  11  16        111.11         99.99         7.09 o                         
   0  11  16         19.37          5.30         7.83 o                         
   1  11  16        111.37        106.32        12.03 o                         
   2  11  16         13.33         24.14         6.32 o                         
  -1  12  16         28.34         21.04         4.40 o                         
   0  12  16         72.68         82.86         9.18 o                         
   1  12  16         28.34         25.31         6.51 o                         
   1   0  17        406.01        419.93        10.54 o                         
   2   0  17        277.63        268.46         9.72 o                         
   3   0  17         47.05         42.59         5.44 o                         
   4   0  17        249.83        236.37        11.76 o                         
  -4   1  17         24.43         15.76         5.38 o                         
  -3   1  17         61.92         54.41         5.85 o                         
  -2   1  17        350.94        343.39        10.76 o                         
  -1   1  17        177.53        173.05         7.12 o                         
   0   1  17         55.02         53.15         4.74 o                         
   1   1  17        180.82        176.27         7.44 o                         
   2   1  17        350.23        354.60        11.02 o                         
   3   1  17         61.81         57.02         5.57 o                         
   4   1  17         23.91         16.93         6.78 o                         
  -4   2  17        217.50        197.95         9.37 o                         
  -3   2  17        194.17        193.09         9.02 o                         
  -2   2  17        116.45        126.57         7.39 o                         
  -1   2  17          8.12          5.29         3.83 o                         
   0   2  17       1255.57       1228.56        17.51 o                         
   1   2  17          8.15          7.44         4.11 o                         
   2   2  17        117.76        116.46         6.83 o                         
   3   2  17        195.49        183.11         9.29 o                         
   4   2  17        216.37        197.14         9.64 o                         
  -4   3  17         64.13         63.09         6.27 o                         
  -3   3  17        285.49        290.93        11.70 o                         
  -2   3  17        149.93        151.65         7.66 o                         
  -1   3  17        348.60        352.95        10.28 o                         
   0   3  17          7.39          4.53         4.24 o                         
   1   3  17        347.93        342.30         9.47 o                         
   2   3  17        153.49        159.62         8.21 o                         
   3   3  17        285.50        272.93        12.99 o                         
   4   3  17         65.30         60.59         6.75 o                         
  -4   4  17        142.66        135.22         7.86 o                         
  -3   4  17        177.24        175.48        13.94 o                         
  -2   4  17         93.26         99.69         7.67 o                         
  -1   4  17        120.54        137.55         7.64 o                         
   0   4  17          0.72         -3.74         3.74 o                         
   1   4  17        121.13        124.67         6.69 o                         
   2   4  17         94.57        105.18         7.05 o                         
   3   4  17        177.18        158.27        11.25 o                         
   4   4  17        142.63        115.17         8.94 o                         
  -4   5  17        199.69        172.14         9.16 o                         
  -3   5  17         50.31         61.35         6.37 o                         
  -2   5  17        370.05        365.40        11.93 o                         
  -1   5  17        126.21        132.38         8.98 o                         
   0   5  17        337.38        345.65        12.14 o                         
   1   5  17        124.87        124.94         7.94 o                         
   2   5  17        369.54        356.75        10.97 o                         
   3   5  17         51.46         46.01         7.01 o                         
   4   5  17        201.14        183.82        10.42 o                         
  -4   6  17         48.82         29.19        11.33 o                         
  -3   6  17        260.52        266.05        10.57 o                         
  -2   6  17        394.85        368.86        12.87 o                         
  -1   6  17        663.39        665.18        15.57 o                         
   0   6  17         94.14         96.98         6.89 o                         
   1   6  17        659.16        632.48        15.62 o                         
   2   6  17        396.67        382.52        11.54 o                         
   3   6  17        261.71        245.85        15.40 o                         
   4   6  17         47.72         38.51         6.05 o                         
  -4   7  17        263.40        269.55        15.89 o                         
  -3   7  17         57.41         55.24         7.53 o                         
  -2   7  17        101.82         94.15        11.82 o                         
  -1   7  17         81.95         90.98         6.45 o                         
   0   7  17          0.25          8.19         4.67 o                         
   1   7  17         81.42         91.44         8.86 o                         
   2   7  17        101.45        102.61        10.27 o                         
   3   7  17         56.94         57.20         6.82 o                         
   4   7  17        261.68        262.94        11.84 o                         
  -3   8  17         62.47         69.87         6.23 o                         
  -2   8  17         74.20         72.20         7.00 o                         
  -1   8  17         93.02         89.83         6.87 o                         
   0   8  17        148.20        151.03         8.52 o                         
   1   8  17         93.10         92.22         8.22 o                         
   2   8  17         73.11         70.73         7.95 o                         
   3   8  17         60.75         79.73         7.44 o                         
  -3   9  17         58.17         64.98         6.24 o                         
  -2   9  17         56.32         77.30         9.38 o                         
  -1   9  17         52.84         37.69         9.20 o                         
   0   9  17        305.89        272.85        17.48 o                         
   1   9  17         52.72         57.07         9.58 o                         
   2   9  17         56.71         81.91         8.43 o                         
   3   9  17         58.16         72.93        10.58 o                         
  -3  10  17         13.69         14.84         9.00 o                         
  -2  10  17          1.47         -5.61         5.76 o                         
  -1  10  17          6.12         -9.34        26.96 o                         
   0  10  17          1.26          1.90        11.22 o                         
   1  10  17          5.81         26.38        10.12 o                         
   2  10  17          1.55          8.16         5.40 o                         
   3  10  17         13.69         11.19         5.36 o                         
  -2  11  17         25.07         26.56         4.38 o                         
  -1  11  17         60.46         64.59         5.82 o                         
   0  11  17          0.20         -4.87         4.87 o                         
   1  11  17         59.71         66.49         8.56 o                         
   2  11  17         24.86         24.93         8.18 o                         
  -1  12  17        219.36        250.25        12.22 o                         
   0  12  17          1.07          3.67         5.57 o                         
   1  12  17        219.70        263.54        14.10 o                         
   0   0  18          1.95          7.12         5.59 o                         
   1   0  18         42.94         49.83         4.76 o                         
   2   0  18          5.94          1.46         4.03 o                         
   3   0  18         42.15         41.08         5.53 o                         
   4   0  18          7.27          2.72         4.75 o                         
  -4   1  18         78.31         73.10         6.03 o                         
  -3   1  18        106.52         92.58         6.79 o                         
  -2   1  18        154.33        153.23         7.72 o                         
  -1   1  18         88.96         95.51         5.90 o                         
   0   1  18        296.22        325.65         9.69 o                         
   1   1  18         89.70         87.83         6.36 o                         
   2   1  18        152.53        153.47         7.78 o                         
   3   1  18        105.40         98.07         6.74 o                         
   4   1  18         77.21         74.66         6.59 o                         
  -4   2  18         29.41         22.91         7.88 o                         
  -3   2  18         12.89         12.12         4.61 o                         
  -2   2  18        123.27        122.92         7.12 o                         
  -1   2  18         81.23         86.88         6.02 o                         
   0   2  18         73.30         79.14         5.78 o                         
   1   2  18         80.83         87.63         5.82 o                         
   2   2  18        122.63        109.04         7.82 o                         
   3   2  18         13.32         16.05         5.43 o                         
   4   2  18         29.79         20.08         5.48 o                         
  -4   3  18         51.48         53.51         6.63 o                         
  -3   3  18         78.04         77.24         8.41 o                         
  -2   3  18        496.44        519.83        13.35 o                         
  -1   3  18         14.61         11.06         4.19 o                         
   0   3  18         41.16         47.68         5.64 o                         
   1   3  18         14.85         17.64         4.43 o                         
   2   3  18        497.39        495.76        13.35 o                         
   3   3  18         78.57         75.96         8.10 o                         
   4   3  18         51.92         50.78         6.16 o                         
  -4   4  18        134.63        126.52         9.18 o                         
  -3   4  18        137.30        142.11         8.01 o                         
  -2   4  18         26.24         27.31         5.16 o                         
  -1   4  18         25.02         21.78         5.15 o                         
   0   4  18          2.66         -0.18         3.70 o                         
   1   4  18         25.48         24.92         4.71 o                         
   2   4  18         26.67         22.48         4.66 o                         
   3   4  18        135.88        120.63         7.98 o                         
   4   4  18        133.09        124.41         9.23 o                         
  -4   5  18         75.63         62.06         9.33 o                         
  -3   5  18          7.74         13.55         5.28 o                         
  -2   5  18        117.28        126.01         8.18 o                         
  -1   5  18        217.99        232.69        11.68 o                         
   0   5  18        358.58        373.95         9.92 o                         
   1   5  18        220.55        218.51         9.82 o                         
   2   5  18        117.60        111.83         7.33 o                         
   3   5  18          7.36         11.03         5.33 o                         
   4   5  18         73.93         62.19         6.77 o                         
  -4   6  18        105.33         96.92         6.85 o                         
  -3   6  18        163.47        153.94        10.83 o                         
  -2   6  18          8.21          5.08         4.87 o                         
  -1   6  18        803.11        812.09        18.32 o                         
   0   6  18       1287.75       1303.30        22.30 o                         
   1   6  18        806.64        807.96        17.45 o                         
   2   6  18          8.81          6.39         5.45 o                         
   3   6  18        162.80        133.56        10.88 o                         
   4   6  18        106.27         78.32        10.76 o                         
  -3   7  18         42.81         35.47         5.66 o                         
  -2   7  18        488.05        472.11        13.92 o                         
  -1   7  18         11.47         13.04         4.46 o                         
   0   7  18         79.97         68.58         8.59 o                         
   1   7  18         10.91          8.65         5.90 o                         
   2   7  18        487.95        525.26        18.70 o                         
   3   7  18         43.15         26.01         6.27 o                         
  -3   8  18         18.53         17.71         4.99 o                         
  -2   8  18         21.95         19.94         5.04 o                         
  -1   8  18        129.79        131.70         7.51 o                         
   0   8  18         88.27         79.51        12.26 o                         
   1   8  18        129.28        137.89         9.05 o                         
   2   8  18         22.28         26.93         7.25 o                         
   3   8  18         18.95         11.12         6.33 o                         
  -3   9  18         43.68         39.54         5.46 o                         
  -2   9  18         63.27         59.82        14.31 o                         
  -1   9  18         98.41        104.10         7.76 o                         
   0   9  18          2.04         -5.12         5.12 o                         
   1   9  18         97.26         86.63        14.22 o                         
   2   9  18         63.11         76.05         7.34 o                         
   3   9  18         43.91         51.78         7.21 o                         
  -2  10  18          6.93          8.29         6.03 o                         
  -1  10  18         54.53         59.12         6.27 o                         
   0  10  18          0.86         -4.84         4.84 o                         
   1  10  18         54.69         55.30         7.18 o                         
   2  10  18          7.00          3.50         4.98 o                         
  -2  11  18          4.22          5.66         3.97 o                         
  -1  11  18         87.25         80.69         7.71 o                         
   0  11  18          1.78          5.28         6.53 o                         
   1  11  18         88.17         96.56         9.99 o                         
   2  11  18          4.39          6.34         6.06 o                         
  -1  12  18         20.48         30.73         6.12 o                         
   0  12  18         85.93         73.13         7.56 o                         
   1  12  18         21.67         22.34         6.16 o                         
   1   0  19        866.26        892.78        15.37 o                         
   2   0  19        583.27        604.83        14.04 o                         
   3   0  19        261.24        258.02        11.14 o                         
   4   0  19          0.00          1.26         6.00 o                         
  -4   1  19         85.15         70.91         6.32 o                         
  -3   1  19        145.29        145.75        10.26 o                         
  -2   1  19        322.61        310.18        12.14 o                         
  -1   1  19        402.31        418.30        10.22 o                         
   0   1  19          2.29         -0.97         4.85 o                         
   1   1  19        403.68        412.61         9.85 o                         
   2   1  19        319.86        332.03        10.74 o                         
   3   1  19        145.52        120.72         9.78 o                         
   4   1  19         84.68         87.74         7.34 o                         
  -4   2  19         20.71         22.87         6.07 o                         
  -3   2  19        122.77        106.55         7.45 o                         
  -2   2  19        146.35        140.74         7.75 o                         
  -1   2  19        148.68        146.65         7.28 o                         
   0   2  19        120.37        129.92        12.26 o                         
   1   2  19        148.26        152.43         7.89 o                         
   2   2  19        145.86        127.97         8.35 o                         
   3   2  19        123.89        109.07         7.83 o                         
   4   2  19         21.58         22.57         6.11 o                         
  -4   3  19         69.77         57.35         6.23 o                         
  -3   3  19         73.09         61.15         7.27 o                         
  -2   3  19        369.77        375.62        10.45 o                         
  -1   3  19        390.41        399.53        10.86 o                         
   0   3  19         24.18         28.21         5.90 o                         
   1   3  19        391.78        395.79        11.03 o                         
   2   3  19        367.64        362.72        15.40 o                         
   3   3  19         73.44         67.10         6.74 o                         
   4   3  19         69.61         59.35         6.49 o                         
  -4   4  19         59.61         51.76         5.48 o                         
  -3   4  19        109.50         98.18         7.16 o                         
  -2   4  19         93.71        105.31         7.42 o                         
  -1   4  19         82.30         97.32         7.10 o                         
   0   4  19        131.60        119.86         6.80 o                         
   1   4  19         82.81         84.54         6.26 o                         
   2   4  19         94.13         86.45         7.18 o                         
   3   4  19        111.44        102.28         9.10 o                         
   4   4  19         59.46         43.35         6.23 o                         
  -4   5  19         46.69         43.38         5.57 o                         
  -3   5  19         37.18         48.88         6.41 o                         
  -2   5  19        804.04        816.06        17.43 o                         
  -1   5  19          6.17         14.06         5.69 o                         
   0   5  19          3.44          3.07         4.04 o                         
   1   5  19          6.32          9.62         5.40 o                         
   2   5  19        803.43        833.48        22.32 o                         
   3   5  19         36.87         36.88        10.05 o                         
   4   5  19         46.58         49.64         6.39 o                         
  -4   6  19         65.04         58.56         6.45 o                         
  -3   6  19         46.77         39.03         5.61 o                         
  -2   6  19        476.33        468.45        15.06 o                         
  -1   6  19         82.00         89.17         6.97 o                         
   0   6  19        260.39        259.57        11.57 o                         
   1   6  19         82.74         83.26         6.48 o                         
   2   6  19        473.78        492.06        13.29 o                         
   3   6  19         46.98         33.15         7.49 o                         
   4   6  19         66.01         66.21         8.53 o                         
  -3   7  19          7.75         11.11         6.95 o                         
  -2   7  19         52.70         50.89         6.05 o                         
  -1   7  19        748.73        743.71        18.98 o                         
   0   7  19         22.50         19.94         4.81 o                         
   1   7  19        755.24        775.52        17.84 o                         
   2   7  19         53.25         57.95         7.60 o                         
   3   7  19          7.59         14.23         6.17 o                         
  -3   8  19         74.53         72.58         8.35 o                         
  -2   8  19        182.85        174.11        11.59 o                         
  -1   8  19        199.55        195.38        10.08 o                         
   0   8  19          0.32          0.32         3.91 o                         
   1   8  19        199.70        197.74        10.07 o                         
   2   8  19        182.58        176.81        10.45 o                         
   3   8  19         74.61         72.55         9.83 o                         
  -3   9  19          6.87          4.20         4.16 o                         
  -2   9  19        121.03        121.64         8.46 o                         
  -1   9  19        108.71        117.48        10.86 o                         
   0   9  19          0.02         -2.49         4.12 o                         
   1   9  19        107.53        123.61         8.94 o                         
   2   9  19        121.58        128.14         8.22 o                         
   3   9  19          6.76          2.56         8.12 o                         
  -2  10  19        362.18        405.63        15.05 o                         
  -1  10  19        164.73        171.32        13.00 o                         
   0  10  19        144.24        136.87        10.82 o                         
   1  10  19        165.15        151.14         9.27 o                         
   2  10  19        363.55        400.58        28.12 o                         
  -1  11  19          6.41          2.44         4.35 o                         
   0  11  19        141.99        177.71        13.15 o                         
   1  11  19          6.45          4.62         6.24 o                         
   0  12  19          5.20          4.24         5.16 o                         
   0   0  20         15.47         18.90         7.81 o                         
   1   0  20          5.91          7.71         3.86 o                         
   2   0  20        113.67        105.06         7.07 o                         
   3   0  20         79.04         82.93         6.26 o                         
   4   0  20        274.44        257.94        10.10 o                         
  -4   1  20         80.50         86.52        10.24 o                         
  -3   1  20          2.16          1.21         4.07 o                         
  -2   1  20         85.12         81.01         6.22 o                         
  -1   1  20        193.84        210.82         8.15 o                         
   0   1  20         18.12         21.23         6.12 o                         
   1   1  20        195.13        200.11         7.85 o                         
   2   1  20         85.81         84.31         7.11 o                         
   3   1  20          2.24         -1.50         4.67 o                         
   4   1  20         80.72         84.61         7.17 o                         
  -4   2  20         23.83         32.25         5.47 o                         
  -3   2  20        131.54        103.21         9.75 o                         
  -2   2  20        547.46        533.53        13.53 o                         
  -1   2  20        201.27        214.20         8.90 o                         
   0   2  20          3.57         -3.41         6.15 o                         
   1   2  20        200.42        209.63         8.59 o                         
   2   2  20        549.97        538.00        13.85 o                         
   3   2  20        132.85        130.50         9.05 o                         
   4   2  20         24.33         24.96         5.50 o                         
  -4   3  20         54.40         51.90         8.57 o                         
  -3   3  20         20.64         17.38         6.09 o                         
  -2   3  20        186.53        192.20         9.60 o                         
  -1   3  20        255.72        264.37        10.01 o                         
   0   3  20         35.89         27.92         7.02 o                         
   1   3  20        255.76        264.85         9.94 o                         
   2   3  20        187.25        185.30         9.32 o                         
   3   3  20         20.21         24.70         6.08 o                         
   4   3  20         53.58         43.51         5.99 o                         
  -4   4  20          5.42         11.43         4.37 o                         
  -3   4  20        267.09        285.62        19.16 o                         
  -2   4  20          3.26         -3.68         4.34 o                         
  -1   4  20        357.43        349.52        11.49 o                         
   0   4  20        276.45        271.35        14.19 o                         
   1   4  20        360.95        363.78        11.11 o                         
   2   4  20          3.31          4.17         5.40 o                         
   3   4  20        264.44        236.79        13.28 o                         
   4   4  20          5.21         -0.22         4.44 o                         
  -4   5  20         27.88         26.52         5.58 o                         
  -3   5  20          8.79         12.09         5.29 o                         
  -2   5  20         65.47         66.54         7.65 o                         
  -1   5  20        114.16        106.54         8.42 o                         
   0   5  20         49.53         51.87         5.49 o                         
   1   5  20        114.69        124.72         8.22 o                         
   2   5  20         63.79         59.97        13.31 o                         
   3   5  20          9.15         16.72         8.30 o                         
   4   5  20         27.73         24.11         4.93 o                         
  -3   6  20          2.50          1.27         4.69 o                         
  -2   6  20        371.60        379.84        13.09 o                         
  -1   6  20        182.31        198.50        12.09 o                         
   0   6  20        251.68        275.01        12.99 o                         
   1   6  20        184.37        193.96         8.81 o                         
   2   6  20        370.48        394.68        12.88 o                         
   3   6  20          2.26          3.32         6.58 o                         
  -3   7  20        147.73        131.27         8.13 o                         
  -2   7  20         51.37         55.42         7.17 o                         
  -1   7  20         10.95          7.34         5.63 o                         
   0   7  20          0.33          1.15         4.78 o                         
   1   7  20         10.96         13.28         5.49 o                         
   2   7  20         50.04         43.72         8.67 o                         
   3   7  20        146.95        137.65        22.64 o                         
  -3   8  20         84.75         87.38         5.95 o                         
  -2   8  20        126.72        128.47        11.60 o                         
  -1   8  20         56.69         59.26         6.27 o                         
   0   8  20         38.51         34.21         4.95 o                         
   1   8  20         56.50         45.23         6.67 o                         
   2   8  20        127.90        132.91         9.37 o                         
   3   8  20         83.46        103.62        16.03 o                         
  -2   9  20          6.61         12.44         4.47 o                         
  -1   9  20         31.77         28.93         7.74 o                         
   0   9  20          0.58          2.89         5.66 o                         
   1   9  20         31.11         32.14         6.27 o                         
   2   9  20          6.69         15.68         5.44 o                         
  -2  10  20          2.83          8.58         3.99 o                         
  -1  10  20         12.52         19.94         4.52 o                         
   0  10  20          8.05         16.54         6.49 o                         
   1  10  20         12.20         23.27         5.93 o                         
   2  10  20          2.83          4.45         5.47 o                         
  -1  11  20         27.94         29.67         6.53 o                         
   0  11  20        271.74        302.96        13.42 o                         
   1  11  20         26.91         17.74         7.06 o                         
   1   0  21        478.80        492.91        16.25 o                         
   2   0  21         73.50         76.53         6.05 o                         
   3   0  21        237.31        221.83         9.18 o                         
   4   0  21        288.02        285.80        13.82 o                         
  -4   1  21         74.43         76.16         6.77 o                         
  -3   1  21          7.12          6.76         4.66 o                         
  -2   1  21          0.85         -1.53         4.39 o                         
  -1   1  21         72.33         76.28         5.95 o                         
   0   1  21        294.13        308.56        12.98 o                         
   1   1  21         70.27         62.34         5.87 o                         
   2   1  21          0.88         -4.84         4.84 o                         
   3   1  21          7.69          0.65         4.66 o                         
   4   1  21         75.11         66.08         5.96 o                         
  -4   2  21          4.41          0.62         4.72 o                         
  -3   2  21          8.51         11.92         4.22 o                         
  -2   2  21        349.65        338.66        10.25 o                         
  -1   2  21        352.38        375.77        11.98 o                         
   0   2  21         44.02         46.41         8.27 o                         
   1   2  21        355.69        377.11        13.25 o                         
   2   2  21        348.31        335.64        12.52 o                         
   3   2  21          8.22          8.03         5.10 o                         
   4   2  21          4.05          6.25         4.22 o                         
  -4   3  21         12.60          9.60         4.48 o                         
  -3   3  21          9.69          9.51         5.17 o                         
  -2   3  21        162.04        160.86         8.10 o                         
  -1   3  21        189.39        187.21         8.88 o                         
   0   3  21         18.71         10.33         4.28 o                         
   1   3  21        190.23        187.49         9.10 o                         
   2   3  21        163.64        144.39         8.91 o                         
   3   3  21          9.43         14.92         6.21 o                         
   4   3  21         12.81         12.21         5.68 o                         
  -4   4  21          3.25          4.67         4.13 o                         
  -3   4  21         67.07         62.70         7.32 o                         
  -2   4  21         26.72         27.04         6.64 o                         
  -1   4  21       1132.65       1110.31        20.22 o                         
   0   4  21       1574.96       1590.80        23.84 o                         
   1   4  21       1130.01       1154.15        18.20 o                         
   2   4  21         27.44         41.01         7.37 o                         
   3   4  21         66.92         60.53         9.45 o                         
   4   4  21          3.40          5.36         4.57 o                         
  -3   5  21         43.29         48.07         5.44 o                         
  -2   5  21         57.14         51.06         7.09 o                         
  -1   5  21        640.29        639.52        16.21 o                         
   0   5  21          0.00          4.85         4.23 o                         
   1   5  21        636.16        645.79        13.62 o                         
   2   5  21         57.93         56.40         7.12 o                         
   3   5  21         44.71         43.89         6.44 o                         
  -3   6  21         58.46         57.26         6.65 o                         
  -2   6  21        416.57        451.62        14.06 o                         
  -1   6  21        111.07        113.83        11.33 o                         
   0   6  21         69.05         72.43         6.41 o                         
   1   6  21        112.75        119.37         8.58 o                         
   2   6  21        419.73        452.43        16.95 o                         
   3   6  21         58.81         63.07         9.02 o                         
  -3   7  21        113.86        117.11         6.88 o                         
  -2   7  21         72.62         79.72         6.74 o                         
  -1   7  21        200.99        179.90         8.31 o                         
   0   7  21         21.96         14.48         5.65 o                         
   1   7  21        200.85        192.81         9.83 o                         
   2   7  21         72.13         93.62         8.44 o                         
   3   7  21        114.22        131.46        11.94 o                         
  -3   8  21          9.16         13.65         3.96 o                         
  -2   8  21         60.28         49.88         7.12 o                         
  -1   8  21         25.29         22.89         5.38 o                         
   0   8  21         11.13         11.47         4.59 o                         
   1   8  21         25.21         25.71         9.23 o                         
   2   8  21         60.26         50.33         7.30 o                         
   3   8  21          9.64         17.95         6.55 o                         
  -2   9  21         98.16         81.07         6.08 o                         
  -1   9  21          6.86          5.16         4.79 o                         
   0   9  21         16.94         22.12         7.22 o                         
   1   9  21          6.98          5.50         5.40 o                         
   2   9  21         97.16         90.43         6.97 o                         
  -2  10  21         26.50         34.35         4.44 o                         
  -1  10  21         24.14         29.17         4.85 o                         
   0  10  21         14.81         16.63         8.71 o                         
   1  10  21         23.95         24.94         6.34 o                         
   2  10  21         26.40         23.72         6.05 o                         
  -1  11  21         19.41         31.54         5.75 o                         
   0  11  21         20.19         20.36         6.69 o                         
   1  11  21         19.65         20.03         6.43 o                         
   0   0  22         29.02         29.49         9.03 o                         
   1   0  22        216.24        213.78         9.19 o                         
   2   0  22        308.77        316.02        11.17 o                         
   3   0  22         81.42         85.36         7.98 o                         
   4   0  22         71.49         74.69         6.51 o                         
  -4   1  22          6.95          2.87         4.64 o                         
  -3   1  22        201.45        201.27        12.46 o                         
  -2   1  22        203.68        198.29         8.10 o                         
  -1   1  22         86.76         79.02         7.10 o                         
   0   1  22         22.90         29.53         6.23 o                         
   1   1  22         86.23         90.00         8.45 o                         
   2   1  22        205.53        215.45        12.73 o                         
   3   1  22        201.14        175.33        12.73 o                         
   4   1  22          6.62          1.60         4.51 o                         
  -4   2  22         36.48         34.98         5.32 o                         
  -3   2  22         43.44         51.07         5.91 o                         
  -2   2  22         59.38         51.63         5.94 o                         
  -1   2  22        104.53        117.40         8.22 o                         
   0   2  22         11.67         12.98         4.39 o                         
   1   2  22        103.98        111.39         6.98 o                         
   2   2  22         57.80         52.65         7.60 o                         
   3   2  22         43.15         40.06         6.91 o                         
   4   2  22         36.54         37.00         5.12 o                         
  -4   3  22        112.02        120.71         7.91 o                         
  -3   3  22         41.67         38.54         6.10 o                         
  -2   3  22         17.26         10.27         5.37 o                         
  -1   3  22        235.91        230.78        10.94 o                         
   0   3  22        555.51        550.73        12.34 o                         
   1   3  22        235.66        224.11         9.69 o                         
   2   3  22         17.37          0.43         6.11 o                         
   3   3  22         41.73         42.62         7.51 o                         
   4   3  22        111.15        131.11         7.02 o                         
  -3   4  22         15.98         26.52         5.28 o                         
  -2   4  22         34.17         29.47         6.43 o                         
  -1   4  22        471.73        479.68        14.34 o                         
   0   4  22         44.04         49.92         5.37 o                         
   1   4  22        473.16        469.47        12.71 o                         
   2   4  22         34.05         31.05         6.88 o                         
   3   4  22         15.71         16.78         5.50 o                         
  -3   5  22         43.24         37.78         5.22 o                         
  -2   5  22         86.35         89.01         8.01 o                         
  -1   5  22         93.19         87.05         7.93 o                         
   0   5  22        693.23        691.70        15.51 o                         
   1   5  22         93.29         97.87         9.48 o                         
   2   5  22         87.33         84.99         9.98 o                         
   3   5  22         43.18         32.94         7.53 o                         
  -3   6  22         23.23         17.61         4.29 o                         
  -2   6  22        142.00        131.92        13.41 o                         
  -1   6  22        179.20        186.71         8.61 o                         
   0   6  22        802.17        799.39        21.52 o                         
   1   6  22        179.77        184.87        13.97 o                         
   2   6  22        143.00        156.65         8.97 o                         
   3   6  22         23.48         19.16         5.33 o                         
  -3   7  22        160.61        150.03        13.28 o                         
  -2   7  22          8.30          2.68         4.20 o                         
  -1   7  22          1.59          4.33         4.66 o                         
   0   7  22         96.75        100.54         7.13 o                         
   1   7  22          1.67         -5.58         7.76 o                         
   2   7  22          8.05          5.35         5.10 o                         
   3   7  22        160.76        181.17        10.22 o                         
  -2   8  22         39.17         32.15        10.29 o                         
  -1   8  22         18.58         15.66         5.12 o                         
   0   8  22          8.12         13.13         7.05 o                         
   1   8  22         18.24         11.42         5.94 o                         
   2   8  22         38.96         36.75         6.04 o                         
  -2   9  22         10.15          7.73         6.38 o                         
  -1   9  22          5.25         -3.82         3.90 o                         
   0   9  22          1.53         -3.87         5.35 o                         
   1   9  22          5.64         -3.00         5.46 o                         
   2   9  22         10.34         16.69         5.74 o                         
  -1  10  22          7.20         10.87         5.91 o                         
   0  10  22         10.01          9.28         6.39 o                         
   1  10  22          7.15          0.48         5.55 o                         
   1   0  23        478.70        529.70        14.65 o                         
   2   0  23        246.68        243.16         9.91 o                         
   3   0  23        205.92        206.21         8.82 o                         
   4   0  23          0.47          3.62         4.33 o                         
  -4   1  23        113.11        118.42         7.91 o                         
  -3   1  23        106.97        109.95         7.46 o                         
  -2   1  23        163.23        148.27         7.40 o                         
  -1   1  23        188.28        194.06        10.93 o                         
   0   1  23         28.94         33.42         3.77 o                         
   1   1  23        188.96        187.23        12.86 o                         
   2   1  23        163.36        164.35         8.32 o                         
   3   1  23        107.15        105.29         9.06 o                         
   4   1  23        113.04        118.87         8.87 o                         
  -4   2  23         63.15         68.84         7.10 o                         
  -3   2  23         18.73         13.40         5.39 o                         
  -2   2  23         52.92         51.40         6.22 o                         
  -1   2  23        156.29        157.52         9.89 o                         
   0   2  23         10.70         11.44         4.30 o                         
   1   2  23        154.97        146.71         9.94 o                         
   2   2  23         53.97         55.38         7.84 o                         
   3   2  23         18.67         10.61         4.91 o                         
   4   2  23         63.83         59.44         5.37 o                         
  -3   3  23         37.38         33.26         5.48 o                         
  -2   3  23         41.98         30.22         7.78 o                         
  -1   3  23        245.67        238.95        10.53 o                         
   0   3  23         81.33         84.16         6.14 o                         
   1   3  23        246.11        249.85        15.30 o                         
   2   3  23         41.89         37.27         7.41 o                         
   3   3  23         37.57         38.54         5.20 o                         
  -3   4  23         96.69         87.05         8.84 o                         
  -2   4  23        116.58        129.79         9.29 o                         
  -1   4  23        147.16        162.77        12.77 o                         
   0   4  23         13.75         20.19         4.56 o                         
   1   4  23        147.74        170.56        10.83 o                         
   2   4  23        116.14        116.82         7.79 o                         
   3   4  23         96.00         82.87         7.12 o                         
  -3   5  23         14.08         15.51         4.97 o                         
  -2   5  23        101.29        105.41         9.95 o                         
  -1   5  23        379.20        372.60        11.84 o                         
   0   5  23          0.18         -3.91         5.42 o                         
   1   5  23        381.85        363.76        12.50 o                         
   2   5  23        102.10        103.47         8.46 o                         
   3   5  23         13.83          5.95         4.77 o                         
  -3   6  23         95.03         87.72         5.84 o                         
  -2   6  23         23.52         27.96         4.81 o                         
  -1   6  23         18.55          9.34         5.23 o                         
   0   6  23          7.64         13.80         4.50 o                         
   1   6  23         19.10         18.85         6.22 o                         
   2   6  23         24.28         20.62         6.08 o                         
   3   6  23         95.36         93.13         8.32 o                         
  -3   7  23          1.13          2.97         3.58 o                         
  -2   7  23         19.63         23.06         4.59 o                         
  -1   7  23          7.16          2.19         6.13 o                         
   0   7  23          8.31          9.47         6.16 o                         
   1   7  23          7.08         11.10         7.04 o                         
   2   7  23         19.87         23.57         5.88 o                         
   3   7  23          1.15          0.39         5.90 o                         
  -2   8  23          3.66         -0.22         4.36 o                         
  -1   8  23         22.75         20.44         5.04 o                         
   0   8  23          2.49          5.10         5.63 o                         
   1   8  23         22.77         33.11         6.38 o                         
   2   8  23          3.64         13.29         5.37 o                         
  -2   9  23         45.88         52.79         7.12 o                         
  -1   9  23         91.78         99.41         8.02 o                         
   0   9  23          1.97         -3.64         6.62 o                         
   1   9  23         92.46        108.04         8.21 o                         
   2   9  23         46.10         53.66         6.81 o                         
  -1  10  23          0.44         -5.83         5.83 o                         
   0  10  23          5.56          0.24         8.38 o                         
   1  10  23          0.48         -4.23         5.27 o                         
   0   0  24        229.36        231.35        17.00 o                         
   1   0  24         16.87         20.09         6.35 o                         
   2   0  24          1.66         -2.71         4.57 o                         
   3   0  24         61.99         56.35         5.74 o                         
  -3   1  24         68.58         72.30         6.75 o                         
  -2   1  24         58.41         63.62         6.53 o                         
  -1   1  24        107.07         92.37         8.66 o                         
   0   1  24         91.10         81.26         5.52 o                         
   1   1  24        108.33         94.18        10.57 o                         
   2   1  24         58.01         67.29         6.29 o                         
   3   1  24         70.18         73.89         6.33 o                         
  -3   2  24         75.95         62.52         7.15 o                         
  -2   2  24         11.26         11.57         5.16 o                         
  -1   2  24        413.43        401.68        14.67 o                         
   0   2  24         62.06         73.44         5.65 o                         
   1   2  24        414.46        404.87        14.32 o                         
   2   2  24         11.01         11.21         6.08 o                         
   3   2  24         76.26         66.67         6.62 o                         
  -3   3  24        184.94        182.88        10.71 o                         
  -2   3  24          1.07         -7.89         7.89 o                         
  -1   3  24        402.08        426.22        17.21 o                         
   0   3  24         14.02         14.56         4.23 o                         
   1   3  24        401.61        407.80        26.63 o                         
   2   3  24          1.09         -0.43         6.08 o                         
   3   3  24        186.04        187.69         8.86 o                         
  -3   4  24         39.82         48.59         6.57 o                         
  -2   4  24         76.39         72.83         9.06 o                         
  -1   4  24         20.15         10.49         5.22 o                         
   0   4  24          0.73         -0.89         6.57 o                         
   1   4  24         19.88         18.50         5.40 o                         
   2   4  24         75.49         81.06         9.82 o                         
   3   4  24         39.95         59.20         7.70 o                         
  -3   5  24         14.44         15.44         3.90 o                         
  -2   5  24        187.41        165.58         9.79 o                         
  -1   5  24        163.22        142.38         8.25 o                         
   0   5  24         75.32         59.96         8.25 o                         
   1   5  24        161.88        153.39         9.46 o                         
   2   5  24        187.80        179.31        12.51 o                         
   3   5  24         14.36          7.33         4.61 o                         
  -3   6  24         62.18         61.87         4.95 o                         
  -2   6  24          8.10         16.41         4.33 o                         
  -1   6  24         13.76          2.54         5.36 o                         
   0   6  24          0.16         -1.00         5.74 o                         
   1   6  24         14.42         12.97         6.02 o                         
   2   6  24          8.55         11.69         6.93 o                         
   3   6  24         62.76         56.26         9.33 o                         
  -2   7  24          1.78          4.61         4.16 o                         
  -1   7  24        141.20        126.39         7.99 o                         
   0   7  24        241.44        219.50        10.62 o                         
   1   7  24        140.77        151.91         9.83 o                         
   2   7  24          1.79         16.35         8.64 o                         
  -2   8  24         25.37         26.44         4.96 o                         
  -1   8  24         70.97         72.88         6.58 o                         
   0   8  24         38.78         39.23         6.36 o                         
   1   8  24         71.51         77.34         9.38 o                         
   2   8  24         25.14         34.68        13.35 o                         
  -1   9  24         32.76         35.02         7.22 o                         
   0   9  24         36.28         44.05         8.12 o                         
   1   9  24         32.62         27.15         6.12 o                         
   0  10  24        114.07        126.70        15.68 o                         
   1   0  25        262.14        243.46        14.39 o                         
   2   0  25         40.86         33.03         7.28 o                         
   3   0  25          0.14         -2.59         4.08 o                         
  -3   1  25          6.26          4.75         4.90 o                         
  -2   1  25         24.87         19.84         5.78 o                         
  -1   1  25        273.55        244.00        18.18 o                         
   0   1  25          1.68          4.74         6.26 o                         
   1   1  25        272.97        257.18        13.49 o                         
   2   1  25         24.01         30.96         5.68 o                         
   3   1  25          6.24          6.19         4.32 o                         
  -3   2  25          9.85          7.03         5.72 o                         
  -2   2  25         89.94         85.31         8.18 o                         
  -1   2  25        134.72        130.33         9.39 o                         
   0   2  25        261.74        242.39        15.80 o                         
   1   2  25        136.23        124.15         9.51 o                         
   2   2  25         90.56         82.00         6.91 o                         
   3   2  25          9.45          5.01         4.48 o                         
  -3   3  25        130.76        111.13        10.77 o                         
  -2   3  25        103.72         93.45        14.34 o                         
  -1   3  25         70.19         72.14         8.45 o                         
   0   3  25       1464.30       1517.96        27.78 o                         
   1   3  25         70.20         71.04         7.69 o                         
   2   3  25        102.91         99.62         9.88 o                         
   3   3  25        129.89        125.20        10.06 o                         
  -3   4  25         76.66         68.83         6.49 o                         
  -2   4  25         54.32         38.36         6.53 o                         
  -1   4  25         47.81         39.82         6.50 o                         
   0   4  25         89.64        101.35         8.53 o                         
   1   4  25         48.65         52.85         7.24 o                         
   2   4  25         53.32         51.69         6.82 o                         
   3   4  25         75.89         81.24         6.60 o                         
  -3   5  25         28.58         27.63         5.15 o                         
  -2   5  25        255.23        245.64        11.02 o                         
  -1   5  25         13.12          8.89         4.48 o                         
   0   5  25        115.50        113.31         9.34 o                         
   1   5  25         13.17         12.02         5.63 o                         
   2   5  25        256.35        249.75        11.50 o                         
   3   5  25         28.52         32.42         5.36 o                         
  -2   6  25        116.35        107.94         6.79 o                         
  -1   6  25         51.42         53.73         5.93 o                         
   0   6  25          0.45          2.40         6.85 o                         
   1   6  25         51.07         31.77        11.72 o                         
   2   6  25        116.57        101.21         8.17 o                         
  -2   7  25         12.06         14.33         4.33 o                         
  -1   7  25         65.49         60.47         7.00 o                         
   0   7  25         57.31         65.15         8.40 o                         
   1   7  25         66.49         73.87         7.69 o                         
   2   7  25         12.61          6.68         7.88 o                         
  -2   8  25         39.17         36.35        16.00 o                         
  -1   8  25         70.36         68.93         8.95 o                         
   0   8  25        113.16         98.65        10.20 o                         
   1   8  25         70.71         79.15         9.80 o                         
   2   8  25         39.17         50.03        11.85 o                         
  -1   9  25         16.47          8.35         5.67 o                         
   0   9  25         16.99         18.76         5.75 o                         
   1   9  25         16.46         22.23         5.90 o                         
   0   0  26         98.84        112.89        10.99 o                         
   1   0  26         45.56         44.64         7.10 o                         
   2   0  26         17.82         21.04         8.21 o                         
   3   0  26         56.86         48.52         5.88 o                         
  -3   1  26          9.55          5.19         5.20 o                         
  -2   1  26         30.17         27.93         6.23 o                         
  -1   1  26        327.46        347.81        17.05 o                         
   0   1  26        316.01        309.66        11.77 o                         
   1   1  26        323.25        336.42        14.85 o                         
   2   1  26         30.10         27.90         6.29 o                         
   3   1  26          9.33         12.61         4.54 o                         
  -3   2  26         60.53         61.04         7.02 o                         
  -2   2  26         29.32         48.72         7.01 o                         
  -1   2  26        205.67        193.00        11.56 o                         
   0   2  26         10.03          9.88         5.41 o                         
   1   2  26        206.28        214.22        11.95 o                         
   2   2  26         29.86         36.35         6.47 o                         
   3   2  26         59.77         67.66        10.95 o                         
  -3   3  26         26.52         22.69         6.46 o                         
  -2   3  26         37.01         42.92         8.40 o                         
  -1   3  26        102.12        101.82         8.33 o                         
   0   3  26        201.57        218.51        11.11 o                         
   1   3  26        103.03         78.52         7.49 o                         
   2   3  26         36.47         35.63         6.33 o                         
   3   3  26         26.51         16.10         4.73 o                         
  -3   4  26         58.91         65.02         5.46 o                         
  -2   4  26          9.15          5.55         4.29 o                         
  -1   4  26         63.25         56.01         8.66 o                         
   0   4  26         81.89         70.75         7.74 o                         
   1   4  26         65.11         65.91         7.59 o                         
   2   4  26          8.59          6.67         5.48 o                         
   3   4  26         58.70         54.40         5.94 o                         
  -2   5  26         45.96         42.46         5.01 o                         
  -1   5  26          6.76         15.30         4.51 o                         
   0   5  26          7.91          3.94         6.65 o                         
   1   5  26          6.30         10.08         5.98 o                         
   2   5  26         44.82         42.98         6.74 o                         
  -2   6  26         33.02         34.25         4.59 o                         
  -1   6  26         51.63         48.82         5.35 o                         
   0   6  26          3.88          2.58         5.43 o                         
   1   6  26         51.96         42.07         8.07 o                         
   2   6  26         33.13         25.23         6.89 o                         
  -2   7  26         43.93         48.45         4.94 o                         
  -1   7  26         72.65         66.02         8.82 o                         
   0   7  26        157.46        153.89         9.33 o                         
   1   7  26         72.46         81.20        10.39 o                         
   2   7  26         44.55         28.31        12.74 o                         
  -1   8  26         14.99         16.43         6.16 o                         
   0   8  26        121.19        114.62         7.39 o                         
   1   8  26         15.01          9.06         5.62 o                         
   1   0  27          0.49         -0.32         5.62 o                         
   2   0  27        147.25        136.60         9.40 o                         
   3   0  27          0.89         -3.82         5.22 o                         
  -3   1  27          4.80         -4.64         5.60 o                         
  -2   1  27        140.55        134.90         8.93 o                         
  -1   1  27         66.42         64.54         6.61 o                         
   0   1  27         24.85         13.22         5.54 o                         
   1   1  27         67.40         69.96         8.64 o                         
   2   1  27        139.99        147.74         9.88 o                         
   3   1  27          4.61          4.96         4.72 o                         
  -3   2  27         55.54         51.16        10.86 o                         
  -2   2  27         56.20         49.48         6.88 o                         
  -1   2  27         46.11         46.38         8.79 o                         
   0   2  27         24.93         20.49         6.67 o                         
   1   2  27         46.30         38.45         8.23 o                         
   2   2  27         56.25         62.33         7.16 o                         
   3   2  27         54.90         53.28         5.85 o                         
  -3   3  27         82.50         77.36        17.78 o                         
  -2   3  27         53.61         49.51         8.76 o                         
  -1   3  27        229.37        243.86        12.95 o                         
   0   3  27        323.00        295.87        15.86 o                         
   1   3  27        228.89        246.25        12.90 o                         
   2   3  27         55.08         58.65         7.21 o                         
   3   3  27         82.72         79.46        12.25 o                         
  -2   4  27        111.05        109.26         6.93 o                         
  -1   4  27        145.88        143.68         7.80 o                         
   0   4  27         55.51         53.81         7.82 o                         
   1   4  27        145.90        166.45        10.19 o                         
   2   4  27        111.58        113.26         8.48 o                         
  -2   5  27         21.79         22.70         4.31 o                         
  -1   5  27         66.58         68.65         6.83 o                         
   0   5  27         38.25         30.97         8.86 o                         
   1   5  27         67.47         79.46         7.77 o                         
   2   5  27         21.83         28.95         6.34 o                         
  -2   6  27         45.35         52.21         5.79 o                         
  -1   6  27         17.35         16.71         6.07 o                         
   0   6  27        264.83        293.70        12.07 o                         
   1   6  27         17.50         12.10         8.86 o                         
   2   6  27         46.10         61.18        10.50 o                         
  -1   7  27         42.11         31.50         5.98 o                         
   0   7  27          1.12          2.60         5.25 o                         
   1   7  27         41.32         39.75         7.03 o                         
   0   8  27         67.09         70.52         6.85 o                         
   0   0  28        242.79        235.87        23.58 o                         
   1   0  28         18.47         20.15         6.21 o                         
   2   0  28          5.66          1.50         5.08 o                         
  -2   1  28         29.93         14.21         6.21 o                         
  -1   1  28        190.32        182.11        11.06 o                         
   0   1  28          0.82          9.45         6.61 o                         
   1   1  28        188.33        180.90        13.56 o                         
   2   1  28         30.25         34.89         6.28 o                         
  -2   2  28         51.93         49.35         6.35 o                         
  -1   2  28         77.90         85.56         5.31 o                         
   0   2  28        696.73        767.68        23.50 o                         
   1   2  28         78.62         79.43         8.40 o                         
   2   2  28         51.45         46.03         6.38 o                         
  -2   3  28         65.97         62.36         5.65 o                         
  -1   3  28          6.37         -0.81         5.15 o                         
   0   3  28          1.25          3.23         5.58 o                         
   1   3  28          6.34          7.18         6.00 o                         
   2   3  28         65.77         76.26         7.17 o                         
  -2   4  28         29.48         33.77         4.74 o                         
  -1   4  28         32.49         29.76         6.95 o                         
   0   4  28        161.20        152.37         9.24 o                         
   1   4  28         31.79         33.13         6.68 o                         
   2   4  28         30.13         30.44         5.66 o                         
  -2   5  28         48.12         54.92         4.95 o                         
  -1   5  28         34.07         32.25         7.09 o                         
   0   5  28        184.23        205.66        15.95 o                         
   1   5  28         33.72         28.11         7.27 o                         
   2   5  28         49.33         53.72         6.99 o                         
  -1   6  28          3.82          4.28         5.11 o                         
   0   6  28         41.06         41.35         6.34 o                         
   1   6  28          3.64          5.98         6.68 o                         
  -1   7  28         71.54         70.29         6.85 o                         
   0   7  28         29.30         39.27         6.35 o                         
   1   7  28         71.60         62.17         7.55 o                         
   1   0  29        175.67        206.34        11.41 o                         
   2   0  29          0.11         -0.28         3.88 o                         
  -2   1  29        172.66        176.30         7.22 o                         
  -1   1  29         59.61         51.54         6.22 o                         
   0   1  29        493.38        509.30        16.26 o                         
   1   1  29         59.98         64.85         7.44 o                         
   2   1  29        174.90        163.15        10.60 o                         
  -2   2  29         15.02         13.79         4.24 o                         
  -1   2  29        107.55        120.37        11.96 o                         
   0   2  29          8.72          9.26         5.25 o                         
   1   2  29        108.16        122.85         9.38 o                         
   2   2  29         15.03         18.62         6.99 o                         
  -2   3  29         16.50         17.69         4.06 o                         
  -1   3  29          2.12          4.93         5.58 o                         
   0   3  29        126.38        139.41         8.90 o                         
   1   3  29          1.99          2.10         7.46 o                         
   2   3  29         16.25          8.66         5.06 o                         
  -2   4  29         55.94         53.08         6.37 o                         
  -1   4  29         26.30         26.47         6.40 o                         
   0   4  29          3.82          1.51         9.30 o                         
   1   4  29         26.65         23.77         6.95 o                         
   2   4  29         55.63         47.52         8.82 o                         
  -1   5  29         34.61         33.26         5.97 o                         
   0   5  29         52.89         45.10         6.55 o                         
   1   5  29         33.94         50.69        12.86 o                         
  -1   6  29         21.47         13.41         8.51 o                         
   0   6  29         52.64         64.85         7.39 o                         
   1   6  29         21.41         36.08         8.74 o                         
   0   0  30        339.36        358.44        22.88 o                         
   1   0  30         24.89         21.96         5.92 o                         
   2   0  30          1.68         -6.11         6.11 o                         
  -2   1  30        152.29        145.98         9.15 o                         
  -1   1  30         36.15         42.90         6.95 o                         
   0   1  30          3.75         -6.41         6.41 o                         
   1   1  30         36.41         24.57         5.77 o                         
   2   1  30        153.21        168.08         8.72 o                         
  -2   2  30         32.18         32.72         5.71 o                         
  -1   2  30        106.84        113.96         8.31 o                         
   0   2  30         64.40         50.14         7.39 o                         
   1   2  30        108.56         98.74         8.32 o                         
   2   2  30         32.97         40.47         5.81 o                         
  -1   3  30         59.05         58.70         7.25 o                         
   0   3  30          6.74         10.40         5.98 o                         
   1   3  30         59.32         56.62         7.66 o                         
  -1   4  30        104.28        121.19         9.16 o                         
   0   4  30         18.05         22.31         8.69 o                         
   1   4  30        103.51        113.20        10.96 o                         
  -1   5  30         18.09         19.03         5.86 o                         
   0   5  30         13.40         12.13         5.76 o                         
   1   5  30         18.12         27.42         8.88 o                         
   1   0  31        148.59        159.12         8.54 o                         
  -1   1  31         53.90         45.42         7.53 o                         
   0   1  31        235.36        247.38        12.32 o                         
   1   1  31         53.71         51.57         6.55 o                         
  -1   2  31         30.34         43.48         6.57 o                         
   0   2  31         21.91         19.19         7.03 o                         
   1   2  31         30.03         33.84         8.54 o                         
  -1   3  31         16.01         15.61         5.77 o                         
   0   3  31         46.34         33.26        12.68 o                         
   1   3  31         15.39          6.86         8.83 o                         
   0   4  31         29.48         31.65         7.23 o                         
   0   0  32          0.63         -6.20         7.71 o                         
   1   0  32         71.42         81.60         7.55 o                         
   0   1  32         14.16         17.58         6.18 o                         
   0   2  32         69.23         70.73         9.04 o                         
                                                                                
