# Supplementary material for: Synthesis, crystal structure and Hirshfeld surface analysis of Fmoc-β-amino butyric acid and Fmoc carbamate
Source: Acta Crystallogr E Crystallogr Commun. 2025 May 13;81(Pt 6):486–91. doi: 10.1107/S2056989025003810 (PMC12142407; doi:10.1107/S2056989025003810)
Supplement: Supplementary file 4 [file e-81-00486-2sup3.hkl]

data_2                                                                          
_shelx_title ' obc126v_a.res in Pca2(1)'                                        
_shelx_refln_list_code          4                                               
_shelx_F_calc_maximum      232.42                                               
_exptl_crystal_F_000      1008.00                                               
_reflns_d_resolution_high  0.8390                                               
                                                                                
loop_                                                                           
 _space_group_symop_operation_xyz                                               
 'x, y, z'                                                                      
 '-x, -y, z+1/2'                                                                
 'x+1/2, -y, z'                                                                 
 '-x+1/2, y, z+1/2'                                                             
                                                                                
_cell_length_a    15.3560                                                       
_cell_length_b     5.0400                                                       
_cell_length_c    31.0254                                                       
_cell_angle_alpha  90.000                                                       
_cell_angle_beta   90.000                                                       
_cell_angle_gamma  90.000                                                       
                                                                                
_shelx_F_squared_multiplier     1.000                                           
                                                                                
loop_                                                                           
 _refln_index_h                                                                 
 _refln_index_k                                                                 
 _refln_index_l                                                                 
 _refln_F_squared_calc                                                          
 _refln_F_squared_meas                                                          
 _refln_F_squared_sigma                                                         
 _refln_observed_status                                                         
   0   0 -36        150.19        118.32        14.99 o                         
   2   0 -36        127.53        130.71        10.78 o                         
   4   0 -36        113.85        127.95        12.85 o                         
   0   1 -36        411.48        413.79        23.02 o                         
   1   1 -36         66.53         77.21         8.99 o                         
   2   1 -36         71.67         74.27        12.21 o                         
   2   0 -35          4.85          6.67        10.71 o                         
   4   0 -35         75.48         86.19        13.38 o                         
   1   1 -35         99.35        105.05         8.24 o                         
   2   1 -35          5.81          2.53         6.06 o                         
   3   1 -35         41.13         39.35         6.43 o                         
   4   1 -35         64.05         68.00         7.26 o                         
   2   0 -34        497.89        467.54        73.61 o                         
   4   0 -34         97.98         99.94        20.61 o                         
   6   0 -34         98.14         93.15        14.45 o                         
   0   1 -34         41.17         30.05        11.09 o                         
   1   1 -34         49.94         52.92         7.73 o                         
   2   1 -34         17.21         25.67         8.89 o                         
   3   1 -34          1.67          1.39         5.88 o                         
   4   1 -34         58.08         53.98         7.28 o                         
   5   1 -34        299.97        347.76        15.01 o                         
   6   1 -34         20.37         24.09         7.19 o                         
   0   2 -34         69.93         57.82        12.85 o                         
   1   2 -34         18.32         19.01         7.75 o                         
   2   2 -34        193.40        218.94        13.44 o                         
   3   2 -34         39.40         35.80         8.57 o                         
   2   0 -33         28.60         26.94         9.22 o                         
   4   0 -33         19.30         16.91        24.36 o                         
   6   0 -33         48.56         35.87        11.24 o                         
   8   0 -33         21.93         20.34         8.57 o                         
   1   1 -33        231.70        235.72        10.91 o                         
   2   1 -33         17.57         15.20         7.85 o                         
   3   1 -33         14.81         12.88         9.71 o                         
   4   1 -33          2.94          6.68         6.79 o                         
   5   1 -33        282.09        322.56        13.28 o                         
   6   1 -33         12.64         14.05         6.20 o                         
   7   1 -33         58.33         50.49         7.70 o                         
   1   2 -33         39.18         33.09         8.30 o                         
   2   2 -33        480.84        475.46        27.59 o                         
   3   2 -33        139.44        138.94         8.60 o                         
   4   2 -33         62.77         76.94         8.99 o                         
   5   2 -33        132.12        114.70        12.67 o                         
   0   0 -32        276.89        262.87        24.63 o                         
   2   0 -32         61.00         57.12        17.40 o                         
   4   0 -32        621.20        557.37        23.01 o                         
   6   0 -32        439.40        491.95        27.84 o                         
   8   0 -32        182.18        161.68        16.06 o                         
   0   1 -32        136.21        119.87        12.10 o                         
   1   1 -32         87.92         92.84        13.14 o                         
   2   1 -32        317.48        314.24        24.41 o                         
   3   1 -32         30.75         34.59         7.54 o                         
   4   1 -32        210.58        210.52        17.19 o                         
   5   1 -32        134.05        125.07         8.41 o                         
   6   1 -32         52.14         74.03         7.51 o                         
   7   1 -32        121.37         94.58         7.71 o                         
   8   1 -32        254.17        254.68        15.35 o                         
   0   2 -32        160.41        144.38        20.34 o                         
   1   2 -32         84.55         73.98        18.67 o                         
   2   2 -32         50.45         53.94         7.11 o                         
   3   2 -32        239.12        239.12        11.95 o                         
   4   2 -32        290.65        307.52        24.09 o                         
   5   2 -32         95.27        108.57         7.29 o                         
   6   2 -32         19.11         14.68         5.18 o                         
   2   0 -31        323.28        331.24        21.39 o                         
   4   0 -31        527.34        528.36        33.73 o                         
   6   0 -31        132.89        119.92        16.06 o                         
   8   0 -31        236.85        266.08        28.91 o                         
   1   1 -31         67.41         59.30        10.02 o                         
   2   1 -31        173.61        185.40        14.60 o                         
   3   1 -31         76.68         63.30        29.75 o                         
   4   1 -31        196.04        189.38        11.82 o                         
   5   1 -31         44.28         42.97         6.64 o                         
   6   1 -31         42.77         34.73         6.36 o                         
   7   1 -31        590.41        643.44        18.02 o                         
   8   1 -31          7.35         -1.51         6.46 o                         
   9   1 -31        248.39        217.26        11.34 o                         
   1   2 -31          7.29         -5.49         5.49 o                         
   2   2 -31          5.59          3.75         5.83 o                         
   3   2 -31        143.78        153.16        10.20 o                         
   4   2 -31          3.41         -5.67         5.67 o                         
   5   2 -31         16.89         10.58         5.59 o                         
   6   2 -31         24.38         39.69         5.95 o                         
   7   2 -31        184.64        179.80         8.73 o                         
   1   3 -31        338.22        333.12        16.02 o                         
   2   3 -31         36.47         31.70         6.37 o                         
   3   3 -31         21.05         15.68         5.84 o                         
   0   0 -30       1513.89       1512.79        57.82 o                         
   2   0 -30        203.86        195.29        14.92 o                         
   4   0 -30        311.57        319.56        26.23 o                         
   6   0 -30        566.18        539.97       105.47 o                         
   8   0 -30        166.85        160.24        13.27 o                         
  10   0 -30        473.48        476.19        22.21 o                         
   1   1 -30         10.20          5.37         6.38 o                         
   2   1 -30        661.62        675.61        25.12 o                         
   3   1 -30         44.06         58.81        17.77 o                         
   4   1 -30         30.35         22.06        10.82 o                         
   5   1 -30         67.18         80.74         9.02 o                         
   6   1 -30        137.32        139.24         9.00 o                         
   7   1 -30        458.40        491.42        14.68 o                         
   8   1 -30        326.53        301.76        14.39 o                         
   9   1 -30         84.33         80.31         9.09 o                         
  10   1 -30         29.59         30.00         6.16 o                         
   0   2 -30         94.82        133.95        26.50 o                         
   1   2 -30         21.94         15.36         7.22 o                         
   2   2 -30        501.53        517.72        29.46 o                         
   3   2 -30        287.32        285.05        10.62 o                         
   4   2 -30         42.30         49.16         6.52 o                         
   5   2 -30         12.68         17.42         6.67 o                         
   6   2 -30        144.37        142.20        10.35 o                         
   7   2 -30        104.50        106.03         7.45 o                         
   8   2 -30          3.04          9.47         6.65 o                         
   0   3 -30        368.36        390.45        16.08 o                         
   1   3 -30        611.91        658.61        14.26 o                         
   2   3 -30        220.24        227.69         9.14 o                         
   3   3 -30          7.62         15.33         4.68 o                         
   4   3 -30        135.09        144.28         8.86 o                         
   5   3 -30        300.28        320.54        12.42 o                         
   2   0 -29        506.26        554.94        23.47 o                         
   4   0 -29        323.08        365.21        20.57 o                         
   6   0 -29       1643.63       1532.17        41.24 o                         
   8   0 -29         23.49         36.51        10.00 o                         
  10   0 -29         79.42         78.10        10.10 o                         
   1   1 -29        284.84        285.95        51.70 o                         
   2   1 -29         78.35         81.75         7.24 o                         
   3   1 -29        254.89        247.36        11.38 o                         
   4   1 -29        216.05        207.23        17.83 o                         
   5   1 -29        377.10        392.77        16.26 o                         
   6   1 -29        186.41        164.07        13.03 o                         
   7   1 -29          6.34          6.19         5.99 o                         
   8   1 -29          6.86          5.61         8.73 o                         
   9   1 -29         21.21         22.94         7.17 o                         
  10   1 -29         56.67         52.05         7.20 o                         
   1   2 -29       1016.61       1009.80        17.76 o                         
   2   2 -29         21.64         21.96         6.81 o                         
   3   2 -29        626.60        644.91        18.23 o                         
   4   2 -29         78.94         83.92         7.36 o                         
   5   2 -29        173.10        168.65        10.81 o                         
   6   2 -29         25.72         36.59         6.27 o                         
   7   2 -29         15.13         18.39         6.15 o                         
   8   2 -29          4.76         -1.86         5.25 o                         
   9   2 -29         30.00         14.71         5.71 o                         
   1   3 -29        331.77        327.74        14.64 o                         
   2   3 -29          8.95          1.06         5.42 o                         
   3   3 -29          4.42          4.91         5.30 o                         
   4   3 -29         93.71         89.14         5.37 o                         
   5   3 -29        194.32        188.80        29.95 o                         
   6   3 -29          5.19         -0.36         5.66 o                         
   0   0 -28        190.95        164.89        20.88 o                         
   2   0 -28        549.12        591.06        23.66 o                         
   6   0 -28        594.15        633.14        23.07 o                         
   8   0 -28        829.20        732.99        41.67 o                         
  10   0 -28        973.26        995.23        82.45 o                         
   1   1 -28        272.98        294.01        13.23 o                         
   2   1 -28        230.31        210.61        11.48 o                         
   3   1 -28        639.20        628.81        15.16 o                         
   4   1 -28        674.23        671.94        17.57 o                         
   5   1 -28        577.68        601.57        16.10 o                         
   6   1 -28        359.96        362.22        13.64 o                         
   7   1 -28          3.77          0.02         9.58 o                         
   8   1 -28         64.62         67.39         7.39 o                         
   9   1 -28          3.72          5.16         6.86 o                         
  10   1 -28         62.15         60.16         7.32 o                         
  11   1 -28         74.98         81.85         7.74 o                         
   0   2 -28        634.67        625.79        21.39 o                         
   1   2 -28        539.73        502.06        13.10 o                         
   2   2 -28          2.29         15.26         6.61 o                         
   3   2 -28         13.95         15.10         6.46 o                         
   4   2 -28        225.70        211.85         9.94 o                         
   5   2 -28          2.63          3.48         5.98 o                         
   6   2 -28         67.16         54.89         8.42 o                         
   7   2 -28        112.69        101.88         7.60 o                         
   8   2 -28         22.80         30.99         7.65 o                         
   9   2 -28         40.42         35.67         5.64 o                         
  10   2 -28         54.36         62.87         7.21 o                         
   0   3 -28        264.66        306.75        15.59 o                         
   1   3 -28        512.18        532.98        16.42 o                         
   2   3 -28         94.69         94.37         6.86 o                         
   3   3 -28         36.01         39.98         6.93 o                         
   4   3 -28         54.45         53.71         4.96 o                         
   5   3 -28        296.32        330.00         8.99 o                         
   6   3 -28        111.27         98.40         6.01 o                         
   7   3 -28         33.64         26.97         5.22 o                         
   4   0 -27         36.19         15.36        10.28 o                         
   6   0 -27        440.25        444.08        17.36 o                         
   8   0 -27       1204.64       1179.28        55.14 o                         
  10   0 -27        278.60        273.23        17.36 o                         
  12   0 -27        456.21        487.90        20.32 o                         
   1   1 -27        386.79        359.37        17.97 o                         
   2   1 -27        337.86        355.70        14.72 o                         
   3   1 -27        968.92        902.94        16.55 o                         
   4   1 -27        617.63        628.64        21.71 o                         
   5   1 -27          7.17         13.13         6.02 o                         
   6   1 -27         90.85        102.49         8.24 o                         
   7   1 -27         18.57         -1.12         6.28 o                         
   8   1 -27        276.80        276.39        23.94 o                         
   9   1 -27         34.75         29.01         6.98 o                         
  10   1 -27        355.43        367.75        14.04 o                         
  11   1 -27         20.01         14.97         6.65 o                         
  12   1 -27         91.03        115.21        12.22 o                         
   1   2 -27        109.95        109.89         6.54 o                         
   2   2 -27          3.50          2.24         5.08 o                         
   3   2 -27        241.25        231.04         8.14 o                         
   4   2 -27        328.93        322.68        16.45 o                         
   5   2 -27         36.47         41.68         7.74 o                         
   6   2 -27         87.92         84.42         6.64 o                         
   7   2 -27        153.07        170.31         9.33 o                         
   8   2 -27          8.69         18.48         6.99 o                         
   9   2 -27          7.03         -4.48         5.95 o                         
  10   2 -27         90.88         79.84         8.50 o                         
   1   3 -27        120.90        120.77         6.40 o                         
   2   3 -27         98.68         95.11         8.04 o                         
   3   3 -27         40.83         36.80         4.83 o                         
   4   3 -27          3.30          2.65         8.43 o                         
   5   3 -27        133.53        139.79         6.09 o                         
   6   3 -27        129.66        131.02         6.33 o                         
   7   3 -27          3.48          8.73         5.03 o                         
   8   3 -27        423.23        432.17        13.35 o                         
   1   4 -27        103.01         83.89         5.30 o                         
   2   4 -27         77.46         67.72         5.44 o                         
   0   0 -26        368.95        396.12        28.37 o                         
   2   0 -26        256.11         22.49        38.55 o                         
   4   0 -26        580.78        567.84        18.05 o                         
   6   0 -26        501.91        425.26        24.78 o                         
   8   0 -26         10.47         11.93         8.57 o                         
  10   0 -26        125.57        122.81        12.01 o                         
  12   0 -26        246.40        238.95        15.44 o                         
   0   1 -26        292.85        301.85        19.32 o                         
   1   1 -26        622.54        580.28        18.19 o                         
   2   1 -26        211.87        207.69         8.87 o                         
   3   1 -26         67.43         79.66         7.66 o                         
   4   1 -26        281.04        281.81        10.19 o                         
   5   1 -26        748.46        721.15        20.08 o                         
   6   1 -26       1170.83       1131.18        24.04 o                         
   7   1 -26        199.00        210.76        11.28 o                         
   8   1 -26        107.50         87.24        35.93 o                         
   9   1 -26         24.33         32.47         8.51 o                         
  10   1 -26        383.09        412.22        13.93 o                         
  11   1 -26        105.56         93.17         8.46 o                         
  12   1 -26         19.94         29.08         7.68 o                         
   0   2 -26         63.91         39.48        12.32 o                         
   1   2 -26        475.36        477.41        14.28 o                         
   2   2 -26         28.01         24.23         6.28 o                         
   3   2 -26        223.49        241.23         8.82 o                         
   4   2 -26        775.74        802.50        14.41 o                         
   5   2 -26        246.16        252.28         8.85 o                         
   6   2 -26        322.04        315.92         9.24 o                         
   7   2 -26        699.29        732.44        24.34 o                         
   8   2 -26         12.09         15.25         5.55 o                         
   9   2 -26         28.30         22.76         5.59 o                         
  10   2 -26          5.57         22.56         5.58 o                         
  11   2 -26          2.12          8.88         7.92 o                         
   0   3 -26        406.13        425.92        17.46 o                         
   1   3 -26         26.55         21.93         5.90 o                         
   2   3 -26        296.74        297.66        13.76 o                         
   3   3 -26         25.83         28.99         5.31 o                         
   4   3 -26        244.10        228.17        16.08 o                         
   5   3 -26         46.82         56.96         5.05 o                         
   6   3 -26        204.72        195.86         8.71 o                         
   7   3 -26        171.93        147.32         6.23 o                         
   8   3 -26         30.56         29.07         6.00 o                         
   9   3 -26         55.75         64.23         6.20 o                         
   0   4 -26         28.56         19.14         6.78 o                         
   1   4 -26        617.74        608.18        13.41 o                         
   2   4 -26         38.99         40.66         4.21 o                         
   3   4 -26         48.27         44.14         4.34 o                         
   4   4 -26          3.35          3.52         4.20 o                         
   4   0 -25         19.27         17.38         8.13 o                         
   6   0 -25       3386.45       3232.76        54.47 o                         
   8   0 -25        215.18        191.11        17.29 o                         
  10   0 -25        339.11        371.71        42.29 o                         
  12   0 -25        421.60        461.85        20.20 o                         
   1   1 -25         97.94        113.06         6.77 o                         
   2   1 -25        776.38        751.77        19.47 o                         
   3   1 -25         50.66         32.37        10.48 o                         
   4   1 -25         97.01         96.22         7.80 o                         
   5   1 -25       1158.75       1164.37        20.46 o                         
   6   1 -25        136.22        113.41        18.64 o                         
   7   1 -25        394.09        402.13        18.39 o                         
   8   1 -25        303.08        289.17        10.88 o                         
   9   1 -25         12.11         10.62         6.32 o                         
  10   1 -25        432.26        398.48        18.65 o                         
  11   1 -25         68.73         75.09         7.41 o                         
  12   1 -25        118.42        121.53         9.35 o                         
  13   1 -25         92.30        117.67        13.40 o                         
   1   2 -25        781.38        778.48        12.38 o                         
   2   2 -25         62.61         74.23         5.59 o                         
   3   2 -25        683.35        669.36        13.23 o                         
   4   2 -25        161.93        177.63        10.28 o                         
   5   2 -25          9.62          8.63         4.74 o                         
   6   2 -25        327.71        344.84        11.43 o                         
   7   2 -25        118.97        104.03         5.79 o                         
   8   2 -25         44.86         40.29         6.96 o                         
   9   2 -25          4.39          4.07         5.71 o                         
  10   2 -25        276.55        290.21        11.36 o                         
  11   2 -25         10.00         19.33         5.96 o                         
   1   3 -25          9.99          9.71         4.09 o                         
   2   3 -25         73.25         65.32         7.21 o                         
   3   3 -25         19.62         19.68         5.30 o                         
   4   3 -25        105.52         91.73         6.36 o                         
   5   3 -25        268.63        257.22         8.31 o                         
   6   3 -25        120.89        124.18         5.49 o                         
   7   3 -25        145.02        150.42         6.50 o                         
   8   3 -25         20.77         11.98         5.15 o                         
   9   3 -25         19.63         24.00         5.64 o                         
   1   4 -25         11.62          8.29         3.98 o                         
   2   4 -25         68.57         73.99         5.17 o                         
   3   4 -25         98.01        106.13         5.39 o                         
   4   4 -25         47.37         49.52         4.41 o                         
   5   4 -25         42.31         44.84         4.04 o                         
   2   0 -24        355.82        371.21        14.40 o                         
   4   0 -24        185.42        192.03        11.29 o                         
   6   0 -24        533.84        545.12        17.92 o                         
   8   0 -24        588.41        583.93        42.80 o                         
  10   0 -24         22.87         23.76         8.32 o                         
  12   0 -24         99.63        102.97        11.78 o                         
   0   1 -24       1975.51       2005.61        36.92 o                         
   1   1 -24         37.31         41.20         5.56 o                         
   2   1 -24         60.63         58.90         5.01 o                         
   3   1 -24        665.81        672.15        12.84 o                         
   4   1 -24          8.46         11.30         4.95 o                         
   5   1 -24        719.12        680.20        13.35 o                         
   6   1 -24        109.24        102.29         8.86 o                         
   7   1 -24       1094.63       1114.24        20.27 o                         
   8   1 -24        260.75        244.56        10.11 o                         
   9   1 -24        245.30        250.12        11.38 o                         
  10   1 -24        224.90        218.15        12.85 o                         
  11   1 -24        116.76        113.81         8.23 o                         
  12   1 -24         82.65         91.64         9.57 o                         
  13   1 -24         82.94         75.58         7.51 o                         
   0   2 -24        844.54        825.82        29.88 o                         
   1   2 -24        241.35        256.68         8.90 o                         
   2   2 -24        622.41        652.55        13.18 o                         
   3   2 -24         46.88         48.61         5.15 o                         
   4   2 -24        108.32        120.49         6.78 o                         
   5   2 -24        142.36        156.89        10.99 o                         
   6   2 -24        518.79        551.66        12.18 o                         
   7   2 -24         60.76         57.84         5.65 o                         
   8   2 -24        177.39        180.10        13.19 o                         
   9   2 -24         28.05         32.03         7.13 o                         
  10   2 -24         37.11         18.23         9.79 o                         
  11   2 -24         51.26         34.41        10.93 o                         
  12   2 -24         96.11        119.99        13.38 o                         
   0   3 -24        240.77        257.63        12.19 o                         
   1   3 -24        332.09        326.33         9.49 o                         
   2   3 -24        350.76        358.57         9.79 o                         
   3   3 -24        400.43        392.33        14.10 o                         
   4   3 -24        478.45        472.25        13.68 o                         
   5   3 -24        680.76        662.48        22.31 o                         
   6   3 -24         12.63          7.19         4.79 o                         
   7   3 -24         64.66         84.14         5.54 o                         
   8   3 -24          6.39         10.87         5.18 o                         
   9   3 -24        110.41        109.84         5.91 o                         
  10   3 -24         31.83         30.68         5.05 o                         
   0   4 -24         16.49         17.82         9.05 o                         
   1   4 -24        108.14         97.44         5.45 o                         
   2   4 -24        100.92         93.56         7.24 o                         
   3   4 -24        265.87        246.10         8.88 o                         
   4   4 -24         35.01         32.28         4.50 o                         
   5   4 -24         32.11         34.50         4.32 o                         
   6   4 -24         43.04         50.71         4.37 o                         
   2   0 -23        379.18        410.31        15.45 o                         
   4   0 -23        237.39        274.04        12.84 o                         
   6   0 -23          0.80          1.99         6.58 o                         
   8   0 -23       1328.87       1278.01        33.63 o                         
  10   0 -23         77.78         76.23        10.59 o                         
  12   0 -23         25.50         35.02        13.30 o                         
  14   0 -23        324.49        350.85        17.13 o                         
   1   1 -23        381.07        398.00        10.15 o                         
   2   1 -23         14.20         30.83         4.47 o                         
   3   1 -23        333.10        333.61         9.16 o                         
   4   1 -23         27.49         35.11         4.53 o                         
   5   1 -23        104.30        101.61         6.53 o                         
   6   1 -23        540.93        556.02        12.23 o                         
   7   1 -23        683.70        668.07        16.76 o                         
   8   1 -23        178.09        199.82        17.57 o                         
   9   1 -23         92.86         87.51         8.32 o                         
  10   1 -23         82.27         83.89         8.56 o                         
  11   1 -23         68.13         79.62         9.38 o                         
  12   1 -23         32.43         36.66         7.42 o                         
  13   1 -23         79.19        100.23        15.24 o                         
   1   2 -23         17.31         15.16         4.13 o                         
   2   2 -23        185.22        175.39         6.60 o                         
   3   2 -23       1173.52       1198.01        18.42 o                         
   4   2 -23        129.67        142.67         7.52 o                         
   5   2 -23        471.46        469.19        12.54 o                         
   6   2 -23        243.60        253.68        11.19 o                         
   7   2 -23         17.44         21.59         5.27 o                         
   8   2 -23         36.53         31.59         6.70 o                         
   9   2 -23        174.69        184.11        13.00 o                         
  10   2 -23         11.46         25.22         7.01 o                         
  11   2 -23         74.99         78.49        15.24 o                         
  12   2 -23         20.06         33.94         7.03 o                         
   1   3 -23        105.52         99.02         6.02 o                         
   2   3 -23        135.22        121.56         5.87 o                         
   3   3 -23        427.22        446.76        14.64 o                         
   4   3 -23         55.78         73.98         6.37 o                         
   5   3 -23        132.53        119.60         6.86 o                         
   6   3 -23         57.71         51.28         6.05 o                         
   7   3 -23         11.51          6.24         4.05 o                         
   8   3 -23         86.96         80.72         6.60 o                         
   9   3 -23         34.57         33.54         7.73 o                         
  10   3 -23         49.96         56.46         7.20 o                         
  11   3 -23          7.60          2.14        11.78 o                         
   1   4 -23        355.77        343.75         8.58 o                         
   2   4 -23         51.54         55.72         5.09 o                         
   3   4 -23        543.68        577.00        12.35 o                         
   4   4 -23        128.60        118.37         6.50 o                         
   5   4 -23         51.57         41.11         4.88 o                         
   6   4 -23         14.71         13.76         3.89 o                         
   7   4 -23        292.30        284.69         7.42 o                         
   0   0 -22        915.72        969.21        31.64 o                         
   2   0 -22        697.87        714.93        18.07 o                         
   4   0 -22        214.95        252.66        12.64 o                         
   6   0 -22        335.65        287.92        13.67 o                         
   8   0 -22        179.75        212.41        14.00 o                         
  10   0 -22         27.45         14.36         8.14 o                         
  12   0 -22         17.94         16.33         8.60 o                         
  14   0 -22        436.61        454.26        34.80 o                         
   0   1 -22        170.42        139.79         8.49 o                         
   1   1 -22        748.44        769.85        14.01 o                         
   2   1 -22         72.97         75.91         6.21 o                         
   3   1 -22         65.93         65.31         6.03 o                         
   4   1 -22        858.06        877.00        23.42 o                         
   5   1 -22        355.89        359.82        10.31 o                         
   6   1 -22         30.33         43.96         5.12 o                         
   7   1 -22        517.22        503.08        13.81 o                         
   8   1 -22        336.94        340.64        12.35 o                         
   9   1 -22         22.56         27.97         6.03 o                         
  10   1 -22        109.71         97.25         9.30 o                         
  11   1 -22        136.10        142.91        12.26 o                         
  12   1 -22         25.83         26.05         6.62 o                         
  13   1 -22         41.69         39.28         8.24 o                         
  14   1 -22         68.05         70.17         9.73 o                         
   0   2 -22       1069.03       1066.01        21.86 o                         
   1   2 -22         30.02         25.62         4.63 o                         
   2   2 -22       1278.35       1293.55        19.16 o                         
   3   2 -22        144.21        156.26         6.98 o                         
   4   2 -22        293.87        305.45        10.44 o                         
   5   2 -22        970.43       1005.68        18.12 o                         
   6   2 -22        242.50        251.15         9.70 o                         
   7   2 -22         87.15         85.76        23.55 o                         
   8   2 -22         69.38         61.33         7.81 o                         
   9   2 -22        100.88        111.61        14.43 o                         
  10   2 -22         48.69         53.90         6.67 o                         
  11   2 -22         43.81         41.32         8.26 o                         
  12   2 -22        112.13        103.18        12.58 o                         
  13   2 -22        107.59        109.69        11.60 o                         
   0   3 -22        262.69        278.01        12.91 o                         
   1   3 -22         45.82         32.90         6.45 o                         
   2   3 -22        749.95        747.57        22.26 o                         
   3   3 -22        661.39        686.56        13.34 o                         
   4   3 -22        267.52        279.60        10.48 o                         
   5   3 -22        135.40        136.22         7.17 o                         
   6   3 -22        248.35        248.72        12.49 o                         
   7   3 -22         28.96         21.55         6.21 o                         
   8   3 -22         36.62         30.70         4.63 o                         
   9   3 -22        100.31        109.57         7.39 o                         
  10   3 -22         13.70         10.64         5.53 o                         
  11   3 -22         21.18         32.48         6.89 o                         
   0   4 -22         94.81         85.63         7.40 o                         
   1   4 -22         16.04         13.25         3.90 o                         
   2   4 -22        175.82        176.84         6.64 o                         
   3   4 -22        365.69        400.38        16.08 o                         
   4   4 -22        179.82        204.23         9.18 o                         
   5   4 -22         40.72         39.64         5.51 o                         
   6   4 -22         48.63         48.14         5.18 o                         
   7   4 -22        358.51        368.47         9.51 o                         
   8   4 -22         46.56         50.59         4.26 o                         
   2   0 -21        263.72        265.08        13.73 o                         
   4   0 -21        364.20        319.11        13.20 o                         
   6   0 -21         47.73         48.51         7.80 o                         
   8   0 -21       1799.22       1924.13        43.22 o                         
  10   0 -21        483.47        473.63        21.04 o                         
  12   0 -21        129.27        125.88        12.62 o                         
  14   0 -21         14.25         18.81        18.74 o                         
   1   1 -21       2710.39       2665.46        29.36 o                         
   2   1 -21        644.75        605.38        12.10 o                         
   3   1 -21        404.90        385.08        10.73 o                         
   4   1 -21         93.23        104.66         6.32 o                         
   5   1 -21        218.90        234.62         8.49 o                         
   6   1 -21        636.14        628.51        13.33 o                         
   7   1 -21        228.25        235.62         8.78 o                         
   8   1 -21        354.69        351.30        13.03 o                         
   9   1 -21        149.26        166.99         9.74 o                         
  10   1 -21         45.24         53.45         7.11 o                         
  11   1 -21        346.96        362.43        14.17 o                         
  12   1 -21         31.06         42.13         8.05 o                         
  13   1 -21         29.30         14.59         6.31 o                         
  14   1 -21        135.94        137.05         9.68 o                         
   1   2 -21        817.64        825.07        13.02 o                         
   2   2 -21       1315.19       1295.34        23.34 o                         
   3   2 -21        200.92        215.67         8.18 o                         
   4   2 -21         60.39         54.65         6.94 o                         
   5   2 -21        861.88        872.73        16.81 o                         
   6   2 -21        411.08        408.12        11.77 o                         
   7   2 -21         35.76         37.30         6.91 o                         
   8   2 -21        191.28        173.05        21.52 o                         
   9   2 -21        243.41        278.31        10.76 o                         
  10   2 -21          1.25         -0.17         8.45 o                         
  11   2 -21          5.76         12.99         6.66 o                         
  12   2 -21         44.72         37.82         7.36 o                         
  13   2 -21         42.83         50.59        11.45 o                         
   1   3 -21        101.47         96.72         5.70 o                         
   2   3 -21        236.46        237.68         8.61 o                         
   3   3 -21        455.39        458.83        11.20 o                         
   4   3 -21        335.23        375.50        15.48 o                         
   5   3 -21        114.89        113.22         7.26 o                         
   6   3 -21       2296.65       2358.59        32.92 o                         
   7   3 -21        216.95        197.82         9.58 o                         
   8   3 -21         18.31         15.98         5.21 o                         
   9   3 -21         58.32         53.62         6.25 o                         
  10   3 -21        119.61        118.79         7.42 o                         
  11   3 -21         10.78         14.22         6.10 o                         
   1   4 -21        213.09        212.10         7.60 o                         
   2   4 -21         34.77         31.82         4.25 o                         
   3   4 -21          6.28         14.82         5.14 o                         
   4   4 -21        346.88        351.38        10.92 o                         
   5   4 -21        141.44        130.57         6.36 o                         
   6   4 -21        180.51        173.50         8.95 o                         
   7   4 -21        412.50        388.04         9.81 o                         
   8   4 -21         50.24         41.01         4.75 o                         
   0   0 -20        243.82        240.45        16.57 o                         
   2   0 -20         62.46         69.52         9.76 o                         
   4   0 -20       1177.55       1159.98        24.16 o                         
   6   0 -20        191.49        179.51        13.57 o                         
   8   0 -20       4582.66       4341.01       105.72 o                         
  10   0 -20        434.58        407.33        20.07 o                         
  12   0 -20          1.18         -7.30         7.30 o                         
  14   0 -20        332.99        284.10        37.18 o                         
   0   1 -20        216.39        242.74        13.56 o                         
   1   1 -20       1252.90       1227.65        15.97 o                         
   2   1 -20          4.37         10.37         5.44 o                         
   3   1 -20        103.50        104.32         5.64 o                         
   4   1 -20        541.37        522.67        11.15 o                         
   5   1 -20        148.22        134.61         6.29 o                         
   6   1 -20         68.83         65.69         5.06 o                         
   7   1 -20        214.88        223.51         8.66 o                         
   8   1 -20        301.79        318.49        11.21 o                         
   9   1 -20        264.03        276.56        10.87 o                         
  10   1 -20         74.61         84.20         8.83 o                         
  11   1 -20        235.77        233.24        15.27 o                         
  12   1 -20        174.15        183.43        12.06 o                         
  13   1 -20        271.00        271.62        13.93 o                         
  14   1 -20        398.91        404.94        15.25 o                         
  15   1 -20          1.10         -6.94        13.92 o                         
   0   2 -20        381.33        383.14        13.54 o                         
   1   2 -20       1580.59       1634.61        29.09 o                         
   2   2 -20          1.38          3.45         4.02 o                         
   3   2 -20       1191.30       1221.46        18.50 o                         
   4   2 -20       1610.84       1635.84        22.76 o                         
   5   2 -20         12.58          9.40         7.17 o                         
   6   2 -20       1052.24       1080.30        19.29 o                         
   7   2 -20        227.13        246.55         9.92 o                         
   8   2 -20         55.23         64.20         5.46 o                         
   9   2 -20        253.33        254.65         9.43 o                         
  10   2 -20          6.89          2.70         5.91 o                         
  11   2 -20         72.38         90.96         8.71 o                         
  12   2 -20         34.59         38.87         7.06 o                         
  13   2 -20        230.38        232.50        14.87 o                         
  14   2 -20        389.07        417.63        22.75 o                         
   0   3 -20        606.24        602.80        18.22 o                         
   1   3 -20        302.36        320.37         9.02 o                         
   2   3 -20        393.71        402.82        10.67 o                         
   3   3 -20        223.14        229.30        12.13 o                         
   4   3 -20        984.73        933.59        16.17 o                         
   5   3 -20        121.85        121.19        16.14 o                         
   6   3 -20        330.93        358.43        11.31 o                         
   7   3 -20        336.52        357.09        12.00 o                         
   8   3 -20         13.46          9.36         5.41 o                         
   9   3 -20         21.13         19.61        10.35 o                         
  10   3 -20         56.99         69.10         8.42 o                         
  11   3 -20         57.79         62.20         6.87 o                         
  12   3 -20         37.40         32.85         6.25 o                         
   0   4 -20        919.15        952.62        24.98 o                         
   1   4 -20        124.72        124.63         6.66 o                         
   2   4 -20        141.39        135.32         8.69 o                         
   3   4 -20        223.73        249.96        15.63 o                         
   4   4 -20        883.36        903.30        16.27 o                         
   5   4 -20         55.17         39.75         8.52 o                         
   6   4 -20         73.47         69.40         6.03 o                         
   7   4 -20         74.23         74.83         6.33 o                         
   8   4 -20         30.20         22.28         5.47 o                         
   9   4 -20         29.22         31.62         4.52 o                         
   0   5 -20        338.55        354.58        12.10 o                         
   1   5 -20        252.91        237.89         7.66 o                         
   2   5 -20         49.89         43.72         6.90 o                         
   2   0 -19       1144.53       1142.42        75.06 o                         
   4   0 -19       1425.64       1360.69        34.17 o                         
   6   0 -19       2163.53       2221.15        55.24 o                         
   8   0 -19        946.37        910.02        42.29 o                         
  10   0 -19        144.31        141.57        18.94 o                         
  12   0 -19          3.26          6.57         7.77 o                         
  14   0 -19        192.84        230.43        22.75 o                         
   1   1 -19         41.51         34.34        11.37 o                         
   2   1 -19       1707.67       1717.17        28.96 o                         
   3   1 -19         36.80         39.53         4.76 o                         
   4   1 -19         46.68         54.52         5.51 o                         
   5   1 -19        222.76        223.63         8.06 o                         
   6   1 -19        208.00        243.05        10.46 o                         
   7   1 -19         99.16        107.31         5.95 o                         
   8   1 -19        497.55        495.05        19.75 o                         
   9   1 -19         51.57         54.29         6.79 o                         
  10   1 -19        841.23        814.72        18.87 o                         
  11   1 -19        105.82         94.81         7.66 o                         
  12   1 -19        160.97        150.07         9.44 o                         
  13   1 -19        262.78        275.54        18.35 o                         
  14   1 -19         23.89         32.84         9.89 o                         
  15   1 -19          9.41         19.73         6.39 o                         
   1   2 -19         74.82         67.05         5.41 o                         
   2   2 -19         63.93         71.28         6.37 o                         
   3   2 -19        342.73        365.05        17.48 o                         
   4   2 -19        605.91        622.81        12.65 o                         
   5   2 -19        411.10        409.24        11.90 o                         
   6   2 -19         32.52         31.68         5.57 o                         
   7   2 -19         56.33         51.90         6.09 o                         
   8   2 -19       1761.41       1785.08        23.03 o                         
   9   2 -19        141.43        159.18         8.61 o                         
  10   2 -19        149.43        160.76        12.39 o                         
  11   2 -19        167.34        154.95        10.67 o                         
  12   2 -19        505.65        468.49        17.07 o                         
  13   2 -19        326.36        302.42        15.36 o                         
  14   2 -19        140.53        149.74        15.30 o                         
   1   3 -19        411.59        422.11        11.04 o                         
   2   3 -19        183.02        193.11         9.78 o                         
   3   3 -19        461.91        465.19        11.46 o                         
   4   3 -19        197.13        202.47         8.04 o                         
   5   3 -19         22.58          9.91         5.13 o                         
   6   3 -19         69.77         69.91         6.59 o                         
   7   3 -19        210.00        163.97        17.06 o                         
   8   3 -19        345.57        370.67        11.16 o                         
   9   3 -19         14.88         11.31         6.21 o                         
  10   3 -19         23.62         17.77         8.74 o                         
  11   3 -19         23.89         24.42         5.79 o                         
  12   3 -19          1.09          9.82         6.16 o                         
   1   4 -19        145.80        146.96         7.95 o                         
   2   4 -19         24.64         30.22         4.47 o                         
   3   4 -19         85.73         92.43         5.61 o                         
   4   4 -19        198.28        237.17        45.51 o                         
   5   4 -19         76.14         74.73         6.19 o                         
   6   4 -19         55.95         59.86         6.20 o                         
   7   4 -19         30.70         26.96         4.62 o                         
   8   4 -19        100.10        102.91         6.03 o                         
   9   4 -19        132.99        146.34         7.25 o                         
   1   5 -19         77.68         79.39         4.58 o                         
   2   5 -19          1.41          8.02         4.00 o                         
   3   5 -19         17.79         11.73         3.69 o                         
   0   0 -18       3765.82       3951.86        98.52 o                         
   2   0 -18        647.16        590.84        38.26 o                         
   4   0 -18       1910.16       1648.76        37.00 o                         
   6   0 -18        249.98        260.14        14.61 o                         
   8   0 -18       1110.54       1171.15        40.61 o                         
  10   0 -18       1394.97       1420.23        49.61 o                         
  12   0 -18          6.28          2.46         8.02 o                         
  14   0 -18          2.98          5.70        11.56 o                         
   0   1 -18        414.07        446.73        27.33 o                         
   1   1 -18        612.51        584.16        34.31 o                         
   2   1 -18          9.08         13.71         6.12 o                         
   3   1 -18        826.69        777.17        27.27 o                         
   4   1 -18        261.64        270.82        20.04 o                         
   5   1 -18        803.88        778.59        18.84 o                         
   6   1 -18        895.86        914.01        15.05 o                         
   7   1 -18         46.56         54.05         5.24 o                         
   8   1 -18       1109.70       1167.16        22.85 o                         
   9   1 -18       1353.10       1264.12        21.66 o                         
  10   1 -18        415.57        402.32        12.46 o                         
  11   1 -18        422.97        406.06        12.85 o                         
  12   1 -18         20.13         22.00         7.21 o                         
  13   1 -18        119.34        111.85        11.79 o                         
  14   1 -18         83.42         73.83        11.66 o                         
  15   1 -18          6.76         13.99         6.26 o                         
   0   2 -18        397.03        408.65        15.01 o                         
   1   2 -18        188.00        203.20         7.07 o                         
   2   2 -18        652.70        673.39        13.98 o                         
   3   2 -18        163.37        174.22         7.53 o                         
   4   2 -18        127.87        122.88         7.59 o                         
   5   2 -18        134.46        126.90         8.54 o                         
   6   2 -18        173.21        184.34         8.38 o                         
   7   2 -18        100.82         95.81         6.37 o                         
   8   2 -18        957.41        949.01        15.49 o                         
   9   2 -18        637.03        637.03        12.60 o                         
  10   2 -18         61.09         52.35         6.01 o                         
  11   2 -18        269.09        265.70        11.88 o                         
  12   2 -18         10.33         10.21         6.54 o                         
  13   2 -18        255.34        218.37        12.42 o                         
  14   2 -18         25.75         14.10        13.92 o                         
   0   3 -18         22.77         17.41         6.28 o                         
   1   3 -18        892.89        931.46        16.53 o                         
   2   3 -18        471.91        504.93        14.53 o                         
   3   3 -18        752.40        750.39        14.23 o                         
   4   3 -18       1508.41       1468.85        21.56 o                         
   5   3 -18        142.65        138.08         6.53 o                         
   6   3 -18        392.96        424.57        12.17 o                         
   7   3 -18        378.18        384.25        12.68 o                         
   8   3 -18        502.90        487.17        12.61 o                         
   9   3 -18        154.50        139.64         7.92 o                         
  10   3 -18         93.86         89.08         9.71 o                         
  11   3 -18         10.36         11.63         4.96 o                         
  12   3 -18          1.68         -2.40         6.00 o                         
  13   3 -18         79.99         74.70         6.44 o                         
   0   4 -18         17.76          8.57         6.04 o                         
   1   4 -18        318.53        292.42         9.14 o                         
   2   4 -18        114.74        112.66         6.05 o                         
   3   4 -18        643.11        634.44        13.45 o                         
   4   4 -18        265.96        255.89         8.93 o                         
   5   4 -18        488.64        409.50        49.79 o                         
   6   4 -18        172.63        150.50         8.71 o                         
   7   4 -18        143.82        136.89         6.81 o                         
   8   4 -18         10.42         16.19         4.99 o                         
   9   4 -18        127.09        134.07         7.23 o                         
  10   4 -18        173.48        174.70         7.52 o                         
   0   5 -18        198.00        211.75        11.42 o                         
   1   5 -18         61.99         65.47         5.26 o                         
   2   5 -18         48.25         51.02         4.78 o                         
   3   5 -18        103.91         93.58         5.72 o                         
   4   5 -18         96.94         91.26         6.10 o                         
   2   0 -17         96.45         71.01        22.51 o                         
   4   0 -17       3578.75       3444.95        73.23 o                         
   6   0 -17        166.29        172.28        19.66 o                         
   8   0 -17        577.18        594.34        27.24 o                         
  10   0 -17         13.58         12.88        10.61 o                         
  12   0 -17          2.18         -0.06        11.22 o                         
  14   0 -17         93.49         86.80        10.43 o                         
  16   0 -17          1.18         -7.50        11.24 o                         
   1   1 -17        173.84        163.70         8.89 o                         
   2   1 -17         80.42         59.26         9.14 o                         
   3   1 -17       1800.72       1744.63        28.71 o                         
   4   1 -17        280.43        262.61        15.94 o                         
   5   1 -17        212.54        223.25        10.50 o                         
   6   1 -17          7.36          7.77         4.55 o                         
   7   1 -17         11.25         11.79         4.29 o                         
   8   1 -17        856.59        831.19        15.14 o                         
   9   1 -17        698.59        665.31        15.50 o                         
  10   1 -17        128.21        112.75         7.60 o                         
  11   1 -17        650.68        660.56        24.65 o                         
  12   1 -17         84.79        111.12        13.19 o                         
  13   1 -17         46.32         32.10         8.43 o                         
  14   1 -17        155.03        177.01        22.87 o                         
  15   1 -17        141.55        141.94         9.76 o                         
   1   2 -17        116.75        128.07         6.74 o                         
   2   2 -17        710.04        723.76        13.54 o                         
   3   2 -17         48.30         40.95         5.16 o                         
   4   2 -17        282.82        254.20         8.50 o                         
   5   2 -17        299.47        322.16        11.04 o                         
   6   2 -17        298.67        297.27         9.76 o                         
   7   2 -17        420.26        427.08        12.39 o                         
   8   2 -17         85.21         89.45         5.76 o                         
   9   2 -17        211.35        193.45         7.62 o                         
  10   2 -17        896.92        916.30        18.01 o                         
  11   2 -17        423.78        410.07        18.57 o                         
  12   2 -17         51.42         51.81         7.40 o                         
  13   2 -17        457.20        470.81        16.73 o                         
  14   2 -17         69.32         59.13         9.65 o                         
  15   2 -17         38.75         47.36        11.57 o                         
   1   3 -17         61.47         60.35         5.46 o                         
   2   3 -17        145.63        131.28         6.89 o                         
   3   3 -17         99.84         88.10         5.66 o                         
   4   3 -17        316.53        325.33        12.78 o                         
   5   3 -17         47.25         49.02         5.35 o                         
   6   3 -17        851.79        851.35        17.72 o                         
   7   3 -17        504.24        511.73        14.89 o                         
   8   3 -17         51.32         35.51         6.17 o                         
   9   3 -17        137.54        133.04         9.06 o                         
  10   3 -17        370.99        386.48        17.40 o                         
  11   3 -17         65.51         60.22         6.04 o                         
  12   3 -17         43.78         39.80         5.91 o                         
  13   3 -17          2.16         13.31        13.19 o                         
   1   4 -17         63.90         68.33         5.45 o                         
   2   4 -17        326.54        304.17        11.83 o                         
   3   4 -17        990.37       1009.56        16.50 o                         
   4   4 -17         28.58         31.90         7.50 o                         
   5   4 -17        542.75        566.89        14.28 o                         
   6   4 -17        285.59        313.62        21.72 o                         
   7   4 -17         51.82         52.87         5.30 o                         
   8   4 -17        348.51        343.56        10.01 o                         
   9   4 -17         31.42         24.67         4.99 o                         
  10   4 -17          0.33          4.94         4.36 o                         
   1   5 -17        154.53        148.13         9.14 o                         
   2   5 -17         55.31         56.42         6.93 o                         
   3   5 -17         64.13         55.70         4.81 o                         
   4   5 -17         45.59         45.77         5.13 o                         
   5   5 -17        180.44        172.86         6.83 o                         
   0   0 -16       2591.03       2652.46        85.13 o                         
   2   0 -16      10477.44      11196.85       270.98 o                         
   4   0 -16        147.25        128.76        19.91 o                         
   6   0 -16        152.08        138.90        19.56 o                         
   8   0 -16       3069.31       3115.72        77.56 o                         
  10   0 -16        809.57        794.38        37.98 o                         
  12   0 -16        108.41        138.61        18.84 o                         
  14   0 -16       1281.43       1284.85        33.36 o                         
   0   1 -16       1029.76       1016.40        56.49 o                         
   1   1 -16        152.65        133.03        11.74 o                         
   2   1 -16         53.01         54.34         5.30 o                         
   3   1 -16       1016.06       1032.80        25.01 o                         
   4   1 -16        600.26        556.60        23.76 o                         
   5   1 -16        281.42        281.22        18.47 o                         
   6   1 -16         31.57         27.84         4.61 o                         
   7   1 -16        317.72        316.90         8.86 o                         
   8   1 -16        316.34        304.19         9.95 o                         
   9   1 -16        787.50        753.31        17.39 o                         
  10   1 -16        233.34        228.96        10.58 o                         
  11   1 -16        146.80        163.04         9.19 o                         
  12   1 -16        294.43        306.95        14.00 o                         
  13   1 -16        133.45        127.59        11.38 o                         
  14   1 -16         57.91         82.73        24.50 o                         
  15   1 -16        336.23        322.35        19.91 o                         
  16   1 -16         94.51         90.81        10.43 o                         
   0   2 -16        672.29        774.71        65.98 o                         
   1   2 -16        558.57        541.02        21.69 o                         
   2   2 -16       1010.54        960.99        15.61 o                         
   3   2 -16         85.56         76.51         7.10 o                         
   4   2 -16        451.15        481.60        11.18 o                         
   5   2 -16        325.05        323.66         8.80 o                         
   6   2 -16          3.42          8.66         4.97 o                         
   7   2 -16        933.01        925.37        16.22 o                         
   8   2 -16        503.75        515.32        11.68 o                         
   9   2 -16        293.75        299.25        12.11 o                         
  10   2 -16        580.18        595.81        19.35 o                         
  11   2 -16        309.43        331.71        24.04 o                         
  12   2 -16         12.54         18.03         8.82 o                         
  13   2 -16        374.42        369.26        15.39 o                         
  14   2 -16        216.80        225.05        10.37 o                         
  15   2 -16         11.39         17.04         9.06 o                         
   0   3 -16       3082.91       3177.91        56.93 o                         
   1   3 -16        174.77        176.10         7.53 o                         
   2   3 -16        391.47        397.20        10.69 o                         
   3   3 -16        106.77         95.45         6.39 o                         
   4   3 -16        128.76        160.74         7.91 o                         
   5   3 -16        309.35        301.81         9.50 o                         
   6   3 -16         61.46         46.97        10.55 o                         
   7   3 -16        795.20        759.51        17.58 o                         
   8   3 -16        670.61        646.96        14.58 o                         
   9   3 -16        159.61        162.81         8.57 o                         
  10   3 -16          5.79          3.67         7.08 o                         
  11   3 -16        269.06        251.47        10.26 o                         
  12   3 -16         41.55         32.85         6.65 o                         
  13   3 -16         81.69         80.21         7.02 o                         
   0   4 -16        188.47        205.11        11.27 o                         
   1   4 -16         43.79         47.12         5.12 o                         
   2   4 -16        288.63        300.08         9.30 o                         
   3   4 -16        368.67        366.89        10.63 o                         
   4   4 -16        294.86        277.48         9.59 o                         
   5   4 -16        155.38        135.19         7.74 o                         
   6   4 -16        116.61        104.41         7.06 o                         
   7   4 -16        219.39        220.68         9.96 o                         
   8   4 -16        678.18        677.25        13.82 o                         
   9   4 -16         33.22         36.54         5.35 o                         
  10   4 -16        155.59        126.76         6.89 o                         
  11   4 -16        626.20        614.39        39.28 o                         
   0   5 -16        622.76        623.06        96.90 o                         
   1   5 -16        254.79        264.91         9.36 o                         
   2   5 -16        206.05        210.62         8.86 o                         
   3   5 -16         95.40         86.67         5.68 o                         
   4   5 -16        119.78        121.68         6.21 o                         
   5   5 -16        622.57        644.00        13.60 o                         
   6   5 -16        217.41        207.44         7.44 o                         
   2   0 -15        167.41        154.90        19.64 o                         
   4   0 -15         61.49         43.68        41.95 o                         
   6   0 -15        572.21        554.19        30.83 o                         
   8   0 -15       1500.79       1539.03        78.16 o                         
  10   0 -15        172.09        189.75        33.19 o                         
  12   0 -15        102.96         91.89        14.95 o                         
  14   0 -15        196.72        207.03        23.63 o                         
  16   0 -15        143.42        139.73        19.27 o                         
   1   1 -15        774.84        735.45        42.28 o                         
   2   1 -15        166.29        132.92        19.95 o                         
   3   1 -15       1526.59       1537.15        24.90 o                         
   4   1 -15         90.72        118.92        11.24 o                         
   5   1 -15        183.14        200.99        11.51 o                         
   6   1 -15        686.02        704.90        27.02 o                         
   7   1 -15        145.24        152.11         8.71 o                         
   8   1 -15         37.02         40.91         6.80 o                         
   9   1 -15       1183.58       1168.40        23.93 o                         
  10   1 -15        746.53        759.75        16.09 o                         
  11   1 -15        909.60        916.65        18.07 o                         
  12   1 -15       1477.02       1446.73        26.86 o                         
  13   1 -15         92.71        103.16        15.11 o                         
  14   1 -15        158.64        134.82        14.29 o                         
  15   1 -15        323.80        318.62        24.63 o                         
  16   1 -15        237.62        226.64        12.30 o                         
   1   2 -15        605.65        578.59        28.01 o                         
   2   2 -15         21.09         21.85         4.31 o                         
   3   2 -15        333.00        365.54        18.00 o                         
   4   2 -15         74.55         74.40         5.72 o                         
   5   2 -15         28.32         23.30         4.42 o                         
   6   2 -15        106.28         97.65         7.02 o                         
   7   2 -15        135.01        129.27         8.01 o                         
   8   2 -15       1132.66       1149.17        22.00 o                         
   9   2 -15        747.08        716.58        14.28 o                         
  10   2 -15        413.90        388.73        12.00 o                         
  11   2 -15        244.72        212.93        14.31 o                         
  12   2 -15         15.88         11.71         6.98 o                         
  13   2 -15         69.83         62.74         7.42 o                         
  14   2 -15        112.59        125.68         9.89 o                         
  15   2 -15         15.83         18.87         6.88 o                         
   1   3 -15        348.45        347.24         9.96 o                         
   2   3 -15         41.29         32.62         4.99 o                         
   3   3 -15         36.36         34.04         4.93 o                         
   4   3 -15        109.13        121.53         8.59 o                         
   5   3 -15        352.99        357.68        12.51 o                         
   6   3 -15        154.20        159.40        24.98 o                         
   7   3 -15        544.96        517.02        14.81 o                         
   8   3 -15        159.56        143.53        14.28 o                         
   9   3 -15         27.72         34.81         6.98 o                         
  10   3 -15        149.78        138.08         7.96 o                         
  11   3 -15        138.24        135.23         7.46 o                         
  12   3 -15        125.62        111.63         6.88 o                         
  13   3 -15        178.96        194.91         9.76 o                         
  14   3 -15         41.67         19.27        10.17 o                         
   1   4 -15         57.94         61.90         6.24 o                         
   2   4 -15        335.52        306.62        14.35 o                         
   3   4 -15        184.56        162.99        12.09 o                         
   4   4 -15         25.30         13.40         7.40 o                         
   5   4 -15        616.54        599.82        13.08 o                         
   6   4 -15         26.38         23.74         5.09 o                         
   7   4 -15        174.90        149.37        40.69 o                         
   8   4 -15         25.02         31.72         4.93 o                         
   9   4 -15        353.65        343.79        11.21 o                         
  10   4 -15         32.10         22.55         4.88 o                         
  11   4 -15         43.41         51.65         5.62 o                         
   1   5 -15          8.22          4.66         3.81 o                         
   2   5 -15          0.29          0.37         3.97 o                         
   3   5 -15        381.02        409.59        16.23 o                         
   4   5 -15        211.37        224.92         8.65 o                         
   5   5 -15        241.33        231.13         7.86 o                         
   6   5 -15         66.87         67.62         4.97 o                         
   0   0 -14       1743.99       1951.01       137.05 o                         
   2   0 -14        820.79        641.91        33.63 o                         
   4   0 -14       1839.20       1809.19        64.02 o                         
   6   0 -14       4457.70       4317.39        88.14 o                         
   8   0 -14        120.52         96.83        13.38 o                         
  10   0 -14        302.99        318.76        19.26 o                         
  12   0 -14       2240.30       2188.93        51.19 o                         
  14   0 -14       1041.80       1020.38        28.86 o                         
  16   0 -14        454.96        490.88        32.66 o                         
   0   1 -14        973.87       1091.92        96.03 o                         
   1   1 -14        355.19        375.23        60.21 o                         
   2   1 -14        728.13        656.51        34.24 o                         
   3   1 -14        888.58        794.24        37.30 o                         
   4   1 -14        210.44        220.66        20.90 o                         
   5   1 -14         20.84         37.30         9.41 o                         
   6   1 -14        848.58        871.71        35.17 o                         
   7   1 -14         27.30         35.01         4.34 o                         
   8   1 -14        631.40        616.26        12.31 o                         
   9   1 -14        236.40        226.38        10.18 o                         
  10   1 -14        476.67        464.90        20.47 o                         
  11   1 -14        274.15        259.94        10.47 o                         
  12   1 -14       1213.64       1089.26        38.43 o                         
  13   1 -14        437.37        457.84        19.90 o                         
  14   1 -14        284.31        328.47        17.11 o                         
  15   1 -14        127.70        110.42        10.85 o                         
  16   1 -14         37.19         32.67         8.67 o                         
   0   2 -14       1031.94        996.76        58.62 o                         
   1   2 -14       1213.15       1235.00        26.07 o                         
   2   2 -14        264.05        281.08        10.06 o                         
   3   2 -14        792.85        750.68        18.58 o                         
   4   2 -14         94.26        104.94         6.41 o                         
   5   2 -14         29.66         33.21         4.31 o                         
   6   2 -14        172.24        203.87         8.03 o                         
   7   2 -14         75.64         86.06         6.34 o                         
   8   2 -14        509.05        510.06        11.48 o                         
   9   2 -14         45.30         52.28         5.23 o                         
  10   2 -14        528.68        540.27        13.68 o                         
  11   2 -14        255.86        261.44        14.62 o                         
  12   2 -14        737.84        745.83        15.96 o                         
  13   2 -14        168.09        181.47         9.93 o                         
  14   2 -14         56.43         54.79         8.00 o                         
  15   2 -14         23.95         33.15         7.80 o                         
   0   3 -14        211.59        225.74        12.40 o                         
   1   3 -14        432.32        452.02        13.26 o                         
   2   3 -14        317.11        341.47        10.05 o                         
   3   3 -14        186.77        195.48         9.30 o                         
   4   3 -14         17.13         12.22         5.97 o                         
   5   3 -14         47.64         59.18         8.19 o                         
   6   3 -14        506.95        525.28        20.55 o                         
   7   3 -14        593.84        573.27        18.26 o                         
   8   3 -14        625.43        620.11        14.53 o                         
   9   3 -14        175.42        160.08         7.35 o                         
  10   3 -14       1011.37        970.24        21.25 o                         
  11   3 -14        215.70        217.60        13.76 o                         
  12   3 -14         70.88         67.74         5.76 o                         
  13   3 -14        113.55        130.91        11.74 o                         
  14   3 -14        256.51        273.69        27.96 o                         
   0   4 -14          6.72         11.48         6.17 o                         
   1   4 -14          3.28          2.54         4.21 o                         
   2   4 -14       2162.47       2180.69        28.35 o                         
   3   4 -14         73.59         77.54         7.51 o                         
   4   4 -14         67.78         75.14         5.94 o                         
   5   4 -14        217.71        211.32        13.83 o                         
   6   4 -14        147.61        145.40        10.58 o                         
   7   4 -14         77.55         61.01         6.32 o                         
   8   4 -14         61.45         62.00         5.52 o                         
   9   4 -14         12.82         14.88         5.14 o                         
  10   4 -14         13.07         12.78         5.02 o                         
  11   4 -14        204.15        177.70         8.79 o                         
   0   5 -14         17.44         13.77         6.35 o                         
   1   5 -14        144.80        151.85         6.42 o                         
   2   5 -14        272.14        285.15        12.96 o                         
   3   5 -14        101.24        107.68         5.58 o                         
   4   5 -14        276.42        289.15        12.00 o                         
   5   5 -14        126.17        129.25         6.04 o                         
   6   5 -14         25.88         34.99         5.37 o                         
   7   5 -14          0.92          1.65         3.98 o                         
   2   0 -13        303.20        371.57        26.06 o                         
   4   0 -13      11230.32      11805.43       246.49 o                         
   6   0 -13        240.51        215.39        14.58 o                         
   8   0 -13         59.24         42.29         8.57 o                         
  10   0 -13       2316.24       2323.09        50.65 o                         
  12   0 -13       1285.72       1258.96        46.09 o                         
  14   0 -13        533.96        509.66        45.50 o                         
  16   0 -13        265.04        267.15        26.77 o                         
   1   1 -13          1.67        -11.94        19.34 o                         
   2   1 -13        130.57        129.68        19.61 o                         
   3   1 -13        787.19        763.58        35.62 o                         
   4   1 -13       6406.59       6607.24        96.00 o                         
   5   1 -13        209.74        237.05        19.29 o                         
   6   1 -13         32.60         35.08         6.66 o                         
   7   1 -13        324.79        336.42        12.26 o                         
   8   1 -13         23.21         29.76         4.20 o                         
   9   1 -13        167.61        195.60         8.81 o                         
  10   1 -13        530.69        513.50        14.37 o                         
  11   1 -13        432.34        444.55        12.85 o                         
  12   1 -13        169.29        164.19         9.90 o                         
  13   1 -13        325.27        324.52        15.73 o                         
  14   1 -13        181.72        201.34        13.72 o                         
  15   1 -13         78.22         88.22         9.94 o                         
  16   1 -13         28.49         26.79         6.92 o                         
   1   2 -13        158.37        165.17        10.77 o                         
   2   2 -13        241.72        242.21        18.07 o                         
   3   2 -13         93.61         97.49        12.81 o                         
   4   2 -13        301.56        300.10        16.22 o                         
   5   2 -13        410.49        422.04        11.33 o                         
   6   2 -13          9.37          7.43         4.19 o                         
   7   2 -13        281.18        282.85        10.17 o                         
   8   2 -13        364.39        343.21         9.94 o                         
   9   2 -13        375.34        365.99        12.84 o                         
  10   2 -13       1215.53       1201.14        21.00 o                         
  11   2 -13        872.43        848.42        18.91 o                         
  12   2 -13        290.95        274.80        20.11 o                         
  13   2 -13        492.66        484.30        18.68 o                         
  14   2 -13        198.11        189.24         9.82 o                         
  15   2 -13        188.00        165.17        11.25 o                         
   1   3 -13        665.17        662.92        13.41 o                         
   2   3 -13        184.88        194.35        11.78 o                         
   3   3 -13        193.92        200.40        10.11 o                         
   4   3 -13        281.03        286.04         9.35 o                         
   5   3 -13        109.20        127.02         6.98 o                         
   6   3 -13          5.00          9.55         4.53 o                         
   7   3 -13        130.06        150.46         8.26 o                         
   8   3 -13        137.22        122.46         7.68 o                         
   9   3 -13        236.19        207.82        17.92 o                         
  10   3 -13        480.11        458.09        12.59 o                         
  11   3 -13          5.29          0.18         4.82 o                         
  12   3 -13         18.48         17.60         6.02 o                         
  13   3 -13         78.02         94.96        17.24 o                         
  14   3 -13         86.00         87.70        14.76 o                         
   1   4 -13        225.56        239.86         8.81 o                         
   2   4 -13         99.81        109.14         6.48 o                         
   3   4 -13         83.77         78.15         9.58 o                         
   4   4 -13         88.06         89.55        12.02 o                         
   5   4 -13        419.94        435.21        14.01 o                         
   6   4 -13        278.04        267.49        13.57 o                         
   7   4 -13         95.49        101.59         7.16 o                         
   8   4 -13          8.00          5.53         7.50 o                         
   9   4 -13         84.94         78.10         6.60 o                         
  10   4 -13        191.90        189.00        10.97 o                         
  11   4 -13        750.53        693.17        15.57 o                         
  12   4 -13         23.75         17.48         5.79 o                         
   1   5 -13         95.66         87.31         6.74 o                         
   2   5 -13        341.06        373.39        12.36 o                         
   3   5 -13         80.32         69.36         5.07 o                         
   4   5 -13        225.91        225.20         9.25 o                         
   5   5 -13        209.74        194.63         8.34 o                         
   6   5 -13         86.57         96.85         6.79 o                         
   7   5 -13        269.01        264.48        10.13 o                         
   0   0 -12        233.67        316.35        91.01 o                         
   2   0 -12         85.80        143.55        20.33 o                         
   4   0 -12        114.62        113.09        22.87 o                         
   6   0 -12       7854.68       8027.98       144.98 o                         
   8   0 -12        286.94        262.37        22.10 o                         
  10   0 -12        128.02        143.96        13.55 o                         
  12   0 -12       1705.18       1633.71        41.69 o                         
  14   0 -12        242.65        284.15        28.31 o                         
  16   0 -12         26.59         18.20        11.78 o                         
   0   1 -12       5240.97       5342.60       201.94 o                         
   1   1 -12         91.91        104.71        13.47 o                         
   2   1 -12        120.29        128.50        18.31 o                         
   3   1 -12        564.50        571.69        23.95 o                         
   4   1 -12        850.84        837.05        27.37 o                         
   5   1 -12         64.12         61.14         8.75 o                         
   6   1 -12       5021.33       5241.44        65.11 o                         
   7   1 -12        196.89        214.37         7.51 o                         
   8   1 -12        363.53        375.76        11.94 o                         
   9   1 -12        210.99        222.43         8.13 o                         
  10   1 -12        278.74        304.08        12.09 o                         
  11   1 -12       1206.92       1164.59        23.06 o                         
  12   1 -12        127.47        130.71        11.89 o                         
  13   1 -12        105.35        102.13         9.80 o                         
  14   1 -12        409.30        433.88        20.53 o                         
  15   1 -12        218.39        213.34        17.16 o                         
  16   1 -12         16.73         27.86         8.58 o                         
  17   1 -12         54.03         46.13        10.74 o                         
   0   2 -12       1945.56       1818.03        90.71 o                         
   1   2 -12        205.77        173.10        18.74 o                         
   2   2 -12       2896.67       2886.97        35.13 o                         
   3   2 -12         52.61         61.57         9.78 o                         
   4   2 -12        226.06        269.71         8.92 o                         
   5   2 -12         13.50         19.22         4.76 o                         
   6   2 -12        120.53        160.76        11.08 o                         
   7   2 -12        321.51        342.17         9.75 o                         
   8   2 -12        147.19        147.11         8.19 o                         
   9   2 -12        904.80        890.36        16.25 o                         
  10   2 -12         88.31         77.02         6.90 o                         
  11   2 -12       1120.49       1067.09        19.68 o                         
  12   2 -12        176.02        180.06         8.95 o                         
  13   2 -12        100.89         84.67         8.48 o                         
  14   2 -12        232.63        222.45        11.05 o                         
  15   2 -12        487.01        455.16        17.77 o                         
  16   2 -12         60.77         59.39         8.23 o                         
   0   3 -12         24.48         29.42         8.20 o                         
   1   3 -12       1167.98       1131.65        22.07 o                         
   2   3 -12         87.44         99.32         8.30 o                         
   3   3 -12        102.77        118.93        18.21 o                         
   4   3 -12         30.08         28.80         4.70 o                         
   5   3 -12         61.87         53.49         6.43 o                         
   6   3 -12        166.44        187.23         7.73 o                         
   7   3 -12         72.95         66.37         6.47 o                         
   8   3 -12        809.45        826.08        16.87 o                         
   9   3 -12         27.94         32.00         5.66 o                         
  10   3 -12         24.59         25.39         5.33 o                         
  11   3 -12         68.92         73.62         8.51 o                         
  12   3 -12         10.65         12.96         9.22 o                         
  13   3 -12         30.64         26.53         5.66 o                         
  14   3 -12         37.87         39.14         5.99 o                         
   0   4 -12        394.43        427.33        21.49 o                         
   1   4 -12        954.16        970.54        16.78 o                         
   2   4 -12         72.74         76.80         5.89 o                         
   3   4 -12         98.39         98.77         6.25 o                         
   4   4 -12        246.53        234.16         9.18 o                         
   5   4 -12        263.52        265.56        10.16 o                         
   6   4 -12         29.61         28.81         5.49 o                         
   7   4 -12         74.88         73.12         6.61 o                         
   8   4 -12         68.46         73.30         8.74 o                         
   9   4 -12        348.38        357.22        12.17 o                         
  10   4 -12        707.14        649.04        17.32 o                         
  11   4 -12        139.70        133.46         8.39 o                         
  12   4 -12         39.15         34.15         4.71 o                         
   0   5 -12         14.33         13.24         5.54 o                         
   1   5 -12        164.31        156.47         7.39 o                         
   2   5 -12         75.85         62.81         6.08 o                         
   3   5 -12        702.99        704.52        15.36 o                         
   4   5 -12        161.98        161.47         8.33 o                         
   5   5 -12         83.25         82.85         5.99 o                         
   6   5 -12        304.02        315.69        14.06 o                         
   7   5 -12         73.60         65.08         5.99 o                         
   8   5 -12         19.29         25.20         4.33 o                         
   2   0 -11      10422.90      10325.74       208.42 o                         
   4   0 -11       5806.45       5728.90       135.40 o                         
   6   0 -11       5435.62       5520.51       129.26 o                         
   8   0 -11       1228.71       1164.15        74.18 o                         
  10   0 -11        682.39        708.83        24.50 o                         
  12   0 -11         10.89         12.16         8.49 o                         
  14   0 -11         12.17          5.24         9.24 o                         
  16   0 -11        417.16        428.24        31.59 o                         
   1   1 -11         15.15         16.34         9.62 o                         
   2   1 -11       1462.44       1458.60        49.95 o                         
   3   1 -11       1381.78       1379.41        36.07 o                         
   4   1 -11       2075.97       2119.79        44.17 o                         
   5   1 -11        503.06        527.95        34.63 o                         
   6   1 -11        138.34        160.12        24.16 o                         
   7   1 -11        815.08        812.63        28.21 o                         
   8   1 -11         14.33         12.22         5.81 o                         
   9   1 -11        165.38        178.02         9.16 o                         
  10   1 -11         22.94         17.08         5.18 o                         
  11   1 -11        314.47        308.41        12.39 o                         
  12   1 -11         50.40         49.69         6.88 o                         
  13   1 -11         87.70         83.24         8.66 o                         
  14   1 -11         15.25          7.55         7.23 o                         
  15   1 -11        547.85        513.00        19.02 o                         
  16   1 -11        341.67        335.08        16.16 o                         
  17   1 -11         35.37         35.60         9.15 o                         
   1   2 -11        133.42        101.72        12.67 o                         
   2   2 -11        203.31        225.86        25.42 o                         
   3   2 -11        749.17        795.79        16.09 o                         
   4   2 -11        863.16        854.79        16.13 o                         
   5   2 -11        158.31        174.90        13.42 o                         
   6   2 -11        365.62        341.34        14.12 o                         
   7   2 -11        713.95        722.79        19.01 o                         
   8   2 -11       1824.06       1836.57        29.09 o                         
   9   2 -11        334.02        370.59        10.45 o                         
  10   2 -11        309.35        323.32        11.02 o                         
  11   2 -11        228.69        206.17        13.86 o                         
  12   2 -11        129.03        143.59        11.02 o                         
  13   2 -11         84.08         98.06         7.45 o                         
  14   2 -11          6.19          8.46         5.93 o                         
  15   2 -11         56.48         48.88         8.65 o                         
  16   2 -11         39.70         39.28         8.47 o                         
   1   3 -11        351.16        348.56         9.97 o                         
   2   3 -11        127.91        147.72         9.26 o                         
   3   3 -11        164.00        182.93         8.92 o                         
   4   3 -11        107.64        128.77        10.20 o                         
   5   3 -11         66.65         56.50         7.10 o                         
   6   3 -11         77.67         83.22         5.90 o                         
   7   3 -11        708.98        691.94        15.62 o                         
   8   3 -11       3324.29       3359.38        43.35 o                         
   9   3 -11        641.71        585.91        12.98 o                         
  10   3 -11        408.07        436.97        12.59 o                         
  11   3 -11        115.86        106.08         9.62 o                         
  12   3 -11         13.98         18.89         8.91 o                         
  13   3 -11         38.22         28.65         6.45 o                         
  14   3 -11        114.76        113.61         9.36 o                         
   1   4 -11        624.01        632.11        13.11 o                         
   2   4 -11         56.30         50.63         5.59 o                         
   3   4 -11         36.65         39.02         4.96 o                         
   4   4 -11         73.11         77.16         5.69 o                         
   5   4 -11        104.75        105.91         6.90 o                         
   6   4 -11         67.39         59.34         7.66 o                         
   7   4 -11        363.42        359.00        16.35 o                         
   8   4 -11        343.26        318.20        15.12 o                         
   9   4 -11        233.21        244.49        12.20 o                         
  10   4 -11        626.60        623.13        28.67 o                         
  11   4 -11        579.36        538.84        19.16 o                         
  12   4 -11        133.15        115.18        19.32 o                         
   1   5 -11         49.70         57.14        10.51 o                         
   2   5 -11        261.82        268.37         8.43 o                         
   3   5 -11        359.03        377.13        16.46 o                         
   4   5 -11         55.78         49.76         5.40 o                         
   5   5 -11         22.06         14.21         4.91 o                         
   6   5 -11         21.44         11.44         5.64 o                         
   7   5 -11         27.09         35.88         5.26 o                         
   8   5 -11        258.34        273.04        10.08 o                         
   0   0 -10        468.59        443.77        87.80 o                         
   2   0 -10      19808.28      18979.26       409.15 o                         
   4   0 -10       5441.05       5640.10       131.15 o                         
   6   0 -10        309.11        244.54        15.88 o                         
   8   0 -10        400.48        394.84        21.79 o                         
  10   0 -10         85.01         99.89        11.54 o                         
  12   0 -10        452.36        452.24        21.54 o                         
  14   0 -10        776.26        775.20        27.79 o                         
  16   0 -10        109.74        118.53        16.01 o                         
   0   1 -10       3490.54       3379.79       198.60 o                         
   1   1 -10        235.61        260.29        18.72 o                         
   2   1 -10        702.51        664.70        35.33 o                         
   3   1 -10        147.60        125.75        12.84 o                         
   4   1 -10        870.70        865.26        25.87 o                         
   5   1 -10         64.20         86.91         9.28 o                         
   6   1 -10          3.36         17.74        12.13 o                         
   7   1 -10       1710.56       1728.00        29.13 o                         
   8   1 -10         18.86         22.67         6.98 o                         
   9   1 -10        537.23        548.45        13.05 o                         
  10   1 -10        345.50        369.91        18.24 o                         
  11   1 -10         70.79         63.70         7.41 o                         
  12   1 -10        430.84        444.52        15.69 o                         
  13   1 -10        541.94        556.37        33.27 o                         
  14   1 -10        266.99        286.16        16.73 o                         
  15   1 -10        346.37        324.77        15.56 o                         
  16   1 -10        401.49        418.25        17.43 o                         
  17   1 -10         11.74         24.12         9.85 o                         
   0   2 -10        937.64        869.16        65.49 o                         
   1   2 -10       1555.06       1516.78        50.62 o                         
   2   2 -10        583.48        621.05        45.21 o                         
   3   2 -10       1109.60       1181.25        43.91 o                         
   4   2 -10         90.54         94.22         8.24 o                         
   5   2 -10       1626.20       1622.96        23.04 o                         
   6   2 -10       3672.27       3692.47        46.35 o                         
   7   2 -10       1083.38       1108.64        18.83 o                         
   8   2 -10        315.13        307.18         9.39 o                         
   9   2 -10        685.10        708.99        13.80 o                         
  10   2 -10        406.75        399.45        11.86 o                         
  11   2 -10         30.25         28.59         5.35 o                         
  12   2 -10         70.26         83.10         8.46 o                         
  13   2 -10         45.62         49.86         6.01 o                         
  14   2 -10       1064.01       1104.97        22.84 o                         
  15   2 -10        103.64        133.86         8.98 o                         
  16   2 -10         29.82         16.46        10.91 o                         
   0   3 -10        710.08        757.23        20.51 o                         
   1   3 -10        305.15        334.28         9.77 o                         
   2   3 -10        161.22        183.12         9.66 o                         
   3   3 -10          4.66          2.53         3.99 o                         
   4   3 -10         19.95         21.60         4.69 o                         
   5   3 -10        147.88        172.22        10.61 o                         
   6   3 -10        189.55        193.09         7.78 o                         
   7   3 -10        390.65        385.21        11.82 o                         
   8   3 -10        836.79        837.01        16.83 o                         
   9   3 -10       2463.29       2351.13        30.78 o                         
  10   3 -10         11.35         12.31         6.06 o                         
  11   3 -10          3.68          1.86         5.06 o                         
  12   3 -10        272.51        257.38        11.34 o                         
  13   3 -10        166.02        172.62         8.57 o                         
  14   3 -10        122.16        126.07         6.81 o                         
  15   3 -10          1.28          4.30         5.28 o                         
   0   4 -10        834.82        848.51        22.21 o                         
   1   4 -10        540.01        545.78        12.36 o                         
   2   4 -10        234.19        237.18        12.68 o                         
   3   4 -10         86.77         90.78         6.02 o                         
   4   4 -10        319.00        324.47        10.30 o                         
   5   4 -10        154.12        144.63         8.57 o                         
   6   4 -10         57.29         50.33        10.18 o                         
   7   4 -10         31.29         33.23         5.83 o                         
   8   4 -10        214.58        224.33        19.45 o                         
   9   4 -10        334.85        287.40        16.59 o                         
  10   4 -10        264.81        257.61        15.52 o                         
  11   4 -10        695.71        678.52        23.34 o                         
  12   4 -10         12.94          8.46        19.96 o                         
   0   5 -10        229.89        244.84        12.99 o                         
   1   5 -10        318.79        328.60        12.64 o                         
   2   5 -10        394.72        386.67        13.57 o                         
   3   5 -10       1020.68       1049.80        19.77 o                         
   4   5 -10         31.42         30.84         5.10 o                         
   5   5 -10        361.28        362.19        10.63 o                         
   6   5 -10         50.66         31.53         5.90 o                         
   7   5 -10         99.74         85.55         7.80 o                         
   8   5 -10        183.90        175.61         9.05 o                         
   2   0  -9       8051.99       7695.29       181.17 o                         
   4   0  -9        572.32        572.89        41.24 o                         
   6   0  -9         64.42         65.77        25.76 o                         
   8   0  -9       6395.46       6792.42       132.81 o                         
  10   0  -9        702.07        736.60        24.02 o                         
  12   0  -9        415.48        466.44        22.31 o                         
  14   0  -9       2832.37       2774.71        60.43 o                         
  16   0  -9        164.41        181.69        15.65 o                         
   1   1  -9        627.12        615.85        27.76 o                         
   2   1  -9         78.72         77.78        19.86 o                         
   3   1  -9        816.75        797.65        27.28 o                         
   4   1  -9       1441.33       1510.31        38.01 o                         
   5   1  -9       1657.79       1691.92        33.89 o                         
   6   1  -9        320.83        303.76        14.18 o                         
   7   1  -9        516.36        521.19        14.62 o                         
   8   1  -9         16.27         14.58         4.22 o                         
   9   1  -9        130.18        137.70         7.57 o                         
  10   1  -9         16.97         16.35         4.30 o                         
  11   1  -9        440.61        421.26        17.59 o                         
  12   1  -9         90.35        104.18         9.89 o                         
  13   1  -9        642.45        620.58        15.93 o                         
  14   1  -9        122.33        133.43        11.10 o                         
  15   1  -9          3.16         -5.93         6.87 o                         
  16   1  -9         61.52         58.67         9.35 o                         
  17   1  -9         13.80         16.53        11.21 o                         
   1   2  -9        384.00        398.61        20.69 o                         
   2   2  -9        114.77        116.90        11.81 o                         
   3   2  -9        153.16        147.52        12.33 o                         
   4   2  -9       1487.03       1510.51        26.62 o                         
   5   2  -9       2787.28       2847.54        43.28 o                         
   6   2  -9       1595.21       1542.94        21.24 o                         
   7   2  -9       1500.23       1572.22        23.57 o                         
   8   2  -9         27.00         15.64         3.95 o                         
   9   2  -9        901.09        917.25        16.82 o                         
  10   2  -9        890.95        899.02        21.23 o                         
  11   2  -9       1090.42       1041.70        19.28 o                         
  12   2  -9        206.43        223.85        11.31 o                         
  13   2  -9         22.51         19.87         5.98 o                         
  14   2  -9         37.09         47.45        10.42 o                         
  15   2  -9        133.92        133.68        14.15 o                         
  16   2  -9         17.20         10.87         8.84 o                         
   1   3  -9        259.88        270.92         9.01 o                         
   2   3  -9        951.93        975.72        17.78 o                         
   3   3  -9        227.89        225.86         7.67 o                         
   4   3  -9        126.08        147.39         6.35 o                         
   5   3  -9         67.79         67.16         8.89 o                         
   6   3  -9         34.02         35.63         4.65 o                         
   7   3  -9         19.38         25.23         5.32 o                         
   8   3  -9        208.86        183.44         8.04 o                         
   9   3  -9        929.71        950.39        16.76 o                         
  10   3  -9         54.32         49.70         6.82 o                         
  11   3  -9        145.73        148.24        13.27 o                         
  12   3  -9        465.05        439.09        15.24 o                         
  13   3  -9         87.21         81.96         7.31 o                         
  14   3  -9         17.11         17.73         4.98 o                         
  15   3  -9        101.06         91.70         9.88 o                         
   1   4  -9        191.43        197.16         8.18 o                         
   2   4  -9        453.58        453.43        12.23 o                         
   3   4  -9        327.15        330.16        10.38 o                         
   4   4  -9        131.25        128.43         7.55 o                         
   5   4  -9        525.00        509.67        19.07 o                         
   6   4  -9        313.86        314.42        11.91 o                         
   7   4  -9        420.08        415.25        18.33 o                         
   8   4  -9        108.25         92.05         9.27 o                         
   9   4  -9        171.90        153.20         9.00 o                         
  10   4  -9        311.19        299.27        11.58 o                         
  11   4  -9         13.67         13.79         5.11 o                         
  12   4  -9          0.33          5.23         4.45 o                         
   1   5  -9        383.25        385.72        11.17 o                         
   2   5  -9         18.21         21.25         7.42 o                         
   3   5  -9        180.09        180.88         8.40 o                         
   4   5  -9         58.57         54.81         5.74 o                         
   5   5  -9        483.68        523.95        15.10 o                         
   6   5  -9         18.78         17.08         5.59 o                         
   7   5  -9         56.59         61.17         7.66 o                         
   8   5  -9        151.41        140.90         8.02 o                         
   9   5  -9        131.02        125.69         6.97 o                         
   0   0  -8        230.46        305.11        73.88 o                         
   2   0  -8       9320.00       8877.25       202.52 o                         
   4   0  -8       1682.01       1641.59        56.38 o                         
   6   0  -8        134.14        136.34        11.39 o                         
   8   0  -8        217.24        193.43        22.75 o                         
  10   0  -8       1006.19       1002.34        28.22 o                         
  12   0  -8        432.53        439.21        23.66 o                         
  14   0  -8        209.50        226.28        20.27 o                         
  16   0  -8       1378.13       1425.00        88.32 o                         
   0   1  -8        196.53        162.17        25.97 o                         
   1   1  -8         80.23         80.86         9.17 o                         
   2   1  -8       3914.11       3799.35        71.77 o                         
   3   1  -8       5782.68       5564.64        89.58 o                         
   4   1  -8       2944.19       2928.45        50.02 o                         
   5   1  -8       6059.38       6127.64        89.18 o                         
   6   1  -8        326.58        350.32        13.94 o                         
   7   1  -8        176.98        197.05         8.21 o                         
   8   1  -8         26.51         25.71         7.09 o                         
   9   1  -8         38.07         41.59         5.49 o                         
  10   1  -8        106.78        132.64        11.55 o                         
  11   1  -8        177.66        165.19         9.90 o                         
  12   1  -8         35.05         45.06         6.06 o                         
  13   1  -8       1192.95       1171.93        21.47 o                         
  14   1  -8        398.45        383.22        18.58 o                         
  15   1  -8        237.50        252.19        14.78 o                         
  16   1  -8         22.27         27.57         8.73 o                         
  17   1  -8        121.89        111.70        11.28 o                         
   0   2  -8        150.28        118.88        22.22 o                         
   1   2  -8        370.89        376.35        15.58 o                         
   2   2  -8        124.72        101.76         9.14 o                         
   3   2  -8        823.55        804.39        19.22 o                         
   4   2  -8       5681.93       6147.00       243.59 o                         
   5   2  -8        443.67        446.60        10.78 o                         
   6   2  -8       3989.43       4009.77        45.61 o                         
   7   2  -8       1488.36       1564.11        22.45 o                         
   8   2  -8        263.91        275.59         8.95 o                         
   9   2  -8        274.13        265.36         9.47 o                         
  10   2  -8       2383.35       2446.87        34.57 o                         
  11   2  -8        141.57        148.60        11.66 o                         
  12   2  -8         67.99         65.98         8.87 o                         
  13   2  -8         70.78         78.71        11.24 o                         
  14   2  -8        327.96        365.31        28.23 o                         
  15   2  -8        210.43        230.47        10.77 o                         
  16   2  -8        108.17         89.65        10.39 o                         
   0   3  -8       3370.44       3381.23        59.84 o                         
   1   3  -8        687.54        714.85        13.60 o                         
   2   3  -8        769.42        765.11        14.85 o                         
   3   3  -8        108.15        127.31         7.79 o                         
   4   3  -8        203.07        221.34         9.75 o                         
   5   3  -8         32.40         34.59         4.54 o                         
   6   3  -8        136.60        136.09         6.51 o                         
   7   3  -8        489.49        511.65        15.64 o                         
   8   3  -8       2176.53       2284.28        30.76 o                         
   9   3  -8       1022.73       1055.34        18.62 o                         
  10   3  -8       1774.98       1685.78        31.97 o                         
  11   3  -8         45.49         48.92         6.04 o                         
  12   3  -8         82.72         75.88         9.66 o                         
  13   3  -8         56.35         56.34        12.87 o                         
  14   3  -8        345.06        345.65        11.87 o                         
  15   3  -8         73.19         73.93         7.05 o                         
   0   4  -8       2606.84       2512.63        46.76 o                         
   1   4  -8        199.80        214.20         8.27 o                         
   2   4  -8         31.79         24.00         6.56 o                         
   3   4  -8       1101.17       1096.04        18.90 o                         
   4   4  -8         70.91         67.47        10.87 o                         
   5   4  -8        886.86        889.60        26.08 o                         
   6   4  -8         38.65         42.11         5.73 o                         
   7   4  -8        291.89        320.38        11.34 o                         
   8   4  -8        197.08        190.21        10.48 o                         
   9   4  -8          3.47          1.15         5.09 o                         
  10   4  -8        382.81        364.59        12.72 o                         
  11   4  -8        303.17        310.79        17.46 o                         
  12   4  -8         82.79         70.21         5.98 o                         
  13   4  -8          9.55         10.70         4.48 o                         
   0   5  -8        299.04        317.60        19.00 o                         
   1   5  -8        279.07        317.68        20.15 o                         
   2   5  -8        129.45        122.28         7.30 o                         
   3   5  -8        558.40        574.70        19.74 o                         
   4   5  -8         78.94         88.93        10.14 o                         
   5   5  -8        232.39        223.08        10.82 o                         
   6   5  -8        165.31        144.37        10.20 o                         
   7   5  -8         53.71         71.27         7.46 o                         
   8   5  -8         71.90         68.29         6.12 o                         
   9   5  -8         51.92         56.13         5.18 o                         
   2   0  -7       9827.94       9116.63       174.16 o                         
   4   0  -7        185.72        177.17        18.17 o                         
   6   0  -7         25.48         41.11         8.13 o                         
   8   0  -7       1619.90       1628.62        44.19 o                         
  10   0  -7         25.52         31.18         9.62 o                         
  12   0  -7        791.09        824.19        40.39 o                         
  14   0  -7       1105.72       1133.59        33.71 o                         
  16   0  -7       3588.02       3605.45        72.60 o                         
   1   1  -7       2083.12       1896.94        63.49 o                         
   2   1  -7        222.35        204.47        19.19 o                         
   3   1  -7        761.34        710.59        29.20 o                         
   4   1  -7       4277.68       4212.76        67.80 o                         
   5   1  -7       5232.93       5242.38        71.98 o                         
   6   1  -7       2483.89       2724.49        45.76 o                         
   7   1  -7         89.50         87.10         7.40 o                         
   8   1  -7       1175.54       1172.41        19.23 o                         
   9   1  -7         55.35         53.34         5.70 o                         
  10   1  -7         70.38         72.98         5.81 o                         
  11   1  -7        167.56        148.75         7.36 o                         
  12   1  -7        528.73        536.17        16.19 o                         
  13   1  -7         44.44         47.27         6.35 o                         
  14   1  -7        158.61        158.74         8.58 o                         
  15   1  -7         76.26         89.05        10.54 o                         
  16   1  -7         42.35         50.82         8.38 o                         
  17   1  -7        161.43        177.93        11.73 o                         
   1   2  -7        910.90        879.22        23.47 o                         
   2   2  -7       1617.57       1573.70        34.48 o                         
   3   2  -7       2449.72       2451.51        37.47 o                         
   4   2  -7       1963.92       1980.00        32.57 o                         
   5   2  -7        673.13        708.16        15.88 o                         
   6   2  -7       1185.16       1215.93        18.91 o                         
   7   2  -7         18.52         23.77         4.30 o                         
   8   2  -7         12.72         15.70         4.12 o                         
   9   2  -7        186.60        171.27         8.49 o                         
  10   2  -7         56.42         62.59         5.90 o                         
  11   2  -7        995.20       1007.47        18.62 o                         
  12   2  -7          3.47          2.40         4.83 o                         
  13   2  -7         41.51         41.07         6.14 o                         
  14   2  -7         67.07         54.65         6.14 o                         
  15   2  -7         45.66         55.91        12.07 o                         
  16   2  -7          9.05          7.23         8.33 o                         
   1   3  -7        320.53        305.37         9.19 o                         
   2   3  -7        995.28       1018.24        16.21 o                         
   3   3  -7        211.97        228.69         8.67 o                         
   4   3  -7         48.26         48.05         6.41 o                         
   5   3  -7        382.19        389.40        15.09 o                         
   6   3  -7        396.89        406.70        10.23 o                         
   7   3  -7        787.77        851.32        16.02 o                         
   8   3  -7       1046.21       1097.23        18.96 o                         
   9   3  -7        364.31        360.07        10.62 o                         
  10   3  -7        669.01        643.05        15.00 o                         
  11   3  -7         32.22         28.60         5.73 o                         
  12   3  -7         57.53         66.62         8.64 o                         
  13   3  -7         54.28         44.78         7.34 o                         
  14   3  -7         59.60         74.79         6.44 o                         
  15   3  -7          2.04          0.77         5.31 o                         
   1   4  -7        480.58        486.05        15.76 o                         
   2   4  -7        152.15        161.51         8.05 o                         
   3   4  -7        349.06        348.25        10.66 o                         
   4   4  -7         71.54         57.10         8.63 o                         
   5   4  -7        346.59        355.88        16.80 o                         
   6   4  -7       1652.59       1645.52        25.37 o                         
   7   4  -7        182.12        186.78         8.75 o                         
   8   4  -7         70.12         57.23         5.91 o                         
   9   4  -7         18.05         24.86        10.05 o                         
  10   4  -7        113.82        100.10         7.91 o                         
  11   4  -7        330.43        348.19        12.09 o                         
  12   4  -7         51.12         57.87         6.07 o                         
  13   4  -7         57.81         65.41         7.19 o                         
   1   5  -7        142.49        136.35        47.79 o                         
   2   5  -7        165.02        145.08        27.13 o                         
   3   5  -7        815.73        795.64        17.04 o                         
   4   5  -7        746.70        797.96        16.77 o                         
   5   5  -7        144.24        141.63         9.04 o                         
   6   5  -7         66.37         62.08         5.76 o                         
   7   5  -7        445.68        434.84        20.99 o                         
   8   5  -7         25.18         20.77         4.82 o                         
   9   5  -7         72.27         82.61         6.26 o                         
   0   0  -6      27626.12      26776.51       778.91 o                         
   2   0  -6      54018.69      52143.70      1423.68 o                         
   4   0  -6      10413.98      10059.26       225.63 o                         
   6   0  -6        362.69        437.38        59.43 o                         
   8   0  -6       1740.94       1953.33        70.80 o                         
  10   0  -6        725.03        733.52        23.11 o                         
  12   0  -6        440.92        463.55        20.95 o                         
  14   0  -6         75.23         68.32        16.10 o                         
  16   0  -6        281.40        290.14        24.71 o                         
  18   0  -6        272.80        315.28        33.19 o                         
   0   1  -6        239.29        235.95        14.53 o                         
   1   1  -6       1771.29       1615.32        61.22 o                         
   2   1  -6      10319.54       9658.37       112.57 o                         
   3   1  -6       4279.10       4230.19        67.54 o                         
   4   1  -6        296.37        326.14        14.94 o                         
   5   1  -6        663.96        626.67        16.70 o                         
   6   1  -6        902.36        891.63        21.70 o                         
   7   1  -6         14.83         24.82         7.90 o                         
   8   1  -6        303.74        330.69        12.54 o                         
   9   1  -6         12.29         17.39         4.84 o                         
  10   1  -6        115.45        118.96         6.23 o                         
  11   1  -6         26.68         31.98         5.34 o                         
  12   1  -6        276.42        279.37         9.93 o                         
  13   1  -6        443.93        432.49        13.28 o                         
  14   1  -6       1277.58       1284.86        22.33 o                         
  15   1  -6         60.45         61.62         7.86 o                         
  16   1  -6        173.46        190.29        10.49 o                         
  17   1  -6        137.00        155.41        11.47 o                         
   0   2  -6       5762.03       5903.25        94.65 o                         
   1   2  -6         13.18         13.75         5.22 o                         
   2   2  -6        148.03        178.76         9.87 o                         
   3   2  -6       2072.59       2112.20        41.35 o                         
   4   2  -6        169.56        194.17        10.80 o                         
   5   2  -6       1736.33       1685.70        26.34 o                         
   6   2  -6        741.96        773.93        15.79 o                         
   7   2  -6        135.01        148.21         8.47 o                         
   8   2  -6       1189.99       1241.32        17.82 o                         
   9   2  -6        340.81        348.02         9.80 o                         
  10   2  -6         80.89         69.57         5.94 o                         
  11   2  -6         32.34         41.13         5.51 o                         
  12   2  -6        553.01        552.20        14.24 o                         
  13   2  -6        175.49        165.05         9.61 o                         
  14   2  -6        308.81        307.24        13.48 o                         
  15   2  -6        797.59        800.82        19.13 o                         
  16   2  -6        543.89        554.21        22.86 o                         
  17   2  -6        128.83         95.83        12.31 o                         
   0   3  -6        938.79        939.17        23.14 o                         
   1   3  -6        290.87        324.51        10.26 o                         
   2   3  -6        345.38        382.79        10.56 o                         
   3   3  -6        143.68        143.14         7.04 o                         
   4   3  -6       1200.59       1191.20        17.29 o                         
   5   3  -6        118.06        109.02         6.17 o                         
   6   3  -6        115.39        111.82         9.47 o                         
   7   3  -6        275.42        285.97        11.20 o                         
   8   3  -6        113.85        124.95         6.71 o                         
   9   3  -6        178.73        193.63         8.34 o                         
  10   3  -6        122.93        100.71         7.96 o                         
  11   3  -6        190.04        199.60         9.25 o                         
  12   3  -6         46.78         47.13         6.38 o                         
  13   3  -6        118.57        108.03         7.53 o                         
  14   3  -6        118.11        102.99         8.96 o                         
  15   3  -6        212.13        193.87        15.00 o                         
   0   4  -6       1075.36       1089.69        25.11 o                         
   1   4  -6         64.32         67.86         6.14 o                         
   2   4  -6        156.67        171.66         8.04 o                         
   3   4  -6        538.16        547.42        12.82 o                         
   4   4  -6        204.10        206.19         8.54 o                         
   5   4  -6        283.74        300.96        10.66 o                         
   6   4  -6        635.48        609.22        14.24 o                         
   7   4  -6        195.45        205.87        15.38 o                         
   8   4  -6         70.38         65.64         6.03 o                         
   9   4  -6         29.02         19.26         5.72 o                         
  10   4  -6         22.64         14.05        13.91 o                         
  11   4  -6         51.75         51.60         6.09 o                         
  12   4  -6        183.85        197.41         9.69 o                         
  13   4  -6         39.66         48.88         4.99 o                         
   1   5  -6        263.25        265.72        86.44 o                         
   2   5  -6        139.98         85.10        62.37 o                         
   3   5  -6        124.65        150.34        11.13 o                         
   4   5  -6        146.85        158.66        10.10 o                         
   5   5  -6        342.79        327.36        12.52 o                         
   6   5  -6         65.59         64.20         8.82 o                         
   7   5  -6         30.16         15.36         6.57 o                         
   8   5  -6        244.64        246.27        10.43 o                         
   9   5  -6         58.90         61.61         5.84 o                         
   2   0  -5        189.67        195.17        20.37 o                         
   4   0  -5        149.03        158.64        14.01 o                         
   6   0  -5       5244.06       5295.22        89.06 o                         
   8   0  -5        304.75        287.86        30.48 o                         
  10   0  -5        597.93        589.52        22.52 o                         
  12   0  -5        107.39        101.89        11.21 o                         
  14   0  -5        282.69        338.87        24.84 o                         
  16   0  -5         63.89         79.70        12.48 o                         
  18   0  -5        609.16        569.04        29.45 o                         
   1   1  -5        478.50        447.11        11.41 o                         
   2   1  -5       3836.54       3681.24        54.28 o                         
   3   1  -5      10835.97      10358.71       142.81 o                         
   4   1  -5       1414.99       1365.79        27.43 o                         
   5   1  -5        381.42        404.02        13.43 o                         
   6   1  -5         72.05         79.76         7.76 o                         
   7   1  -5        300.09        334.73        26.39 o                         
   8   1  -5       1070.86       1127.53        20.41 o                         
   9   1  -5          0.45         -2.43         3.73 o                         
  10   1  -5        320.42        334.04         9.70 o                         
  11   1  -5         69.24         71.19         5.47 o                         
  12   1  -5          8.90          5.13         5.11 o                         
  13   1  -5       1081.32       1075.03        19.93 o                         
  14   1  -5        298.97        297.95        15.96 o                         
  15   1  -5        171.39        162.71        11.39 o                         
  16   1  -5        545.95        551.62        16.45 o                         
  17   1  -5        356.58        353.66        19.47 o                         
   1   2  -5       1072.86       1059.56        15.92 o                         
   2   2  -5          2.16          3.94         4.30 o                         
   3   2  -5       1344.93       1317.67        22.87 o                         
   4   2  -5        725.46        684.19        16.74 o                         
   5   2  -5       1526.16       1566.67        29.20 o                         
   6   2  -5       3536.75       3527.26        41.64 o                         
   7   2  -5        388.78        402.41        10.32 o                         
   8   2  -5        651.63        674.70        12.70 o                         
   9   2  -5        363.83        357.38         9.71 o                         
  10   2  -5       1183.56       1118.57        17.96 o                         
  11   2  -5        325.59        327.65        10.78 o                         
  12   2  -5        748.64        709.18        16.19 o                         
  13   2  -5         13.38          9.69         4.94 o                         
  14   2  -5         36.48         24.08         9.62 o                         
  15   2  -5        145.29        132.92        12.18 o                         
  16   2  -5        127.63        106.85        14.72 o                         
  17   2  -5        112.01         94.26         9.37 o                         
   1   3  -5       1228.33       1195.35        17.15 o                         
   2   3  -5        225.73        238.49         8.70 o                         
   3   3  -5        557.01        561.45        11.27 o                         
   4   3  -5        519.70        554.38        10.91 o                         
   5   3  -5        271.30        278.15         8.66 o                         
   6   3  -5       1683.67       1782.84        26.96 o                         
   7   3  -5        300.85        316.83        11.83 o                         
   8   3  -5       3950.81       3929.61        45.45 o                         
   9   3  -5        336.34        324.26        10.09 o                         
  10   3  -5        667.43        651.23        15.02 o                         
  11   3  -5          7.23         18.79         5.61 o                         
  12   3  -5         10.93          4.61         5.30 o                         
  13   3  -5        162.64        153.88        12.01 o                         
  14   3  -5         85.65         86.88         7.33 o                         
  15   3  -5         68.45         57.15         6.03 o                         
   1   4  -5        547.41        544.35        23.23 o                         
   2   4  -5        233.41        228.26         9.16 o                         
   3   4  -5        136.71        148.87        12.85 o                         
   4   4  -5         46.28         42.61         6.06 o                         
   5   4  -5        916.01        916.08        16.82 o                         
   6   4  -5        675.14        673.30        14.50 o                         
   7   4  -5        410.38        384.59        11.55 o                         
   8   4  -5         12.46         19.49         4.85 o                         
   9   4  -5        170.42        130.82        13.31 o                         
  10   4  -5        159.90        114.59        19.96 o                         
  11   4  -5        131.98        124.20         8.09 o                         
  12   4  -5         12.37         11.06         5.43 o                         
  13   4  -5         20.46         17.47         4.40 o                         
   1   5  -5        200.22        136.28        59.36 o                         
   2   5  -5        355.95        351.68        21.95 o                         
   3   5  -5        107.75        111.67        10.27 o                         
   4   5  -5        432.22        440.05        15.53 o                         
   5   5  -5         13.51         16.43         5.41 o                         
   6   5  -5         65.32         64.13         7.73 o                         
   7   5  -5         94.92         84.10         8.02 o                         
   8   5  -5         23.52         21.28         5.20 o                         
   9   5  -5        172.55        185.92         9.40 o                         
   0   0  -4       6345.19       6148.67       214.68 o                         
   2   0  -4       2097.16       1981.15        65.85 o                         
   4   0  -4      12397.34      11717.02       202.63 o                         
   6   0  -4          8.46         19.01         5.94 o                         
   8   0  -4        145.16        156.86        12.50 o                         
  10   0  -4         53.37         43.58        11.56 o                         
  12   0  -4          0.01         -2.77         6.64 o                         
  14   0  -4         32.76         27.15        16.33 o                         
  16   0  -4        112.09        137.74        13.65 o                         
  18   0  -4         27.03         31.59        13.38 o                         
   0   1  -4      10488.90      10194.19       172.27 o                         
   1   1  -4        656.45        580.21        12.08 o                         
   2   1  -4       2630.38       2592.43        42.56 o                         
   3   1  -4       1362.52       1286.32        31.93 o                         
   4   1  -4       4657.50       4634.38        65.90 o                         
   5   1  -4        499.48        509.84        14.88 o                         
   6   1  -4       1566.09       1585.62        30.41 o                         
   7   1  -4       1040.00       1052.18        22.46 o                         
   8   1  -4         20.28         14.68         4.36 o                         
   9   1  -4          0.25         -2.58         3.40 o                         
  10   1  -4        205.75        216.62         8.14 o                         
  11   1  -4        229.72        246.52         9.02 o                         
  12   1  -4        160.24        185.16         8.22 o                         
  13   1  -4        524.72        532.04        14.83 o                         
  14   1  -4         41.11         28.20         9.26 o                         
  15   1  -4        566.69        549.15        23.19 o                         
  16   1  -4        140.14        159.53        19.49 o                         
  17   1  -4        381.57        394.37        16.14 o                         
   0   2  -4        903.47        952.32        43.90 o                         
   1   2  -4       1520.62       1440.50        23.59 o                         
   2   2  -4        303.66        290.70        21.01 o                         
   3   2  -4        757.08        777.69        18.55 o                         
   4   2  -4       3678.97       3799.06        56.59 o                         
   5   2  -4       3246.98       3328.34        48.18 o                         
   6   2  -4        671.17        651.27        13.54 o                         
   7   2  -4         62.04         67.74         5.97 o                         
   8   2  -4        279.70        269.46         8.42 o                         
   9   2  -4        500.92        505.28        12.16 o                         
  10   2  -4        284.32        284.17        17.45 o                         
  11   2  -4       1017.42        980.57        16.84 o                         
  12   2  -4        392.40        397.93        13.13 o                         
  13   2  -4        185.96        179.29        10.66 o                         
  14   2  -4       1087.86       1027.81        18.65 o                         
  15   2  -4        333.90        331.07        11.80 o                         
  16   2  -4        245.98        268.59        23.53 o                         
  17   2  -4        282.36        270.01        20.32 o                         
   0   3  -4       1719.49       1766.64        37.02 o                         
   1   3  -4        299.84        292.31         9.42 o                         
   2   3  -4        155.61        191.49         7.36 o                         
   3   3  -4       1073.31       1086.16        19.70 o                         
   4   3  -4        374.93        357.87         9.57 o                         
   5   3  -4         93.08         99.77         6.03 o                         
   6   3  -4         39.14         45.87         5.32 o                         
   7   3  -4        515.74        536.56        12.76 o                         
   8   3  -4        110.97        132.41         6.81 o                         
   9   3  -4        430.08        390.40        13.10 o                         
  10   3  -4         83.28         81.15         6.80 o                         
  11   3  -4        104.92         97.62         7.82 o                         
  12   3  -4        100.72         96.47        12.71 o                         
  13   3  -4        424.20        449.23        24.53 o                         
  14   3  -4        402.12        382.31        12.26 o                         
  15   3  -4        284.83        293.99        10.16 o                         
   0   4  -4       1052.31       1070.94        30.26 o                         
   1   4  -4       1255.95       1244.37        26.98 o                         
   2   4  -4        124.05        140.86         9.91 o                         
   3   4  -4        301.59        293.28         9.50 o                         
   4   4  -4        352.49        359.61        11.56 o                         
   5   4  -4        169.03        169.08         7.81 o                         
   6   4  -4        597.94        592.51        13.61 o                         
   7   4  -4        131.94        140.43        12.57 o                         
   8   4  -4        345.45        345.84        11.47 o                         
   9   4  -4          8.26          2.46         6.60 o                         
  10   4  -4         13.10         15.52        15.26 o                         
  11   4  -4        125.11        103.31        15.79 o                         
  12   4  -4        171.34        177.56        10.33 o                         
  13   4  -4         27.08         31.15         5.56 o                         
   0   5  -4        147.69        162.75        25.70 o                         
   1   5  -4        696.45        574.64       186.69 o                         
   2   5  -4        261.30        215.54        65.02 o                         
   3   5  -4       1431.48       1481.55        83.10 o                         
   4   5  -4        685.13        770.99        38.52 o                         
   5   5  -4         89.89         93.74         7.59 o                         
   6   5  -4        207.45        205.96        10.76 o                         
   7   5  -4        149.88        153.22         9.13 o                         
   8   5  -4         13.94         19.55         5.31 o                         
   9   5  -4        114.73        116.03         7.18 o                         
   2   0  -3       9856.19       9218.71       234.45 o                         
   4   0  -3         76.89         98.02        10.51 o                         
   6   0  -3       8188.74       7997.45       163.89 o                         
   8   0  -3       2213.72       2164.39        55.17 o                         
  10   0  -3       9758.29      10319.90       158.30 o                         
  12   0  -3       1371.71       1435.87        36.88 o                         
  14   0  -3         19.39         16.67         8.13 o                         
  16   0  -3       1151.64       1183.12        34.90 o                         
  18   0  -3        557.29        510.26        29.71 o                         
   1   1  -3       1168.07       1097.85        17.07 o                         
   2   1  -3       7936.55       7679.17        93.69 o                         
   3   1  -3       7003.70       6850.99       111.39 o                         
   4   1  -3       2178.52       2189.86        41.00 o                         
   5   1  -3        303.22        291.25        22.22 o                         
   6   1  -3         53.83         60.63         9.50 o                         
   7   1  -3        259.35        273.48        11.80 o                         
   8   1  -3         64.05         59.08         5.81 o                         
   9   1  -3        106.77        117.02         8.66 o                         
  10   1  -3        881.25        922.35        15.37 o                         
  11   1  -3        155.24        150.51         9.18 o                         
  12   1  -3        124.66        126.60        12.94 o                         
  13   1  -3         61.35         62.11         6.35 o                         
  14   1  -3        193.30        216.85        10.28 o                         
  15   1  -3        413.13        472.03        24.72 o                         
  16   1  -3         10.07         23.77         9.14 o                         
  17   1  -3         37.71         40.49         7.22 o                         
   1   2  -3         46.47         58.13         7.69 o                         
   2   2  -3       1740.38       1802.01        33.61 o                         
   3   2  -3        929.54        930.84        19.17 o                         
   4   2  -3        418.51        433.16        13.07 o                         
   5   2  -3       5035.00       5123.73        66.75 o                         
   6   2  -3       3800.66       3952.12        50.34 o                         
   7   2  -3        264.52        250.98         8.86 o                         
   8   2  -3        126.38        141.16        10.48 o                         
   9   2  -3        132.71        124.44         6.89 o                         
  10   2  -3       1036.17       1001.94        17.78 o                         
  11   2  -3        571.42        557.96        13.11 o                         
  12   2  -3        252.90        267.38         9.63 o                         
  13   2  -3        576.09        591.82        13.74 o                         
  14   2  -3        203.62        206.72         9.27 o                         
  15   2  -3         20.58         12.79         5.26 o                         
  16   2  -3         79.14         79.56        14.02 o                         
  17   2  -3        196.76        209.51        14.78 o                         
   1   3  -3         15.25          9.02         4.31 o                         
   2   3  -3        318.81        326.27        14.44 o                         
   3   3  -3        458.63        503.89        11.78 o                         
   4   3  -3        108.16        127.24         6.59 o                         
   5   3  -3        309.21        328.96        10.59 o                         
   6   3  -3        270.56        298.89        10.82 o                         
   7   3  -3        409.77        428.45        11.57 o                         
   8   3  -3         15.34         13.83         4.41 o                         
   9   3  -3         75.88         73.19         6.69 o                         
  10   3  -3        289.83        296.15        11.01 o                         
  11   3  -3        190.79        180.27        13.53 o                         
  12   3  -3         15.38         11.94         5.21 o                         
  13   3  -3         77.10         71.77         9.88 o                         
  14   3  -3          7.21          7.78         4.85 o                         
  15   3  -3        123.98        129.13         6.90 o                         
   1   4  -3        824.47        845.37        17.49 o                         
   2   4  -3       1059.41       1066.50        17.34 o                         
   3   4  -3        465.48        473.38        10.98 o                         
   4   4  -3        981.27        919.40        18.27 o                         
   5   4  -3        614.23        648.85        13.95 o                         
   6   4  -3        120.29        131.88         9.25 o                         
   7   4  -3         11.28         18.16         7.05 o                         
   8   4  -3        233.98        228.69        10.71 o                         
   9   4  -3         76.03         73.85         6.85 o                         
  10   4  -3         45.39         48.63        12.06 o                         
  11   4  -3        228.02        213.30        10.89 o                         
  12   4  -3         32.80         37.99         6.54 o                         
  13   4  -3        101.25         87.01         6.14 o                         
   1   5  -3        131.31        148.30        14.99 o                         
   2   5  -3        872.16        418.04       252.80 o                         
   3   5  -3        136.87        157.80        12.22 o                         
   4   5  -3        109.68        103.18        22.12 o                         
   5   5  -3        157.69        169.13        11.88 o                         
   6   5  -3         91.80         68.53        14.13 o                         
   7   5  -3          6.59          5.64         5.19 o                         
   8   5  -3         92.10         83.65         7.40 o                         
   9   5  -3         58.75         58.31         5.99 o                         
   0   0  -2       1967.37       1972.62        77.09 o                         
   2   0  -2       2946.51       2773.77        52.78 o                         
   4   0  -2        533.63        528.61        19.80 o                         
   6   0  -2       1175.84       1128.76        36.23 o                         
   8   0  -2       2415.11       2450.78        50.91 o                         
  10   0  -2        270.96        283.18        22.38 o                         
  12   0  -2        210.25        187.60        13.37 o                         
  14   0  -2          2.15          2.85         8.79 o                         
  16   0  -2        171.83        160.00        14.10 o                         
  18   0  -2        240.30        242.19        19.29 o                         
   0   1  -2       3458.97       3230.33        97.98 o                         
   1   1  -2       1501.76       1389.41        20.81 o                         
   2   1  -2      20501.75      19239.53       217.72 o                         
   3   1  -2      11042.84      10672.07       142.14 o                         
   4   1  -2        228.67        215.38        11.94 o                         
   5   1  -2         27.59         20.79         6.53 o                         
   6   1  -2         14.05         22.12         4.29 o                         
   7   1  -2        371.60        374.99        12.60 o                         
   8   1  -2         21.75         37.06         6.87 o                         
   9   1  -2        521.39        540.50        14.62 o                         
  10   1  -2        249.09        252.46         8.98 o                         
  11   1  -2         14.92         19.36         4.15 o                         
  12   1  -2        475.55        507.73        25.10 o                         
  13   1  -2        390.17        409.57        12.39 o                         
  14   1  -2        239.26        247.66        20.61 o                         
  15   1  -2        341.31        364.75        15.63 o                         
  16   1  -2        207.50        233.81        22.63 o                         
  17   1  -2         32.59         32.45         7.30 o                         
  18   1  -2        380.39        408.43        22.49 o                         
   0   2  -2        530.71        624.72        36.41 o                         
   1   2  -2        870.82        876.83        45.51 o                         
   2   2  -2          9.36          7.24         5.01 o                         
   3   2  -2         61.82         62.93         6.43 o                         
   4   2  -2       3369.78       3539.84        50.01 o                         
   5   2  -2       1242.58       1263.98        24.41 o                         
   6   2  -2        116.55        149.83        13.91 o                         
   7   2  -2         44.79         32.06         4.25 o                         
   8   2  -2         60.83         70.59         5.02 o                         
   9   2  -2        313.61        321.34         9.92 o                         
  10   2  -2         84.48         77.73         6.61 o                         
  11   2  -2        314.53        324.70        11.15 o                         
  12   2  -2       1603.51       1598.49        23.07 o                         
  13   2  -2       1370.75       1388.38        22.57 o                         
  14   2  -2         92.20         85.79         7.47 o                         
  15   2  -2         52.33         52.58         6.04 o                         
  16   2  -2        443.65        420.49        20.95 o                         
  17   2  -2         47.88         49.07        10.71 o                         
   0   3  -2        100.23        112.79        17.37 o                         
   1   3  -2         41.42         42.95         6.01 o                         
   2   3  -2       2228.44       2240.63        49.36 o                         
   3   3  -2        300.21        313.32         9.49 o                         
   4   3  -2         11.87         12.88         4.53 o                         
   5   3  -2        397.65        419.28        10.88 o                         
   6   3  -2        210.12        188.13         7.84 o                         
   7   3  -2       1158.03       1178.21        18.34 o                         
   8   3  -2        169.05        177.19         7.85 o                         
   9   3  -2        124.74        126.14         8.14 o                         
  10   3  -2        739.25        745.00        16.88 o                         
  11   3  -2        307.58        327.45        19.60 o                         
  12   3  -2       1118.54       1118.94        22.16 o                         
  13   3  -2         92.40         87.52        10.05 o                         
  14   3  -2        109.26        109.13         9.45 o                         
  15   3  -2        291.58        281.33         9.88 o                         
   0   4  -2         26.75          9.54         6.45 o                         
   1   4  -2        949.18        926.99        17.99 o                         
   2   4  -2        222.79        221.64         8.33 o                         
   3   4  -2        687.39        672.02        14.33 o                         
   4   4  -2        630.86        621.40        19.40 o                         
   5   4  -2        986.23        985.88        17.38 o                         
   6   4  -2        262.46        275.93        10.08 o                         
   7   4  -2         59.47         50.58         6.91 o                         
   8   4  -2          0.06          6.37         5.81 o                         
   9   4  -2        257.39        269.91        12.44 o                         
  10   4  -2         65.59         79.20         9.77 o                         
  11   4  -2         11.08         13.54         5.54 o                         
  12   4  -2         36.73         37.39         8.67 o                         
  13   4  -2        223.75        222.05        10.24 o                         
   2   5  -2        242.01        244.66        18.20 o                         
   3   5  -2        123.88         90.71        29.13 o                         
   4   5  -2        382.45        355.43        25.16 o                         
   5   5  -2        107.44        109.74        20.25 o                         
   6   5  -2        208.94        198.99         9.59 o                         
   7   5  -2        119.31        106.96         8.35 o                         
   8   5  -2         14.96         16.03         6.40 o                         
   9   5  -2         35.63         36.66         8.58 o                         
  10   5  -2          5.74          7.27         3.99 o                         
   2   0  -1       5541.37       4816.53       137.72 o                         
   4   0  -1       9392.24       8582.22       152.38 o                         
   6   0  -1       4991.36       5079.01       106.82 o                         
   8   0  -1        683.78        678.15        22.22 o                         
  10   0  -1        514.12        501.14        20.39 o                         
  12   0  -1        153.38        180.37        15.07 o                         
  14   0  -1         98.38         90.47        12.49 o                         
  16   0  -1         68.70         72.52        11.88 o                         
  18   0  -1        768.75        786.94        31.59 o                         
   1   1  -1       2345.27       2248.11        38.38 o                         
   2   1  -1      26581.92      25526.00       348.46 o                         
   3   1  -1       7301.33       6720.33        93.72 o                         
   4   1  -1         29.69         30.69         8.86 o                         
   5   1  -1        376.24        384.66        21.48 o                         
   6   1  -1        238.32        258.99        14.90 o                         
   7   1  -1       2019.37       2039.31        34.80 o                         
   8   1  -1       1002.66       1068.72        21.36 o                         
   9   1  -1        301.42        327.81         9.17 o                         
  10   1  -1        529.32        556.57        12.17 o                         
  11   1  -1        617.10        638.43        12.61 o                         
  12   1  -1        111.70        118.85         7.89 o                         
  13   1  -1        154.62        164.00        11.29 o                         
  14   1  -1         30.41         43.70         6.59 o                         
  15   1  -1         86.46        104.78         9.04 o                         
  16   1  -1        205.15        210.58        14.52 o                         
  17   1  -1         15.94          7.41         6.66 o                         
  18   1  -1        115.99        111.68        12.95 o                         
   1   2  -1        794.97        791.73        29.67 o                         
   2   2  -1       1451.10       1475.11        36.82 o                         
   3   2  -1         40.66         54.34         8.11 o                         
   4   2  -1        422.77        424.55        12.67 o                         
   5   2  -1       2915.29       3074.01        44.56 o                         
   6   2  -1       1400.09       1381.12        20.78 o                         
   7   2  -1       2037.74       2074.18        39.13 o                         
   8   2  -1       1001.68       1005.88        15.39 o                         
   9   2  -1        360.11        366.22        13.24 o                         
  10   2  -1         58.35         57.98         5.68 o                         
  11   2  -1        127.36        123.88         7.59 o                         
  12   2  -1       1181.98       1139.26        18.63 o                         
  13   2  -1        763.50        774.93        18.70 o                         
  14   2  -1         39.59         25.45         6.63 o                         
  15   2  -1          6.04          7.52         5.12 o                         
  16   2  -1         45.61         30.04        10.03 o                         
  17   2  -1          9.10          7.26         7.98 o                         
   1   3  -1        915.89        874.60        20.44 o                         
   2   3  -1        100.89         98.84         9.25 o                         
   3   3  -1          9.83         11.40         5.05 o                         
   4   3  -1        237.31        254.57         9.25 o                         
   5   3  -1        542.32        592.36        12.38 o                         
   6   3  -1        390.85        389.95        14.01 o                         
   7   3  -1        698.08        704.21        13.33 o                         
   8   3  -1        301.87        297.26        10.70 o                         
   9   3  -1        105.97         96.14         7.12 o                         
  10   3  -1        234.64        239.52        11.06 o                         
  11   3  -1        511.41        512.29        34.91 o                         
  12   3  -1          3.43          4.11         6.74 o                         
  13   3  -1          2.03          7.87         8.25 o                         
  14   3  -1        361.22        387.09        13.43 o                         
  15   3  -1         77.52         64.83         5.88 o                         
   1   4  -1         82.49         86.91         6.82 o                         
   2   4  -1          7.91         14.20         5.70 o                         
   3   4  -1         45.77         56.37         5.36 o                         
   4   4  -1        133.85        134.54         7.55 o                         
   5   4  -1        756.04        702.83        16.59 o                         
   6   4  -1        224.02        214.04        10.56 o                         
   7   4  -1        412.06        424.47        13.11 o                         
   8   4  -1        115.44        124.79         9.08 o                         
   9   4  -1        222.34        227.39        10.66 o                         
  10   4  -1         92.00         88.58         8.35 o                         
  11   4  -1        143.15        127.07         8.06 o                         
  12   4  -1        197.89        213.91        10.57 o                         
  13   4  -1         28.86         24.55         8.96 o                         
   1   5  -1         34.05         20.34         9.09 o                         
   2   5  -1         30.39          3.23         8.97 o                         
   3   5  -1        368.42        319.92        49.49 o                         
   4   5  -1        101.32         92.14        14.25 o                         
   5   5  -1        420.17        399.33        19.94 o                         
   6   5  -1        423.88        411.50        15.80 o                         
   7   5  -1        342.83        323.63        11.41 o                         
   8   5  -1         99.86         92.74         8.11 o                         
   9   5  -1        101.27         90.35         7.65 o                         
  10   5  -1          5.37          3.77         3.99 o                         
   2   0   0         32.24         30.91         4.98 o                         
   4   0   0       5257.48       4973.82       126.98 o                         
   6   0   0          7.28          7.53         8.21 o                         
   8   0   0       1664.07       1707.80        39.30 o                         
  10   0   0         51.85         47.52        11.74 o                         
  12   0   0         94.86        113.09        12.09 o                         
  14   0   0          0.22          8.77         8.27 o                         
  16   0   0        102.92        100.22        12.09 o                         
  18   0   0        191.71        187.38        18.74 o                         
   0   1   0      26700.06      24986.39       664.34 o                         
   1   1   0       3340.28       3339.18        61.47 o                         
   2   1   0         13.81         10.13         4.01 o                         
   3   1   0       6642.82       5996.33        77.14 o                         
   4   1   0        227.58        315.42        12.99 o                         
   5   1   0       1626.83       1615.27        30.56 o                         
   6   1   0          7.85         -1.59         5.28 o                         
   7   1   0       2494.12       2513.45        35.68 o                         
   8   1   0        380.41        410.34        12.73 o                         
   9   1   0        186.61        197.88        10.94 o                         
  10   1   0         18.28         22.60         4.37 o                         
  11   1   0        886.35        878.37        16.32 o                         
  12   1   0         10.36         18.75         4.32 o                         
  13   1   0          0.01         -2.74         4.50 o                         
  14   1   0         57.39         67.37        12.05 o                         
  15   1   0        455.83        473.91        21.41 o                         
  16   1   0        313.50        316.12        13.66 o                         
  17   1   0          2.41         -0.23         6.21 o                         
  18   1   0         14.58         15.30         6.73 o                         
   0   2   0       2208.91       2422.28        87.80 o                         
   1   2   0         60.89         78.91        32.93 o                         
   2   2   0         26.22         24.59         7.04 o                         
   3   2   0        500.96        477.90        13.73 o                         
   4   2   0        278.73        312.21        12.49 o                         
   5   2   0       4838.62       5057.42        65.99 o                         
   6   2   0        202.34        197.01         9.20 o                         
   7   2   0        923.55        956.75        17.60 o                         
   8   2   0        222.13        230.94         8.50 o                         
   9   2   0        764.64        750.76        14.49 o                         
  10   2   0        101.07        106.16         7.05 o                         
  11   2   0         59.45         61.00         5.97 o                         
  12   2   0       1429.65       1497.56        24.15 o                         
  13   2   0        412.50        485.47        14.37 o                         
  14   2   0         19.72         14.48         5.59 o                         
  15   2   0         30.14         27.72         6.02 o                         
  16   2   0        580.43        607.37        19.22 o                         
  17   2   0        222.73        214.15        14.92 o                         
   0   3   0         28.85         27.33        10.53 o                         
   1   3   0        336.21        317.16        12.87 o                         
   2   3   0         52.54         47.97         5.30 o                         
   3   3   0          2.83          6.63         4.79 o                         
   4   3   0         19.01         28.47         4.87 o                         
   5   3   0        260.55        269.31         9.95 o                         
   6   3   0         15.58         14.27         4.28 o                         
   7   3   0         91.91         78.40         5.84 o                         
   8   3   0        585.64        584.25        15.68 o                         
   9   3   0        498.65        488.57        14.82 o                         
  10   3   0          2.28          4.33         5.29 o                         
  11   3   0       1258.79       1265.80        32.36 o                         
  12   3   0        184.22        219.85        12.09 o                         
  13   3   0        112.34        122.16        10.47 o                         
  14   3   0         27.61         32.50         5.42 o                         
  15   3   0         75.72         72.76         5.97 o                         
   0   4   0         23.82         22.91         7.54 o                         
   1   4   0        234.91        234.06        14.16 o                         
   2   4   0        817.92        797.32        21.42 o                         
   3   4   0        348.01        332.86        12.14 o                         
   4   4   0        295.79        267.38        11.84 o                         
   5   4   0        333.60        320.25        12.06 o                         
   6   4   0          0.99         -2.71         4.86 o                         
   7   4   0        147.12        144.30         8.45 o                         
   8   4   0        906.24        911.70        18.83 o                         
   9   4   0        165.52        169.53         9.19 o                         
  10   4   0          9.70         13.32         6.08 o                         
  11   4   0         25.90         13.57         7.69 o                         
  12   4   0         33.11         39.08         6.80 o                         
  13   4   0          8.21          1.43         4.16 o                         
   1   5   0         31.83          8.05        10.48 o                         
   3   5   0         43.56         -0.56         6.73 o                         
   4   5   0         66.63         68.58        11.78 o                         
   5   5   0          0.68         -0.18         5.49 o                         
   6   5   0         19.82         19.79         6.43 o                         
   7   5   0        428.88        423.01        25.35 o                         
   8   5   0        478.69        494.98        16.06 o                         
   9   5   0         11.35         12.40         6.65 o                         
  10   5   0         13.73         14.02         4.31 o                         
   2   0   1       5541.73       4875.80        84.36 o                         
   4   0   1       9392.10       8699.23       269.93 o                         
   6   0   1       4994.61       5264.91       150.55 o                         
   8   0   1        682.36        712.33        22.98 o                         
  10   0   1        516.24        505.67        21.58 o                         
  12   0   1        152.92        141.58        23.88 o                         
  14   0   1         98.18        117.24        12.61 o                         
  16   0   1         69.59         78.41        12.93 o                         
  18   0   1        766.68        730.73        32.12 o                         
   1   1   1       2345.68       2317.85        53.85 o                         
   2   1   1      26585.44      25294.56       407.40 o                         
   3   1   1       7338.21       6756.57        84.76 o                         
   4   1   1         29.59         30.15         6.03 o                         
   5   1   1        373.43        369.30        26.77 o                         
   6   1   1        238.40        272.54        22.37 o                         
   7   1   1       2025.12       2005.10        30.38 o                         
   8   1   1       1004.41       1052.88        23.02 o                         
   9   1   1        300.66        317.99         9.33 o                         
  10   1   1        527.50        540.83        12.22 o                         
  11   1   1        618.04        654.15        14.31 o                         
  12   1   1        110.41        113.04         6.67 o                         
  13   1   1        156.97        156.82         7.41 o                         
  14   1   1         30.06         21.17         9.16 o                         
  15   1   1         86.25         72.27         8.14 o                         
  16   1   1        207.00        195.15        11.83 o                         
  17   1   1         15.10         24.97         6.95 o                         
  18   1   1        114.48        106.88         8.63 o                         
   1   2   1        789.06        811.35        30.71 o                         
   2   2   1       1450.76       1479.44        30.87 o                         
   3   2   1         42.71         51.61         6.07 o                         
   4   2   1        422.14        429.22        12.85 o                         
   5   2   1       2909.95       3000.66        45.73 o                         
   6   2   1       1399.24       1352.97        20.11 o                         
   7   2   1       2040.18       2038.79        26.52 o                         
   8   2   1       1001.80        969.45        16.49 o                         
   9   2   1        360.55        351.31        10.13 o                         
  10   2   1         58.05         58.20         5.65 o                         
  11   2   1        127.24        129.97         7.75 o                         
  12   2   1       1180.49       1167.47        25.96 o                         
  13   2   1        760.54        775.35        19.16 o                         
  14   2   1         38.82         43.74         6.47 o                         
  15   2   1          6.22          7.96         4.81 o                         
  16   2   1         46.45         43.80         8.11 o                         
  17   2   1          8.79          3.88         7.75 o                         
   1   3   1        922.99        872.00        22.25 o                         
   2   3   1        101.38         96.42         7.82 o                         
   3   3   1          9.83          5.60         5.23 o                         
   4   3   1        238.57        265.27        11.69 o                         
   5   3   1        542.35        585.69        13.33 o                         
   6   3   1        388.96        380.09        14.32 o                         
   7   3   1        693.53        695.23        14.73 o                         
   8   3   1        300.33        312.84        12.45 o                         
   9   3   1        105.66        106.08         8.67 o                         
  10   3   1        233.30        240.79        11.37 o                         
  11   3   1        512.20        520.90        23.92 o                         
  12   3   1          3.70          6.67         5.28 o                         
  13   3   1          1.92          1.08         7.15 o                         
  14   3   1        361.60        372.55        12.26 o                         
  15   3   1         77.01         69.73         5.71 o                         
   1   4   1         79.47         82.89         6.67 o                         
   2   4   1          7.79          6.90         4.44 o                         
   3   4   1         45.12         41.85         6.63 o                         
   4   4   1        133.96        146.28         8.86 o                         
   5   4   1        755.40        679.66        16.53 o                         
   6   4   1        223.86        225.94        11.02 o                         
   7   4   1        410.59        401.51        12.86 o                         
   8   4   1        117.54        117.16         7.80 o                         
   9   4   1        226.84        223.25        11.63 o                         
  10   4   1         92.74         91.66        10.93 o                         
  11   4   1        146.65        143.41         8.33 o                         
  12   4   1        201.38        210.65        18.47 o                         
  13   4   1         29.30         27.16         5.26 o                         
   1   5   1         34.58         25.39        15.83 o                         
   2   5   1         30.43         18.74        16.61 o                         
   3   5   1        370.78        323.31        29.45 o                         
   4   5   1        100.79        114.37         9.90 o                         
   5   5   1        419.64        394.19        14.26 o                         
   6   5   1        423.56        441.20        14.75 o                         
   7   5   1        342.47        322.50        11.89 o                         
   8   5   1        100.51         89.24         7.65 o                         
   9   5   1        102.73         94.95         7.49 o                         
  10   5   1          5.33         -1.28         3.97 o                         
   0   0   2       1963.79       1778.34        53.54 o                         
   2   0   2       2947.10       2805.38        73.35 o                         
   4   0   2        532.79        525.59        19.84 o                         
   6   0   2       1176.01       1121.16        64.69 o                         
   8   0   2       2413.24       2467.44        56.04 o                         
  10   0   2        271.86        289.39        32.64 o                         
  12   0   2        210.84        173.25        24.43 o                         
  14   0   2          2.28         -1.73         7.60 o                         
  16   0   2        174.18        151.71        21.50 o                         
  18   0   2        242.89        245.73        19.81 o                         
   0   1   2       3461.39       3266.17        75.54 o                         
   1   1   2       1504.17       1435.84        33.38 o                         
   2   1   2      20508.29      19919.26       416.10 o                         
   3   1   2      11023.13      10726.49       128.16 o                         
   4   1   2        228.31        218.77        15.97 o                         
   5   1   2         26.71         29.58         9.48 o                         
   6   1   2         14.98         24.21         8.63 o                         
   7   1   2        366.43        348.96        11.25 o                         
   8   1   2         21.91         29.46         8.94 o                         
   9   1   2        522.33        538.21        12.66 o                         
  10   1   2        247.74        240.58         8.64 o                         
  11   1   2         14.86         18.21         4.77 o                         
  12   1   2        477.09        490.48        12.53 o                         
  13   1   2        384.73        394.98        12.89 o                         
  14   1   2        240.45        238.82        12.09 o                         
  15   1   2        344.03        338.18        12.53 o                         
  16   1   2        206.94        206.46        11.96 o                         
  17   1   2         33.96         33.42         7.95 o                         
  18   1   2        382.22        362.60        15.71 o                         
   0   2   2        528.92        675.58        39.62 o                         
   1   2   2        871.81        839.17        24.73 o                         
   2   2   2          9.28         11.06         5.10 o                         
   3   2   2         61.96         73.64         8.54 o                         
   4   2   2       3376.72       3530.73        58.53 o                         
   5   2   2       1242.16       1257.33        24.74 o                         
   6   2   2        118.60        146.40        11.21 o                         
   7   2   2         43.28         36.79         4.57 o                         
   8   2   2         59.83         59.23         5.10 o                         
   9   2   2        311.15        336.69        11.38 o                         
  10   2   2         84.38         78.49         6.12 o                         
  11   2   2        316.87        338.14        10.94 o                         
  12   2   2       1608.29       1604.98        27.75 o                         
  13   2   2       1377.01       1432.77        36.32 o                         
  14   2   2         94.37         79.70         6.21 o                         
  15   2   2         51.26         55.49         5.65 o                         
  16   2   2        442.84        439.99        19.78 o                         
  17   2   2         49.22         46.23         8.74 o                         
   0   3   2        103.02         76.88        11.18 o                         
   1   3   2         40.62         50.64         6.97 o                         
   2   3   2       2233.03       2237.01        31.86 o                         
   3   3   2        297.85        311.77        10.41 o                         
   4   3   2         12.83         15.21         4.44 o                         
   5   3   2        399.98        429.29        12.05 o                         
   6   3   2        212.04        201.40         8.16 o                         
   7   3   2       1157.95       1181.85        22.89 o                         
   8   3   2        167.94        208.88        14.73 o                         
   9   3   2        127.34        130.83         8.67 o                         
  10   3   2        739.91        735.15        17.52 o                         
  11   3   2        303.84        286.33        28.25 o                         
  12   3   2       1118.77       1113.66        22.02 o                         
  13   3   2         92.25        105.03         9.39 o                         
  14   3   2        110.71         95.82         6.99 o                         
  15   3   2        293.33        287.17        10.12 o                         
   0   4   2         27.61         19.11         7.85 o                         
   1   4   2        951.51        943.41        17.97 o                         
   2   4   2        221.81        229.09         9.55 o                         
   3   4   2        684.54        674.21        15.90 o                         
   4   4   2        630.73        613.53        15.33 o                         
   5   4   2        988.71       1019.11        20.46 o                         
   6   4   2        261.23        274.77        11.68 o                         
   7   4   2         60.48         62.50         6.39 o                         
   8   4   2          0.06         -0.67         4.73 o                         
   9   4   2        251.20        254.52        10.57 o                         
  10   4   2         64.95         55.75         7.97 o                         
  11   4   2         10.65         10.17         4.98 o                         
  12   4   2         36.43         36.92         6.88 o                         
  13   4   2        221.75        222.16        12.44 o                         
   2   5   2        239.83        191.13        25.16 o                         
   3   5   2        122.17         93.72        77.90 o                         
   4   5   2        382.76        375.39        42.29 o                         
   5   5   2        105.45         87.70        26.02 o                         
   6   5   2        209.95        195.84        11.02 o                         
   7   5   2        118.83        104.86        21.15 o                         
   8   5   2         14.10          9.57         5.72 o                         
   9   5   2         34.72         26.66        10.43 o                         
  10   5   2          6.05          3.19         6.56 o                         
   2   0   3       9856.68       9109.25       130.42 o                         
   4   0   3         76.71         83.18        14.31 o                         
   6   0   3       8193.42       8140.47       155.84 o                         
   8   0   3       2209.28       2228.20        42.90 o                         
  10   0   3       9764.40       9880.20       214.36 o                         
  12   0   3       1370.56       1425.26        32.36 o                         
  14   0   3         19.63         22.32        20.08 o                         
  16   0   3       1152.28       1181.24        35.90 o                         
  18   0   3        556.01        548.70        26.77 o                         
   1   1   3       1164.47       1116.81        27.21 o                         
   2   1   3       7933.02       7813.41       186.00 o                         
   3   1   3       7015.88       6861.71        91.24 o                         
   4   1   3       2180.99       2146.77        41.88 o                         
   5   1   3        306.60        302.31        20.01 o                         
   6   1   3         54.02         63.79         8.80 o                         
   7   1   3        255.95        268.39        18.69 o                         
   8   1   3         64.42         55.71         9.02 o                         
   9   1   3        106.92        108.50         6.20 o                         
  10   1   3        881.37        888.62        17.15 o                         
  11   1   3        155.60        164.34         8.69 o                         
  12   1   3        125.69        156.23         9.04 o                         
  13   1   3         63.27         75.72         7.18 o                         
  14   1   3        191.87        188.20         8.77 o                         
  15   1   3        410.41        417.37        13.65 o                         
  16   1   3         10.62          2.00        19.59 o                         
  17   1   3         38.84         38.79         8.13 o                         
   1   2   3         46.81         46.90         5.52 o                         
   2   2   3       1743.78       1827.92        36.34 o                         
   3   2   3        925.92        953.91        17.87 o                         
   4   2   3        423.06        412.77        13.24 o                         
   5   2   3       5057.01       5002.93        75.29 o                         
   6   2   3       3801.13       3836.69        61.54 o                         
   7   2   3        266.07        241.95         9.96 o                         
   8   2   3        126.65        121.53         7.21 o                         
   9   2   3        131.77        141.53         8.55 o                         
  10   2   3       1035.25       1013.72        19.46 o                         
  11   2   3        570.90        558.03        23.71 o                         
  12   2   3        252.05        268.91        11.61 o                         
  13   2   3        574.47        592.29        27.99 o                         
  14   2   3        203.88        204.93         9.13 o                         
  15   2   3         21.26         17.61         4.93 o                         
  16   2   3         80.45         95.90         7.57 o                         
  17   2   3        197.75        188.95        22.72 o                         
   1   3   3         14.21         19.15         6.41 o                         
   2   3   3        320.11        324.75        18.61 o                         
   3   3   3        455.32        486.19        12.19 o                         
   4   3   3        108.14        119.21         7.34 o                         
   5   3   3        306.76        333.44        11.61 o                         
   6   3   3        267.94        280.26        11.13 o                         
   7   3   3        408.57        436.25        15.12 o                         
   8   3   3         15.08         12.43         4.81 o                         
   9   3   3         76.00         65.63         6.55 o                         
  10   3   3        293.54        274.62        11.93 o                         
  11   3   3        192.59        161.29        15.13 o                         
  12   3   3         14.77         17.96         7.35 o                         
  13   3   3         77.55         77.71         6.52 o                         
  14   3   3          7.32         12.19         4.55 o                         
  15   3   3        123.75        132.66        11.13 o                         
   1   4   3        825.32        780.89        27.69 o                         
   2   4   3       1057.65       1067.53        22.45 o                         
   3   4   3        466.26        462.03        13.35 o                         
   4   4   3        981.08        955.07        19.25 o                         
   5   4   3        609.26        618.94        17.42 o                         
   6   4   3        118.09        134.47         8.78 o                         
   7   4   3         10.66          3.52         5.03 o                         
   8   4   3        232.14        241.47        10.58 o                         
   9   4   3         76.44         74.22         8.66 o                         
  10   4   3         46.21         52.60         7.64 o                         
  11   4   3        227.95        239.06        10.29 o                         
  12   4   3         31.33         39.05         5.76 o                         
  13   4   3         99.98         86.21         6.49 o                         
   1   5   3        132.49        110.82        21.95 o                         
   2   5   3        869.78        815.26        42.83 o                         
   3   5   3        134.98        138.13        23.02 o                         
   4   5   3        111.48        117.76        12.47 o                         
   5   5   3        157.96        140.28        38.86 o                         
   6   5   3         88.29         72.05        22.89 o                         
   7   5   3          6.32         11.81         5.55 o                         
   8   5   3         92.78         76.02         7.51 o                         
   9   5   3         60.68         58.43         8.60 o                         
   0   0   4       6351.01       6126.18       170.78 o                         
   2   0   4       2091.78       1921.35        34.61 o                         
   4   0   4      12394.60      11788.16       172.60 o                         
   6   0   4          9.07         33.66         8.27 o                         
   8   0   4        146.93        189.07        13.38 o                         
  10   0   4         51.74         69.98         9.20 o                         
  12   0   4          0.09          7.14         6.08 o                         
  14   0   4         33.26         44.97        23.29 o                         
  16   0   4        112.31        138.61        16.60 o                         
  18   0   4         26.62         29.45        10.71 o                         
   0   1   4      10490.60      10012.55       167.37 o                         
   1   1   4        657.24        578.00        16.77 o                         
   2   1   4       2628.67       2683.54        72.73 o                         
   3   1   4       1366.30       1262.32        30.21 o                         
   4   1   4       4652.19       4487.21        71.43 o                         
   5   1   4        503.41        528.50        29.12 o                         
   6   1   4       1565.76       1548.45        28.46 o                         
   7   1   4       1045.82       1079.34        33.43 o                         
   8   1   4         20.40          9.04         6.06 o                         
   9   1   4          0.34          6.49         3.75 o                         
  10   1   4        205.92        216.27         8.38 o                         
  11   1   4        229.48        244.49         9.48 o                         
  12   1   4        161.88        203.79         9.70 o                         
  13   1   4        525.17        530.33        12.33 o                         
  14   1   4         40.60         32.20         6.14 o                         
  15   1   4        568.60        568.72        18.28 o                         
  16   1   4        140.89        130.25        10.22 o                         
  17   1   4        379.21        416.50        15.66 o                         
   0   2   4        903.50        941.97        22.77 o                         
   1   2   4       1523.54       1464.25        25.79 o                         
   2   2   4        304.17        276.75        11.85 o                         
   3   2   4        758.86        794.48        18.58 o                         
   4   2   4       3674.99       3832.81        60.57 o                         
   5   2   4       3237.23       3268.03        52.97 o                         
   6   2   4        673.97        667.52        22.60 o                         
   7   2   4         62.39         64.69         6.03 o                         
   8   2   4        278.23        276.15        10.24 o                         
   9   2   4        502.74        503.74        28.57 o                         
  10   2   4        283.48        277.64        10.90 o                         
  11   2   4       1016.79        991.06        20.15 o                         
  12   2   4        391.74        403.13        13.21 o                         
  13   2   4        183.11        172.84         9.49 o                         
  14   2   4       1085.87       1044.32        24.79 o                         
  15   2   4        330.68        348.75        11.00 o                         
  16   2   4        245.56        257.44        17.76 o                         
  17   2   4        278.91        245.43        14.58 o                         
   0   3   4       1715.40       1833.93        51.40 o                         
   1   3   4        299.11        295.26        11.47 o                         
   2   3   4        153.74        167.81         9.45 o                         
   3   3   4       1075.45       1134.63        18.98 o                         
   4   3   4        374.21        374.86        11.18 o                         
   5   3   4         91.10         87.84         9.36 o                         
   6   3   4         38.94         32.61         5.23 o                         
   7   3   4        517.52        527.86        13.95 o                         
   8   3   4        109.36        114.27         7.65 o                         
   9   3   4        431.21        394.59        13.00 o                         
  10   3   4         84.23         81.84         7.37 o                         
  11   3   4        105.68        108.01         8.67 o                         
  12   3   4         98.39         96.49         7.89 o                         
  13   3   4        421.80        450.20        13.77 o                         
  14   3   4        402.15        374.61        11.08 o                         
  15   3   4        282.34        290.64        15.90 o                         
   0   4   4       1060.04       1016.50        32.15 o                         
   1   4   4       1254.68       1224.83        34.98 o                         
   2   4   4        122.63        120.42         8.96 o                         
   3   4   4        303.02        293.15        25.88 o                         
   4   4   4        353.67        343.26        12.37 o                         
   5   4   4        169.81        168.88        11.21 o                         
   6   4   4        599.49        585.15        14.74 o                         
   7   4   4        130.96        124.05         8.91 o                         
   8   4   4        349.00        356.83        12.60 o                         
   9   4   4          8.93          8.75         5.35 o                         
  10   4   4         12.72          2.70        13.52 o                         
  11   4   4        128.49        114.22         7.58 o                         
  12   4   4        171.08        173.01        14.06 o                         
  13   4   4         26.74         33.20         4.95 o                         
   1   5   4        700.26        456.35       402.04 o                         
   2   5   4        262.48        297.61        28.91 o                         
   3   5   4       1435.66       1398.15        62.91 o                         
   4   5   4        687.11        705.56        39.62 o                         
   5   5   4         91.08         92.57         8.19 o                         
   6   5   4        208.34        208.67        12.84 o                         
   7   5   4        150.13        171.37        15.26 o                         
   8   5   4         13.57         13.59         8.38 o                         
   9   5   4        114.03        112.27        13.34 o                         
   2   0   5        190.36        191.73         9.77 o                         
   4   0   5        150.54        166.40        12.29 o                         
   6   0   5       5249.46       5469.21        94.04 o                         
   8   0   5        306.91        291.75        22.37 o                         
  10   0   5        597.28        581.25        27.74 o                         
  12   0   5        107.34        104.10        10.42 o                         
  14   0   5        281.30        335.19        21.04 o                         
  16   0   5         64.78         87.21        29.18 o                         
  18   0   5        610.15        581.89        26.77 o                         
   1   1   5        473.94        444.37        16.21 o                         
   2   1   5       3832.49       3646.11        61.79 o                         
   3   1   5      10829.54      10496.51       156.35 o                         
   4   1   5       1415.93       1368.12        29.75 o                         
   5   1   5        374.25        412.54        18.40 o                         
   6   1   5         72.10         77.93         7.89 o                         
   7   1   5        298.36        325.92        21.39 o                         
   8   1   5       1070.24       1090.42        15.92 o                         
   9   1   5          0.42          1.74         4.68 o                         
  10   1   5        319.87        337.30        13.23 o                         
  11   1   5         68.26         87.81         8.49 o                         
  12   1   5          9.05          6.92         5.00 o                         
  13   1   5       1080.07       1047.71        17.91 o                         
  14   1   5        301.32        305.50        12.55 o                         
  15   1   5        171.51        149.84        16.69 o                         
  16   1   5        546.11        551.40        18.48 o                         
  17   1   5        357.66        367.10        15.10 o                         
   1   2   5       1074.94       1043.63        19.22 o                         
   2   2   5          1.98          9.17         3.88 o                         
   3   2   5       1339.48       1382.58        28.47 o                         
   4   2   5        723.18        712.34        19.05 o                         
   5   2   5       1515.91       1552.19        39.64 o                         
   6   2   5       3540.42       3669.81        54.99 o                         
   7   2   5        391.26        393.24        12.65 o                         
   8   2   5        651.70        660.41        14.75 o                         
   9   2   5        363.28        379.37        11.89 o                         
  10   2   5       1183.06       1170.95        21.55 o                         
  11   2   5        323.91        322.38        11.85 o                         
  12   2   5        749.91        719.01        17.69 o                         
  13   2   5         12.42          6.30         5.02 o                         
  14   2   5         36.36         40.55         5.56 o                         
  15   2   5        145.52        138.03         8.45 o                         
  16   2   5        127.18        112.85         7.68 o                         
  17   2   5        111.64         96.86         8.06 o                         
   1   3   5       1228.67       1265.96        21.67 o                         
   2   3   5        223.52        219.70        11.37 o                         
   3   3   5        551.13        574.89        13.68 o                         
   4   3   5        520.17        578.07        13.78 o                         
   5   3   5        274.65        271.05        10.25 o                         
   6   3   5       1683.89       1742.28        27.29 o                         
   7   3   5        298.25        321.43        12.00 o                         
   8   3   5       3955.10       4067.19        82.83 o                         
   9   3   5        335.60        336.02        12.23 o                         
  10   3   5        665.32        650.08        16.64 o                         
  11   3   5          6.82          2.54         4.96 o                         
  12   3   5         10.41         14.43         5.59 o                         
  13   3   5        165.04        156.34        11.89 o                         
  14   3   5         85.43         68.66         5.69 o                         
  15   3   5         68.84         59.68         8.12 o                         
   1   4   5        550.74        521.99        35.07 o                         
   2   4   5        232.42        240.42        10.65 o                         
   3   4   5        134.73        138.81         8.85 o                         
   4   4   5         46.97         25.41         7.58 o                         
   5   4   5        918.02        940.51        21.99 o                         
   6   4   5        676.05        696.60        15.90 o                         
   7   4   5        415.14        416.94        20.02 o                         
   8   4   5         12.32         19.12         5.22 o                         
   9   4   5        171.19        143.49        11.81 o                         
  10   4   5        161.03        151.98        23.46 o                         
  11   4   5        130.11        116.19         8.43 o                         
  12   4   5         11.85         11.52         5.87 o                         
  13   4   5         20.38         10.38         7.96 o                         
   1   5   5        201.80         95.70       100.11 o                         
   2   5   5        358.06        379.52        29.98 o                         
   3   5   5        106.10        117.15        15.53 o                         
   4   5   5        437.45        442.19        28.37 o                         
   5   5   5         12.94         19.19         5.98 o                         
   6   5   5         63.90         86.40        23.29 o                         
   7   5   5         92.51         86.42         7.56 o                         
   8   5   5         23.21         24.94         5.81 o                         
   9   5   5        173.48        167.79         9.36 o                         
   0   0   6      27630.09      26148.04       705.03 o                         
   4   0   6      10411.01       9901.11       150.48 o                         
   6   0   6        361.45        441.27        21.02 o                         
   8   0   6       1742.28       1848.34        45.66 o                         
  10   0   6        724.64        684.43        16.93 o                         
  12   0   6        442.67        417.30        16.28 o                         
  14   0   6         75.10         63.45        20.17 o                         
  16   0   6        278.70        292.79        23.02 o                         
  18   0   6        272.60        279.41        19.81 o                         
   0   1   6        239.08        229.72        14.43 o                         
   1   1   6       1775.98       1544.83        30.49 o                         
   2   1   6      10322.34       9738.54       157.69 o                         
   3   1   6       4276.77       4249.00        85.60 o                         
   4   1   6        298.77        312.72        22.18 o                         
   5   1   6        654.37        625.57        19.78 o                         
   6   1   6        903.68        897.83        19.84 o                         
   7   1   6         15.01         28.52         5.64 o                         
   8   1   6        303.76        336.59        14.81 o                         
   9   1   6         11.81         15.69         4.22 o                         
  10   1   6        115.77        117.14         6.68 o                         
  11   1   6         26.11         27.97         4.76 o                         
  12   1   6        274.95        281.45        10.34 o                         
  13   1   6        444.18        430.28        15.15 o                         
  14   1   6       1276.43       1313.64        25.79 o                         
  15   1   6         59.32         58.05         6.90 o                         
  16   1   6        172.03        162.19         9.21 o                         
  17   1   6        136.32        119.17         9.34 o                         
   0   2   6       5761.84       6187.67       129.61 o                         
   1   2   6         13.21         18.12         4.83 o                         
   2   2   6        147.04        181.05        10.38 o                         
   3   2   6       2068.67       2135.08        33.56 o                         
   4   2   6        169.22        187.72        12.42 o                         
   5   2   6       1748.08       1772.86        31.60 o                         
   6   2   6        742.66        797.47        26.04 o                         
   7   2   6        132.99        160.25         9.19 o                         
   8   2   6       1187.57       1208.07        21.24 o                         
   9   2   6        342.61        358.55        12.87 o                         
  10   2   6         79.90         74.05         6.35 o                         
  11   2   6         32.59         43.78         6.26 o                         
  12   2   6        553.18        541.63        16.32 o                         
  13   2   6        178.41        193.15        10.13 o                         
  14   2   6        309.12        308.34        17.17 o                         
  15   2   6        801.69        805.14        18.40 o                         
  16   2   6        545.43        539.47        14.13 o                         
   0   3   6        935.08        979.06        30.98 o                         
   1   3   6        287.90        306.79        11.01 o                         
   2   3   6        347.97        411.02        15.06 o                         
   3   3   6        143.35        119.01         6.38 o                         
   4   3   6       1203.02       1223.47        20.56 o                         
   5   3   6        118.17        118.33         9.09 o                         
   6   3   6        114.37        122.07         8.90 o                         
   7   3   6        281.19        303.76        12.17 o                         
   8   3   6        113.78        119.32         8.20 o                         
   9   3   6        178.83        191.51        10.24 o                         
  10   3   6        123.99        101.99         9.18 o                         
  11   3   6        193.16        221.33        10.67 o                         
  12   3   6         46.07         46.22         7.14 o                         
  13   3   6        117.28        109.94         7.82 o                         
  14   3   6        118.79        101.78        11.37 o                         
  15   3   6        208.90        222.89         9.72 o                         
   0   4   6       1074.68       1023.28        70.67 o                         
   1   4   6         63.13         55.77        13.34 o                         
   2   4   6        155.04        126.60         8.19 o                         
   3   4   6        540.53        565.37        16.76 o                         
   4   4   6        201.81        200.69        11.05 o                         
   5   4   6        283.05        307.74        12.16 o                         
   6   4   6        635.26        627.86        23.88 o                         
   7   4   6        194.62        201.38        14.26 o                         
   8   4   6         68.71         67.23         6.49 o                         
   9   4   6         28.68         32.66         6.54 o                         
  10   4   6         22.44         17.72         5.37 o                         
  11   4   6         53.61         60.24         6.27 o                         
  12   4   6        184.76        204.60        16.69 o                         
  13   4   6         38.77         36.34         4.67 o                         
   0   5   6        985.41        959.81        43.90 o                         
   1   5   6        262.07        242.52        25.70 o                         
   2   5   6        139.61        107.81        88.60 o                         
   3   5   6        122.15        125.98        23.29 o                         
   4   5   6        144.64        156.79        13.46 o                         
   5   5   6        344.53        338.19        18.47 o                         
   6   5   6         66.12         62.93         7.09 o                         
   7   5   6         29.88         30.31         9.77 o                         
   8   5   6        242.85        246.78        11.04 o                         
   9   5   6         59.64         75.13         8.62 o                         
   2   0   7       9825.83       8923.27       146.46 o                         
   4   0   7        187.21        200.31        13.58 o                         
   6   0   7         24.64         32.75         8.76 o                         
   8   0   7       1618.64       1596.46        35.27 o                         
  10   0   7         25.72         51.52         8.20 o                         
  12   0   7        791.32        820.52        21.52 o                         
  14   0   7       1102.82       1172.74        33.88 o                         
  16   0   7       3589.70       3599.99       110.82 o                         
   1   1   7       2069.96       1961.63        36.92 o                         
   2   1   7        222.30        213.25        16.23 o                         
   3   1   7        760.67        725.05        23.04 o                         
   4   1   7       4276.75       4246.98        69.72 o                         
   5   1   7       5253.08       5306.00        85.23 o                         
   6   1   7       2483.24       2628.56        42.07 o                         
   7   1   7         88.56         71.24         7.30 o                         
   8   1   7       1177.09       1163.32        40.06 o                         
   9   1   7         55.02         58.92         5.31 o                         
  10   1   7         70.67         75.72         5.60 o                         
  11   1   7        167.65        168.43         8.89 o                         
  12   1   7        528.91        506.24        16.16 o                         
  13   1   7         43.31         46.50        11.18 o                         
  14   1   7        157.97        144.99         9.32 o                         
  15   1   7         76.26         79.23        11.62 o                         
  16   1   7         42.01         46.45         7.03 o                         
  17   1   7        160.65        167.35        15.34 o                         
   1   2   7        912.05        919.61        24.70 o                         
   2   2   7       1622.80       1648.19        27.80 o                         
   3   2   7       2441.08       2517.97        41.03 o                         
   4   2   7       1961.50       1985.94        32.60 o                         
   5   2   7        661.70        722.91        19.95 o                         
   6   2   7       1176.84       1211.58        24.69 o                         
   7   2   7         18.24         20.91         4.71 o                         
   8   2   7         13.23          8.67         4.31 o                         
   9   2   7        187.36        178.83        21.58 o                         
  10   2   7         57.25         54.77         6.23 o                         
  11   2   7        998.72       1032.24        20.67 o                         
  12   2   7          3.62         -6.21         9.98 o                         
  13   2   7         39.93         47.77         9.38 o                         
  14   2   7         66.25         71.19        10.46 o                         
  15   2   7         45.86         42.28         6.29 o                         
  16   2   7          9.13         12.38         6.49 o                         
   1   3   7        319.91        303.44        12.53 o                         
   2   3   7        997.85       1028.21        17.72 o                         
   3   3   7        214.18        227.16         9.74 o                         
   4   3   7         48.61         34.92         7.66 o                         
   5   3   7        381.89        398.57        12.58 o                         
   6   3   7        396.18        410.00        19.12 o                         
   7   3   7        786.61        851.06        19.82 o                         
   8   3   7       1048.28       1094.09        21.14 o                         
   9   3   7        367.12        378.49        12.90 o                         
  10   3   7        666.82        667.22        16.66 o                         
  11   3   7         32.94         23.08         6.03 o                         
  12   3   7         57.09         60.57        13.45 o                         
  13   3   7         54.66         54.81         6.25 o                         
  14   3   7         59.48         71.73         6.01 o                         
  15   3   7          1.97         -4.90         4.90 o                         
   1   4   7        475.14        471.33        25.16 o                         
   2   4   7        152.61        142.16        10.20 o                         
   3   4   7        351.40        372.53        13.74 o                         
   4   4   7         73.40         61.80         7.43 o                         
   5   4   7        348.47        312.13        18.77 o                         
   6   4   7       1656.55       1691.59        29.82 o                         
   7   4   7        179.49        199.01        16.28 o                         
   8   4   7         71.15         65.03         9.79 o                         
   9   4   7         17.73         13.61         5.73 o                         
  10   4   7        113.33         99.70         9.92 o                         
  11   4   7        329.48        355.00        14.62 o                         
  12   4   7         50.81         48.15         5.21 o                         
  13   4   7         59.65         70.42         6.93 o                         
   2   5   7        164.51        141.87        20.34 o                         
   3   5   7        816.60        790.99        25.47 o                         
   4   5   7        748.61        798.77        25.97 o                         
   5   5   7        144.00        131.10        12.46 o                         
   6   5   7         66.69         67.51         7.04 o                         
   7   5   7        447.50        428.42        15.44 o                         
   8   5   7         26.20         34.62         6.03 o                         
   9   5   7         71.30         90.99        17.67 o                         
   0   0   8        231.45        241.99        22.49 o                         
   2   0   8       9322.11       8906.67       146.02 o                         
   4   0   8       1683.40       1709.93        46.65 o                         
   6   0   8        135.82        135.76        14.17 o                         
   8   0   8        215.78        195.83        14.03 o                         
  10   0   8       1004.00        974.77        49.92 o                         
  12   0   8        431.68        412.31        15.77 o                         
  14   0   8        208.87        158.09        20.28 o                         
  16   0   8       1381.09       1471.04        54.07 o                         
   0   1   8        197.77        159.10        24.58 o                         
   1   1   8         82.64        104.51         9.58 o                         
   2   1   8       3916.95       3843.52        72.19 o                         
   3   1   8       5781.44       5691.30       100.75 o                         
   4   1   8       2940.02       2817.30        53.17 o                         
   5   1   8       6043.67       5987.08        86.30 o                         
   6   1   8        326.92        352.73        18.85 o                         
   7   1   8        178.00        190.24         9.81 o                         
   8   1   8         26.48         25.63         4.07 o                         
   9   1   8         39.50         37.68         4.80 o                         
  10   1   8        107.63        110.80         6.67 o                         
  11   1   8        179.61        168.95         7.96 o                         
  12   1   8         36.19         38.24         5.56 o                         
  13   1   8       1195.16       1223.37        28.29 o                         
  14   1   8        397.86        379.16        14.40 o                         
  15   1   8        239.85        245.98        16.70 o                         
  16   1   8         22.83         27.16         6.28 o                         
  17   1   8        122.46        115.58         9.82 o                         
   0   2   8        146.00        133.48        11.19 o                         
   1   2   8        364.78        381.28        11.81 o                         
   2   2   8        125.42        128.73         8.43 o                         
   3   2   8        823.95        838.08        21.01 o                         
   4   2   8       5685.71       6136.90        97.15 o                         
   5   2   8        438.41        437.63        12.98 o                         
   6   2   8       3991.63       4081.19        54.67 o                         
   7   2   8       1487.28       1556.43        29.31 o                         
   8   2   8        262.46        257.36        10.01 o                         
   9   2   8        273.52        287.08        12.47 o                         
  10   2   8       2385.55       2451.58        36.43 o                         
  11   2   8        142.25        145.24         9.59 o                         
  12   2   8         67.66         65.83         7.00 o                         
  13   2   8         72.49         76.48         7.30 o                         
  14   2   8        329.45        393.25        41.96 o                         
  15   2   8        206.34        203.65        12.29 o                         
  16   2   8        108.91        117.74         7.47 o                         
   0   3   8       3382.06       3491.18       109.19 o                         
   1   3   8        686.56        713.44        16.50 o                         
   2   3   8        770.74        756.39        15.53 o                         
   3   3   8        108.79        116.95         7.60 o                         
   4   3   8        203.25        215.83        17.70 o                         
   5   3   8         32.24         31.48         5.12 o                         
   6   3   8        137.09        127.14         9.69 o                         
   7   3   8        490.10        506.70        14.85 o                         
   8   3   8       2170.67       2217.83        34.06 o                         
   9   3   8       1017.82       1024.74        20.93 o                         
  10   3   8       1773.50       1683.60        28.93 o                         
  11   3   8         45.07         47.32         7.29 o                         
  12   3   8         82.86         69.85        13.84 o                         
  13   3   8         56.94         61.95         6.54 o                         
  14   3   8        347.91        370.47        12.27 o                         
  15   3   8         74.63         70.38         7.00 o                         
   0   4   8       2616.30       2535.85        80.57 o                         
   1   4   8        202.06        172.46        11.82 o                         
   2   4   8         31.74         12.01         6.99 o                         
   3   4   8       1097.19       1056.66        22.54 o                         
   4   4   8         71.94         72.69         6.77 o                         
   5   4   8        885.23        849.32        25.96 o                         
   6   4   8         38.32         37.13         6.32 o                         
   7   4   8        294.78        290.08        13.08 o                         
   8   4   8        195.21        208.53        18.04 o                         
   9   4   8          3.32         -2.48         4.89 o                         
  10   4   8        381.86        379.06        22.33 o                         
  11   4   8        305.83        318.54        11.59 o                         
  12   4   8         83.84         61.04         6.30 o                         
  13   4   8          9.58         16.00         6.03 o                         
   0   5   8        297.96        297.61        26.77 o                         
   1   5   8        281.30        337.23        27.84 o                         
   2   5   8        130.45        139.73        19.27 o                         
   3   5   8        548.49        430.65        87.80 o                         
   4   5   8         78.14         85.25        18.20 o                         
   5   5   8        231.60        249.68        15.95 o                         
   6   5   8        166.49        153.31        12.70 o                         
   7   5   8         54.04         71.09        20.34 o                         
   8   5   8         73.14         83.39        10.67 o                         
   9   5   8         52.15         63.77        16.33 o                         
   2   0   9       8050.62       7696.59       128.80 o                         
   4   0   9        569.65        559.59        20.48 o                         
   6   0   9         62.34         52.32        10.50 o                         
   8   0   9       6396.32       6538.52        91.90 o                         
  10   0   9        703.79        707.55        26.50 o                         
  12   0   9        413.51        461.14        16.97 o                         
  14   0   9       2834.01       2732.58        52.63 o                         
  16   0   9        161.51        197.02        19.81 o                         
   1   1   9        626.04        661.86        21.74 o                         
   2   1   9         81.69         76.04        13.37 o                         
   3   1   9        815.35        809.69        19.82 o                         
   4   1   9       1441.00       1453.25        28.11 o                         
   5   1   9       1661.00       1718.82        32.53 o                         
   6   1   9        320.94        336.69        16.20 o                         
   7   1   9        515.42        515.06        13.10 o                         
   8   1   9         17.41         12.71         4.32 o                         
   9   1   9        130.87        133.40         6.37 o                         
  10   1   9         16.18         15.41         5.89 o                         
  11   1   9        436.46        428.46        13.22 o                         
  12   1   9         89.29         98.43         6.87 o                         
  13   1   9        640.52        670.24        21.75 o                         
  14   1   9        123.02        134.21        12.60 o                         
  15   1   9          2.81          2.13         9.20 o                         
  16   1   9         60.54         59.34         6.84 o                         
  17   1   9         14.26         25.65         7.23 o                         
   1   2   9        387.01        437.70        12.80 o                         
   2   2   9        116.17        143.69        10.03 o                         
   3   2   9        155.66        144.33        10.70 o                         
   4   2   9       1488.99       1560.63        34.44 o                         
   5   2   9       2801.29       2870.23        54.58 o                         
   6   2   9       1597.58       1547.70        27.13 o                         
   7   2   9       1506.46       1589.98        26.01 o                         
   8   2   9         27.49         16.87         4.60 o                         
   9   2   9        906.31        901.59        20.65 o                         
  10   2   9        890.15        887.61        20.91 o                         
  11   2   9       1084.73       1064.88        21.29 o                         
  12   2   9        206.80        234.86        11.81 o                         
  13   2   9         23.03         21.47         5.70 o                         
  14   2   9         36.60         34.11         7.98 o                         
  15   2   9        135.19        142.32        15.04 o                         
  16   2   9         16.95         14.50         4.99 o                         
   1   3   9        258.23        260.31        12.02 o                         
   2   3   9        953.61        942.53        18.67 o                         
   3   3   9        226.50        212.89         8.68 o                         
   4   3   9        125.51        128.35        12.94 o                         
   5   3   9         67.14         69.00         6.71 o                         
   6   3   9         34.64         42.56         5.96 o                         
   7   3   9         19.03         17.06         5.45 o                         
   8   3   9        209.38        178.65         9.58 o                         
   9   3   9        928.40        938.36        21.11 o                         
  10   3   9         54.03         46.20         7.94 o                         
  11   3   9        145.76        152.86         9.46 o                         
  12   3   9        464.02        434.82        14.73 o                         
  13   3   9         87.15        105.32         9.84 o                         
  14   3   9         17.10         23.09         5.63 o                         
  15   3   9        100.49        100.49        18.51 o                         
   1   4   9        188.70        185.15        11.82 o                         
   2   4   9        452.77        463.23        15.87 o                         
   3   4   9        328.01        317.53        14.05 o                         
   4   4   9        130.93        116.24         8.33 o                         
   5   4   9        528.56        517.12        16.85 o                         
   6   4   9        311.22        277.93        13.96 o                         
   7   4   9        414.92        407.85        16.64 o                         
   8   4   9        107.34         97.38         8.16 o                         
   9   4   9        169.77        142.58        18.79 o                         
  10   4   9        305.32        292.20        13.15 o                         
  11   4   9         13.90         10.45         5.49 o                         
  12   4   9          0.33         -6.50        10.08 o                         
   1   5   9        383.28        398.80        28.91 o                         
   2   5   9         18.76          1.77        15.26 o                         
   3   5   9        178.00        169.18        21.41 o                         
   4   5   9         56.19         44.23        10.60 o                         
   5   5   9        482.09        501.18        25.15 o                         
   6   5   9         18.39         12.85        10.17 o                         
   7   5   9         59.06         66.72         9.65 o                         
   8   5   9        151.83        164.87        19.54 o                         
   9   5   9        130.87        132.23        10.16 o                         
   0   0  10        473.44        405.76        30.52 o                         
   2   0  10      19810.54      19706.14       540.80 o                         
   4   0  10       5440.40       5508.74       101.10 o                         
   6   0  10        308.73        254.05        24.41 o                         
   8   0  10        400.95        374.47        17.81 o                         
  10   0  10         84.12         80.42         9.21 o                         
  12   0  10        452.36        473.11        17.31 o                         
  14   0  10        780.40        759.37        26.12 o                         
  16   0  10        109.04         95.30        14.45 o                         
   0   1  10       3492.24       3523.43       117.25 o                         
   1   1  10        236.01        234.91        15.42 o                         
   2   1  10        704.19        657.52        17.65 o                         
   3   1  10        148.91        152.51        10.72 o                         
   4   1  10        870.54        828.95        26.66 o                         
   5   1  10         65.47         81.82         8.54 o                         
   6   1  10          3.46         17.90         7.00 o                         
   7   1  10       1709.90       1805.31        57.80 o                         
   8   1  10         20.14         19.07         3.99 o                         
   9   1  10        538.02        549.99        12.22 o                         
  10   1  10        347.20        350.13        10.35 o                         
  11   1  10         70.95         65.09         5.79 o                         
  12   1  10        432.45        417.32        14.12 o                         
  13   1  10        540.27        543.73        39.98 o                         
  14   1  10        266.91        278.97        13.69 o                         
  15   1  10        344.64        317.67        19.24 o                         
  16   1  10        401.27        399.06        15.38 o                         
  17   1  10         11.70         20.54         7.16 o                         
   0   2  10        940.84        920.88        30.09 o                         
   1   2  10       1551.07       1614.60        28.01 o                         
   2   2  10        587.13        644.17        22.39 o                         
   3   2  10       1110.24       1169.34        25.26 o                         
   4   2  10         90.87         71.96        15.79 o                         
   5   2  10       1621.48       1690.88        29.41 o                         
   6   2  10       3665.25       3673.40        49.07 o                         
   7   2  10       1084.47       1093.73        19.69 o                         
   8   2  10        314.70        309.17        12.94 o                         
   9   2  10        682.82        716.81        16.62 o                         
  10   2  10        408.37        381.67        17.25 o                         
  11   2  10         30.88         24.50         8.06 o                         
  12   2  10         70.87         70.82        14.95 o                         
  13   2  10         44.77         48.98         8.13 o                         
  14   2  10       1064.42       1085.15        58.33 o                         
  15   2  10        101.67        104.85         7.68 o                         
  16   2  10         29.31         30.25         6.72 o                         
   0   3  10        709.74        777.57        36.65 o                         
   1   3  10        307.44        308.35        12.03 o                         
   2   3  10        164.54        160.44        10.95 o                         
   3   3  10          4.56          5.16         4.14 o                         
   4   3  10         20.09         25.02         6.61 o                         
   5   3  10        147.11        177.31        16.18 o                         
   6   3  10        186.58        184.97        13.66 o                         
   7   3  10        391.09        391.44        13.00 o                         
   8   3  10        838.08        815.33        18.18 o                         
   9   3  10       2466.66       2424.03        36.13 o                         
  10   3  10         11.37          4.03         7.22 o                         
  11   3  10          3.40          1.78         5.52 o                         
  12   3  10        272.50        274.37        27.56 o                         
  13   3  10        166.17        156.80        14.90 o                         
  14   3  10        123.66        143.13         7.95 o                         
  15   3  10          1.30          5.75         4.79 o                         
   0   4  10        838.21        866.92        34.08 o                         
   1   4  10        537.42        550.01        19.27 o                         
   2   4  10        235.79        252.67        12.62 o                         
   3   4  10         89.46         97.56         7.81 o                         
   4   4  10        318.92        304.76        12.76 o                         
   5   4  10        152.23        167.58        10.72 o                         
   6   4  10         55.93         55.03         8.08 o                         
   7   4  10         30.63         24.79         6.24 o                         
   8   4  10        215.06        227.08        13.26 o                         
   9   4  10        339.33        326.13        26.03 o                         
  10   4  10        263.11        242.19        13.45 o                         
  11   4  10        687.29        724.31        46.55 o                         
  12   4  10         13.37          9.74         9.10 o                         
   0   5  10        229.49        208.79        21.95 o                         
   1   5  10        320.38        360.25        27.30 o                         
   2   5  10        396.79        419.68        29.45 o                         
   3   5  10       1023.13       1070.10        47.11 o                         
   4   5  10         31.47         36.27         9.26 o                         
   5   5  10        360.01        400.05        18.60 o                         
   6   5  10         51.13         43.47         9.09 o                         
   7   5  10         99.75         96.67        21.15 o                         
   8   5  10        183.24        180.34        12.64 o                         
   2   0  11      10418.55      10305.16       282.11 o                         
   4   0  11       5808.32       5755.28       132.12 o                         
   6   0  11       5438.97       5380.98       104.87 o                         
   8   0  11       1233.81       1141.65        26.82 o                         
  10   0  11        685.05        670.50        26.57 o                         
  12   0  11         11.27         17.97         8.00 o                         
  14   0  11         11.99         13.80         7.82 o                         
  16   0  11        414.59        465.72        26.77 o                         
   1   1  11         15.26          9.62         4.72 o                         
   2   1  11       1464.60       1440.90        29.62 o                         
   3   1  11       1381.97       1388.46        30.08 o                         
   4   1  11       2076.63       2141.32        61.97 o                         
   5   1  11        501.69        507.32        17.65 o                         
   6   1  11        140.83        175.08        12.49 o                         
   7   1  11        817.36        807.26        17.13 o                         
   8   1  11         13.78         11.59         4.20 o                         
   9   1  11        162.72        158.61         8.54 o                         
  10   1  11         21.59         15.72         4.19 o                         
  11   1  11        319.07        308.65        11.82 o                         
  12   1  11         50.13         67.86         7.41 o                         
  13   1  11         87.62         82.95         8.90 o                         
  14   1  11         15.21         13.17         8.16 o                         
  15   1  11        550.60        532.91        15.56 o                         
  16   1  11        343.37        345.36        15.33 o                         
  17   1  11         34.36         38.72         7.00 o                         
   1   2  11        132.83        141.22        11.77 o                         
   2   2  11        205.21        237.84        10.90 o                         
   3   2  11        748.57        835.60        20.49 o                         
   4   2  11        865.03        867.50        27.81 o                         
   5   2  11        158.41        164.50        10.79 o                         
   6   2  11        367.50        345.61        11.09 o                         
   7   2  11        708.33        681.25        17.80 o                         
   8   2  11       1823.88       1828.66        31.22 o                         
   9   2  11        330.51        335.61        15.39 o                         
  10   2  11        304.84        309.06        13.58 o                         
  11   2  11        225.35        209.65         9.72 o                         
  12   2  11        127.72        132.22        11.74 o                         
  13   2  11         83.30         89.76         9.21 o                         
  14   2  11          6.28         14.61         9.43 o                         
  15   2  11         56.31         54.28         7.11 o                         
  16   2  11         40.30         39.18         5.59 o                         
   1   3  11        345.63        323.50        11.20 o                         
   2   3  11        128.29        146.58         9.42 o                         
   3   3  11        162.45        175.23        10.34 o                         
   4   3  11        108.64        124.10         8.50 o                         
   5   3  11         67.55         67.06         7.12 o                         
   6   3  11         76.94         68.10         7.36 o                         
   7   3  11        714.33        735.60        18.61 o                         
   8   3  11       3318.41       3368.00        46.31 o                         
   9   3  11        638.53        607.76        16.38 o                         
  10   3  11        407.57        417.92        14.51 o                         
  11   3  11        117.04        114.18        11.49 o                         
  12   3  11         14.74         17.67         6.16 o                         
  13   3  11         39.09         49.46         7.99 o                         
  14   3  11        114.82        120.73        14.70 o                         
   1   4  11        623.54        628.34        20.78 o                         
   2   4  11         57.57         61.57         8.12 o                         
   3   4  11         37.21         26.48         8.22 o                         
   4   4  11         71.70         75.30         7.88 o                         
   5   4  11        101.87        125.38        11.85 o                         
   6   4  11         66.58         62.57         7.31 o                         
   7   4  11        367.85        370.96        15.04 o                         
   8   4  11        344.32        341.31        17.92 o                         
   9   4  11        234.57        208.19        13.54 o                         
  10   4  11        629.62        628.52        24.19 o                         
  11   4  11        584.30        600.65        23.64 o                         
  12   4  11        134.07         92.99        10.16 o                         
   1   5  11         49.96         49.25        16.06 o                         
   2   5  11        265.53        270.84        25.16 o                         
   3   5  11        357.62        330.27        27.84 o                         
   4   5  11         57.55         34.26        15.53 o                         
   5   5  11         22.04         26.76         8.75 o                         
   6   5  11         22.33         12.03         8.08 o                         
   7   5  11         25.72         24.12        19.01 o                         
   8   5  11        259.18        271.51        32.10 o                         
   0   0  12        240.53        240.38        28.37 o                         
   2   0  12         83.70        113.92        15.02 o                         
   4   0  12        112.78        123.83        12.65 o                         
   6   0  12       7857.30       8229.17       147.90 o                         
   8   0  12        288.98        260.32        13.09 o                         
  10   0  12        126.94        125.56        11.83 o                         
  12   0  12       1705.64       1615.97        94.16 o                         
  14   0  12        241.12        241.80        15.47 o                         
  16   0  12         27.54         25.16        10.71 o                         
   0   1  12       5241.49       5356.18       114.11 o                         
   1   1  12         90.11         96.58         7.95 o                         
   2   1  12        119.64        117.02         7.34 o                         
   3   1  12        568.17        594.91        20.95 o                         
   4   1  12        851.32        869.14        23.67 o                         
   5   1  12         63.35         66.16         8.68 o                         
   6   1  12       5016.88       5260.18        68.15 o                         
   7   1  12        192.96        200.17         9.47 o                         
   8   1  12        363.08        407.54        22.10 o                         
   9   1  12        210.28        206.92         8.05 o                         
  10   1  12        279.95        318.33        13.02 o                         
  11   1  12       1202.30       1166.24        25.11 o                         
  12   1  12        126.70        125.16        10.69 o                         
  13   1  12        106.86         97.79         8.61 o                         
  14   1  12        409.36        453.49        13.80 o                         
  15   1  12        217.62        208.94        10.54 o                         
  16   1  12         16.29          7.04         5.66 o                         
  17   1  12         54.63         48.72         6.93 o                         
   0   2  12       1946.07       1956.64        52.20 o                         
   1   2  12        204.70        191.18        10.68 o                         
   2   2  12       2898.01       2890.10        73.42 o                         
   3   2  12         53.77         58.94         9.21 o                         
   4   2  12        225.37        252.95        15.46 o                         
   5   2  12         13.56         13.56         4.83 o                         
   6   2  12        119.08        138.66         8.42 o                         
   7   2  12        325.71        338.11        11.90 o                         
   8   2  12        147.48        180.22        11.53 o                         
   9   2  12        911.63        917.29        22.07 o                         
  10   2  12         87.90         79.54         6.25 o                         
  11   2  12       1121.42       1094.11        30.63 o                         
  12   2  12        175.81        175.96        11.53 o                         
  13   2  12        100.84        107.25        18.72 o                         
  14   2  12        233.90        224.11        13.83 o                         
  15   2  12        487.76        460.80        13.56 o                         
  16   2  12         60.73         66.71         6.84 o                         
   0   3  12         24.47         18.25        10.71 o                         
   1   3  12       1164.30       1176.19        28.86 o                         
   2   3  12         89.57        100.96         7.32 o                         
   3   3  12        100.80        111.29         8.97 o                         
   4   3  12         29.96         32.60         6.40 o                         
   5   3  12         61.81         62.13         7.18 o                         
   6   3  12        167.98        178.39        11.02 o                         
   7   3  12         72.64         57.74         7.13 o                         
   8   3  12        807.43        813.39        20.23 o                         
   9   3  12         28.83         22.76         7.48 o                         
  10   3  12         24.37         30.68         6.24 o                         
  11   3  12         69.04         55.08         6.97 o                         
  12   3  12         10.48         16.90         6.96 o                         
  13   3  12         30.75         25.69         7.00 o                         
  14   3  12         36.16         41.63         5.36 o                         
   0   4  12        392.64        409.45        41.76 o                         
   1   4  12        951.95        967.36        26.38 o                         
   2   4  12         70.68         68.93         9.06 o                         
   3   4  12         99.55         91.49        28.64 o                         
   4   4  12        244.72        250.88        16.18 o                         
   5   4  12        266.66        276.01        12.71 o                         
   6   4  12         30.23         17.97         6.03 o                         
   7   4  12         74.76         75.82         9.42 o                         
   8   4  12         69.30         97.76        11.97 o                         
   9   4  12        349.36        354.58        13.74 o                         
  10   4  12        709.47        651.71        30.78 o                         
  11   4  12        140.70        145.21        12.22 o                         
  12   4  12         38.20         24.50         7.07 o                         
   1   5  12        161.90        189.52        21.41 o                         
   2   5  12         73.56         85.12        16.06 o                         
   3   5  12        708.64        783.19        38.01 o                         
   4   5  12        162.89        140.80        18.74 o                         
   5   5  12         84.46        103.91        10.80 o                         
   6   5  12        302.66        316.37        16.54 o                         
   7   5  12         73.23         63.71        11.78 o                         
   8   5  12         19.72         25.07         7.43 o                         
   2   0  13        303.52        385.97        25.70 o                         
   4   0  13      11237.78      11830.95       199.35 o                         
   6   0  13        239.29        207.44        18.46 o                         
   8   0  13         56.39         61.21         7.79 o                         
  10   0  13       2314.03       2261.26        69.37 o                         
  12   0  13       1286.42       1277.40        35.20 o                         
  14   0  13        536.93        505.34        29.45 o                         
   1   1  13          1.67         -1.86         5.61 o                         
   2   1  13        129.25        145.64        15.15 o                         
   3   1  13        778.50        752.42        28.70 o                         
   4   1  13       6406.97       6631.20       103.25 o                         
   5   1  13        210.43        241.56        10.09 o                         
   6   1  13         32.83         35.89         5.31 o                         
   7   1  13        327.35        327.18        16.16 o                         
   8   1  13         22.95         29.05         4.71 o                         
   9   1  13        169.26        189.23        14.20 o                         
  10   1  13        532.98        516.42        15.91 o                         
  11   1  13        433.74        430.19        13.82 o                         
  12   1  13        168.62        167.27        13.24 o                         
  13   1  13        323.14        311.84        13.06 o                         
  14   1  13        182.42        171.41        11.57 o                         
  15   1  13         76.70         62.84        13.65 o                         
  16   1  13         28.26         26.95         5.95 o                         
   1   2  13        156.01        165.87        52.09 o                         
   2   2  13        241.47        230.26        59.42 o                         
   3   2  13         92.49         93.35         6.01 o                         
   4   2  13        301.82        304.62        14.52 o                         
   5   2  13        411.19        440.54        18.24 o                         
   6   2  13          9.45         11.92         4.81 o                         
   7   2  13        276.35        284.81        15.44 o                         
   8   2  13        364.96        347.54        11.79 o                         
   9   2  13        374.52        344.77        16.50 o                         
  10   2  13       1219.04       1205.04        27.89 o                         
  11   2  13        876.13        843.21        22.56 o                         
  12   2  13        291.04        283.43        15.33 o                         
  13   2  13        497.71        514.12        21.36 o                         
  14   2  13        198.57        200.50        12.93 o                         
  15   2  13        187.14        192.23         9.36 o                         
  16   2  13        269.71        284.76        13.24 o                         
   1   3  13        665.56        650.13        26.15 o                         
   2   3  13        185.81        174.15         9.36 o                         
   3   3  13        194.66        185.27         9.01 o                         
   4   3  13        281.95        293.42        12.40 o                         
   5   3  13        107.81        125.49         9.15 o                         
   6   3  13          5.21         -1.23         5.28 o                         
   7   3  13        129.20        141.35         9.90 o                         
   8   3  13        141.51        125.61         9.22 o                         
   9   3  13        239.57        239.77        14.59 o                         
  10   3  13        481.63        452.10        15.32 o                         
  11   3  13          5.63         -0.09         8.63 o                         
  12   3  13         19.31         15.00         9.74 o                         
  13   3  13         76.25         90.81         9.15 o                         
  14   3  13         85.77         80.01         6.26 o                         
   1   4  13        225.63        221.14        19.25 o                         
   2   4  13        100.95        101.54        14.19 o                         
   3   4  13         83.16         98.20        10.83 o                         
   4   4  13         87.42         81.87        13.85 o                         
   5   4  13        414.86        413.59        14.80 o                         
   6   4  13        281.99        280.99        14.71 o                         
   7   4  13         94.57        129.69        13.83 o                         
   8   4  13          8.13         -0.72        22.13 o                         
   9   4  13         86.55        113.27        27.30 o                         
  10   4  13        192.46        188.45        15.05 o                         
  11   4  13        746.07        699.52        23.71 o                         
  12   4  13         23.38         16.06        11.24 o                         
   1   5  13         94.54         86.19        15.53 o                         
   2   5  13        341.23        394.51        27.84 o                         
   3   5  13         80.02         74.95        14.45 o                         
   4   5  13        225.11        229.14        21.95 o                         
   5   5  13        212.04        202.76        12.73 o                         
   6   5  13         86.55        106.84         9.65 o                         
   7   5  13        269.18        245.53        23.26 o                         
   0   0  14       1738.64       2037.40        87.80 o                         
   2   0  14        821.34        694.37        34.06 o                         
   4   0  14       1839.47       1670.22       119.92 o                         
   6   0  14       4453.98       4336.90        90.60 o                         
   8   0  14        122.26        143.92        11.45 o                         
  10   0  14        305.58        306.12        29.98 o                         
  12   0  14       2243.68       2205.16        52.62 o                         
  14   0  14       1035.55       1030.21        30.29 o                         
  16   0  14        452.76        477.50        26.77 o                         
   0   1  14        972.46       1097.89        34.07 o                         
   1   1  14        356.16        398.06        13.86 o                         
   2   1  14        729.27        812.27        19.80 o                         
   3   1  14        891.62        874.87        23.52 o                         
   4   1  14        209.86        201.87        13.21 o                         
   5   1  14         21.42         30.45         6.81 o                         
   6   1  14        848.58        892.17        21.44 o                         
   7   1  14         26.86         31.34         6.71 o                         
   8   1  14        629.96        609.93        17.61 o                         
   9   1  14        236.57        240.06        13.45 o                         
  10   1  14        475.45        475.56        15.50 o                         
  11   1  14        278.10        270.95        11.65 o                         
  12   1  14       1215.40       1223.68        32.49 o                         
  13   1  14        439.11        458.63        16.03 o                         
  14   1  14        285.12        309.45        20.39 o                         
  15   1  14        128.75        140.28        12.37 o                         
  16   1  14         36.58         32.47         6.01 o                         
   0   2  14       1036.30       1001.15        34.76 o                         
   1   2  14       1211.51       1198.24        27.62 o                         
   2   2  14        262.18        279.46        11.40 o                         
   3   2  14        789.71        759.55        16.68 o                         
   4   2  14         94.37        102.36         9.81 o                         
   5   2  14         29.51         36.91         5.73 o                         
   6   2  14        171.59        175.47        12.54 o                         
   7   2  14         78.09         75.48         6.64 o                         
   8   2  14        509.72        513.58        15.54 o                         
   9   2  14         45.80         60.10         6.66 o                         
  10   2  14        528.45        528.41        15.14 o                         
  11   2  14        252.74        235.07        15.75 o                         
  12   2  14        739.09        770.17        19.43 o                         
  13   2  14        166.57        158.66        11.50 o                         
  14   2  14         56.75         65.96         9.33 o                         
  15   2  14         24.17         23.66         5.42 o                         
   0   3  14        210.64        204.52        24.09 o                         
   1   3  14        427.91        438.75        16.02 o                         
   2   3  14        316.52        322.57        13.76 o                         
   3   3  14        182.95        192.44        11.21 o                         
   4   3  14         17.06         16.01         5.86 o                         
   5   3  14         48.96         45.83         6.85 o                         
   6   3  14        504.58        544.84        18.91 o                         
   7   3  14        595.22        603.18        17.16 o                         
   8   3  14        628.75        624.31        22.58 o                         
   9   3  14        178.76        141.05        11.14 o                         
  10   3  14       1010.79        971.35        33.08 o                         
  11   3  14        214.12        227.90        47.65 o                         
  12   3  14         71.74         68.72        10.58 o                         
  13   3  14        113.81        123.76        10.83 o                         
  14   3  14        256.56        269.18        11.44 o                         
   0   4  14          6.51          6.96        13.38 o                         
   1   4  14          3.73          7.16         6.86 o                         
   2   4  14       2163.99       2004.19        71.54 o                         
   3   4  14         74.20         75.63        13.81 o                         
   4   4  14         66.60         85.00        13.83 o                         
   5   4  14        218.79        218.39        14.83 o                         
   6   4  14        146.36        133.62        11.38 o                         
   7   4  14         76.95         52.18        10.19 o                         
   8   4  14         60.46         74.27        12.26 o                         
   9   4  14         13.30         24.96         8.75 o                         
  10   4  14         13.64         24.03         9.40 o                         
  11   4  14        205.42        200.29        17.40 o                         
   1   5  14        144.08        161.68        20.34 o                         
   2   5  14        272.03        296.01        23.56 o                         
   3   5  14        100.47        101.18        16.06 o                         
   4   5  14        277.79        272.45        23.56 o                         
   5   5  14        125.97        144.01        16.60 o                         
   6   5  14         26.25         39.62         8.71 o                         
   7   5  14          0.98         -0.20         6.81 o                         
   2   0  15        166.95        179.31        20.99 o                         
   4   0  15         58.13         42.38        14.95 o                         
   6   0  15        568.42        528.66        27.68 o                         
   8   0  15       1501.27       1429.74        58.02 o                         
  10   0  15        172.54        235.56        21.95 o                         
  12   0  15        102.37         95.32        10.67 o                         
  14   0  15        198.70        189.52        19.27 o                         
  16   0  15        144.37        121.53        13.92 o                         
   1   1  15        772.27        828.17        28.51 o                         
   2   1  15        166.43        176.22        13.36 o                         
   3   1  15       1528.05       1552.89        34.61 o                         
   4   1  15         93.49        135.94         8.94 o                         
   5   1  15        182.63        186.90        10.87 o                         
   6   1  15        683.63        713.81        28.71 o                         
   7   1  15        144.46        176.61        12.94 o                         
   8   1  15         37.05         26.35         7.68 o                         
   9   1  15       1181.51       1166.73        21.41 o                         
  10   1  15        748.17        779.53        19.51 o                         
  11   1  15        906.68        903.56        19.80 o                         
  12   1  15       1474.82       1446.62        40.45 o                         
  13   1  15         93.05         94.93        11.65 o                         
  14   1  15        159.89        158.11         8.97 o                         
  15   1  15        321.66        308.37        13.05 o                         
  16   1  15        237.21        245.25        12.87 o                         
   1   2  15        607.53        607.20        20.48 o                         
   2   2  15         20.56         15.24         5.51 o                         
   3   2  15        333.72        401.97        15.81 o                         
   4   2  15         73.10         69.41         8.91 o                         
   5   2  15         28.74         29.63         7.50 o                         
   6   2  15        106.39        105.61         8.92 o                         
   7   2  15        133.54        136.49         8.60 o                         
   8   2  15       1133.74       1150.73        29.71 o                         
   9   2  15        747.12        736.00        20.11 o                         
  10   2  15        416.43        391.80        13.19 o                         
  11   2  15        249.71        232.84        11.40 o                         
  12   2  15         16.76         15.84         7.10 o                         
  13   2  15         67.17         52.86         8.51 o                         
  14   2  15        112.89        141.54        10.12 o                         
  15   2  15         16.07         13.03         5.56 o                         
   1   3  15        351.28        333.33        17.38 o                         
   2   3  15         42.17         49.18         9.20 o                         
   3   3  15         37.55         23.21         6.94 o                         
   4   3  15        108.49        107.45        14.22 o                         
   5   3  15        355.53        317.20        15.84 o                         
   6   3  15        155.25        146.72        11.78 o                         
   7   3  15        541.04        520.50        20.20 o                         
   8   3  15        160.44        169.29        11.49 o                         
   9   3  15         27.10         32.85        12.17 o                         
  10   3  15        148.87        134.52        13.31 o                         
  11   3  15        138.33        150.47        13.07 o                         
  12   3  15        125.65        110.68        11.34 o                         
  13   3  15        175.99        197.00        16.06 o                         
  14   3  15         41.82         39.62         8.57 o                         
   1   4  15         56.81         45.87        12.79 o                         
   2   4  15        337.25        337.04        22.02 o                         
   3   4  15        186.98        194.09        29.71 o                         
   4   4  15         24.89         25.21         8.93 o                         
   5   4  15        621.06        593.04        22.06 o                         
   6   4  15         27.25         23.73        10.77 o                         
   7   4  15        174.87        150.30        29.49 o                         
   8   4  15         25.31         38.60         9.44 o                         
   9   4  15        351.27        368.39        18.45 o                         
  10   4  15         32.05         14.52         7.75 o                         
  11   4  15         42.34         38.79         7.84 o                         
   2   5  15          0.33        -10.17        10.17 o                         
   3   5  15        383.01        405.22        26.77 o                         
   4   5  15        210.97        208.79        20.88 o                         
   5   5  15        238.45        238.24        21.41 o                         
   6   5  15         66.07         63.60         8.87 o                         
   0   0  16       2590.68       2797.57       114.57 o                         
   2   0  16      10490.97      11139.70       241.67 o                         
   4   0  16        146.63        143.71        22.33 o                         
   6   0  16        152.46        124.94        25.53 o                         
   8   0  16       3069.72       2945.98        91.40 o                         
  10   0  16        808.63        791.76        36.94 o                         
  12   0  16        108.47        159.00        23.02 o                         
  14   0  16       1279.89       1322.27        35.21 o                         
  16   0  16        626.57        681.47        31.05 o                         
   0   1  16       1032.38       1086.71        36.14 o                         
   1   1  16        155.59        148.48         9.61 o                         
   2   1  16         52.42         59.50         9.95 o                         
   3   1  16       1014.70       1079.62        24.54 o                         
   4   1  16        599.92        573.29        16.28 o                         
   5   1  16        279.93        257.08        13.04 o                         
   6   1  16         33.08         30.62         6.82 o                         
   7   1  16        318.84        326.43        12.13 o                         
   8   1  16        315.47        317.48        13.14 o                         
   9   1  16        787.32        763.14        17.74 o                         
  10   1  16        233.25        239.05        12.49 o                         
  11   1  16        144.55        151.44         9.50 o                         
  12   1  16        295.73        293.73        12.83 o                         
  13   1  16        131.55        141.08        10.35 o                         
  14   1  16         58.59         60.94         6.60 o                         
  15   1  16        336.56        336.22        20.55 o                         
  16   1  16         95.42         89.27         8.55 o                         
   0   2  16        676.09        756.73        30.64 o                         
   1   2  16        551.50        524.71        15.50 o                         
   2   2  16       1012.94        934.33        21.12 o                         
   3   2  16         87.54         92.70         9.39 o                         
   4   2  16        450.75        470.24        17.90 o                         
   5   2  16        324.51        314.77        18.78 o                         
   6   2  16          3.45          3.46         6.32 o                         
   7   2  16        933.08        943.10        25.40 o                         
   8   2  16        502.65        497.75        19.90 o                         
   9   2  16        295.82        288.30        13.31 o                         
  10   2  16        579.85        590.39        16.97 o                         
  11   2  16        304.35        296.43        12.69 o                         
  12   2  16         12.83         17.05         7.40 o                         
  13   2  16        375.35        350.19        15.67 o                         
  14   2  16        217.65        244.25        12.94 o                         
  15   2  16         11.66         11.38        11.89 o                         
   0   3  16       3091.50       3160.08        83.20 o                         
   1   3  16        176.55        168.09        17.23 o                         
   2   3  16        394.50        389.37        18.24 o                         
   3   3  16        108.69         88.08        13.54 o                         
   4   3  16        127.59        144.13        14.87 o                         
   5   3  16        308.05        301.28        19.00 o                         
   6   3  16         62.27         43.52         8.30 o                         
   7   3  16        792.39        730.94        29.91 o                         
   8   3  16        666.91        656.64        26.57 o                         
   9   3  16        161.05        178.19        19.64 o                         
  10   3  16          5.86         18.24        10.04 o                         
  11   3  16        268.54        215.39        15.10 o                         
  12   3  16         42.33         52.89        20.88 o                         
  13   3  16         82.26         78.25        21.95 o                         
   0   4  16        190.05        214.23        21.07 o                         
   1   4  16         44.83         52.14         9.74 o                         
   2   4  16        288.77        311.08        21.62 o                         
   3   4  16        366.64        367.41        37.78 o                         
   4   4  16        297.43        303.54        16.82 o                         
   5   4  16        155.48        153.29        13.30 o                         
   6   4  16        117.43        135.65        19.14 o                         
   7   4  16        221.32        244.72        16.98 o                         
   8   4  16        673.35        630.24        24.91 o                         
   9   4  16         32.56         36.44        10.44 o                         
  10   4  16        154.34        131.86        20.61 o                         
  11   4  16        625.24        605.85        20.19 o                         
   2   5  16        206.27        210.40        21.41 o                         
   3   5  16         94.89        104.40        17.13 o                         
   4   5  16        119.60        137.59        18.20 o                         
   5   5  16        624.79        672.91        35.33 o                         
   6   5  16        216.61        229.67        19.81 o                         
   2   0  17         96.08         83.01        17.30 o                         
   4   0  17       3578.00       3590.98       103.72 o                         
   8   0  17        579.19        602.65        28.48 o                         
  10   0  17         13.94         12.31        10.17 o                         
  12   0  17          2.14         -5.29         6.69 o                         
  14   0  17         93.94         96.64        10.74 o                         
  16   0  17          1.30          6.42         8.57 o                         
   1   1  17        173.14        180.54        10.78 o                         
   2   1  17         79.56         63.18         7.51 o                         
   3   1  17       1798.39       1720.77        37.24 o                         
   4   1  17        283.34        303.28        13.75 o                         
   5   1  17        212.14        211.06        26.22 o                         
   6   1  17          7.74         14.05         6.52 o                         
   7   1  17         11.49          5.66         6.47 o                         
   8   1  17        855.60        842.44        31.03 o                         
   9   1  17        702.12        669.33        16.20 o                         
  10   1  17        129.48        141.60         9.16 o                         
  11   1  17        652.86        658.42        26.81 o                         
  12   1  17         85.31         97.95         9.04 o                         
  13   1  17         47.10         41.04        10.78 o                         
  14   1  17        154.03        155.39         8.77 o                         
  15   1  17        141.69        127.33         8.24 o                         
   1   2  17        117.25        117.81         8.66 o                         
   2   2  17        712.31        718.97        18.62 o                         
   3   2  17         48.56         52.05         8.84 o                         
   4   2  17        282.85        266.17        17.22 o                         
   5   2  17        298.92        286.27        17.73 o                         
   6   2  17        298.39        294.95        15.09 o                         
   7   2  17        419.84        427.40        17.99 o                         
   8   2  17         81.27         73.59         8.99 o                         
   9   2  17        210.45        205.78        18.72 o                         
  10   2  17        893.07        874.80        19.77 o                         
  11   2  17        427.76        430.28        13.97 o                         
  12   2  17         49.89         71.51        22.64 o                         
  13   2  17        450.73        414.63        16.72 o                         
  14   2  17         69.27         67.15         9.22 o                         
  15   2  17         39.18         36.48        12.85 o                         
   1   3  17         60.90         39.23        14.35 o                         
   2   3  17        147.21        143.97        10.41 o                         
   3   3  17         97.20        110.75        10.61 o                         
   4   3  17        317.32        347.12        17.94 o                         
   5   3  17         47.49         39.54         8.83 o                         
   6   3  17        848.25        836.16        27.02 o                         
   7   3  17        506.64        459.97        31.72 o                         
   8   3  17         49.14         30.94        10.99 o                         
   9   3  17        137.10        132.84        12.40 o                         
  10   3  17        369.05        352.11        18.29 o                         
  11   3  17         65.27         59.28        11.78 o                         
  12   3  17         43.68         37.56        18.47 o                         
  13   3  17          2.31          7.42        10.44 o                         
   1   4  17         63.40         56.35        10.70 o                         
   2   4  17        329.69        325.83        22.69 o                         
   3   4  17        988.98        976.97        35.53 o                         
   4   4  17         29.10         33.04        12.85 o                         
   5   4  17        540.45        565.11        22.95 o                         
   6   4  17        281.79        309.70        18.92 o                         
   7   4  17         53.10         44.96         9.44 o                         
   8   4  17        350.72        363.15        18.67 o                         
   9   4  17         30.96         21.34        17.13 o                         
  10   4  17          0.37          5.11        10.71 o                         
   3   5  17         64.61         65.85        13.38 o                         
   4   5  17         46.52         68.53        18.74 o                         
   5   5  17        177.07        188.45        18.74 o                         
   0   0  18       3753.96       4049.11       155.79 o                         
   2   0  18        649.49        631.81        39.53 o                         
   4   0  18       1909.18       1680.89        94.23 o                         
   6   0  18        254.11        267.63        49.79 o                         
   8   0  18       1113.04       1192.70        46.04 o                         
  10   0  18       1395.76       1449.08        54.61 o                         
  12   0  18          6.03          3.93         7.70 o                         
  14   0  18          2.06          9.41         6.81 o                         
   0   1  18        418.05        473.72        22.97 o                         
   1   1  18        607.74        615.07        18.28 o                         
   2   1  18          9.02         14.15         5.86 o                         
   3   1  18        826.72        785.07        21.31 o                         
   4   1  18        261.74        279.32        16.88 o                         
   5   1  18        802.23        764.97        23.49 o                         
   6   1  18        895.28        911.40        25.27 o                         
   7   1  18         47.33         46.49         6.88 o                         
   8   1  18       1109.03       1154.92        37.55 o                         
   9   1  18       1347.13       1286.59        24.15 o                         
  10   1  18        414.87        412.14        25.02 o                         
  11   1  18        423.19        390.72        14.11 o                         
  12   1  18         21.04         23.78         6.59 o                         
  13   1  18        119.41        104.76         8.75 o                         
  14   1  18         83.52         83.21         9.04 o                         
  15   1  18          6.65         13.25         5.24 o                         
   0   2  18        403.24        383.31        19.52 o                         
   1   2  18        183.54        182.97        11.58 o                         
   2   2  18        651.43        643.23        18.13 o                         
   3   2  18        164.88        181.59        22.99 o                         
   4   2  18        128.57        132.15        12.04 o                         
   5   2  18        133.42        110.96        10.51 o                         
   6   2  18        172.90        172.32        20.50 o                         
   7   2  18        102.23         92.48        10.26 o                         
   8   2  18        955.81        965.42        27.01 o                         
   9   2  18        633.08        627.17        23.49 o                         
  10   2  18         61.73         63.45        10.28 o                         
  11   2  18        272.24        258.96        17.33 o                         
  12   2  18         10.72         19.09         6.27 o                         
  13   2  18        255.95        237.29        13.13 o                         
  14   2  18         25.56         44.49        12.86 o                         
   0   3  18         22.05         27.91        10.86 o                         
   1   3  18        887.05        932.16        26.80 o                         
   2   3  18        473.10        494.89        21.71 o                         
   3   3  18        752.54        740.95        24.35 o                         
   4   3  18       1510.75       1464.25        35.91 o                         
   5   3  18        145.11        142.49        14.30 o                         
   6   3  18        391.70        406.86        23.41 o                         
   7   3  18        376.33        377.10        18.69 o                         
   8   3  18        500.38        486.99        20.85 o                         
   9   3  18        155.01        149.92        26.23 o                         
  10   3  18         93.75        114.74        11.27 o                         
  11   3  18         10.78         10.95         8.23 o                         
  12   3  18          1.85          3.55         6.93 o                         
  13   3  18         81.49         76.02        11.24 o                         
   0   4  18         17.43         19.98        12.11 o                         
   1   4  18        318.27        291.14        21.02 o                         
   2   4  18        114.37        113.35        15.98 o                         
   3   4  18        641.84        625.08        58.63 o                         
   4   4  18        267.90        245.34        32.96 o                         
   5   4  18        493.58        522.54        72.86 o                         
   6   4  18        172.48        170.99        15.05 o                         
   7   4  18        141.13        162.12        16.86 o                         
   8   4  18          9.91          1.48         7.75 o                         
   9   4  18        127.11        154.52        29.18 o                         
  10   4  18        174.14        176.17        14.45 o                         
   4   5  18         95.72        119.39        14.99 o                         
   2   0  19       1150.15       1145.39        55.93 o                         
   4   0  19       1425.84       1220.82        63.89 o                         
   6   0  19       2164.71       2050.79       128.49 o                         
   8   0  19        945.00        936.25        39.62 o                         
  10   0  19        145.87        159.00        19.27 o                         
  12   0  19          3.28          9.44         7.32 o                         
  14   0  19        191.95        187.04        19.81 o                         
   1   1  19         43.19         41.28         9.16 o                         
   2   1  19       1705.89       1808.36        81.35 o                         
   3   1  19         35.82         33.86        10.59 o                         
   4   1  19         47.06         45.97         8.05 o                         
   5   1  19        222.50        203.14        12.85 o                         
   6   1  19        209.98        235.70        12.15 o                         
   7   1  19         98.14         88.15         8.79 o                         
   8   1  19        499.15        508.90        17.14 o                         
   9   1  19         52.59         70.79        10.51 o                         
  10   1  19        837.83        825.50        22.08 o                         
  11   1  19        104.42        101.74        13.87 o                         
  12   1  19        161.42        147.23        17.67 o                         
  13   1  19        263.91        262.43        14.65 o                         
  14   1  19         23.70         21.25         5.36 o                         
  15   1  19          9.17         11.70         5.13 o                         
   1   2  19         73.61         52.43         7.72 o                         
   2   2  19         63.25         59.37         9.27 o                         
   3   2  19        342.05        340.63        16.99 o                         
   4   2  19        605.80        672.01        22.06 o                         
   5   2  19        410.83        434.74        19.99 o                         
   6   2  19         33.03         29.92        11.20 o                         
   7   2  19         54.98         54.61        10.52 o                         
   8   2  19       1765.67       1745.92        41.73 o                         
   9   2  19        141.77        159.63        26.48 o                         
  10   2  19        148.55        141.09        10.55 o                         
  11   2  19        166.24        151.62        10.56 o                         
  12   2  19        507.01        484.33        19.46 o                         
  13   2  19        328.64        315.91        18.67 o                         
  14   2  19        140.49        120.02        24.63 o                         
   1   3  19        412.55        415.39        18.72 o                         
   2   3  19        182.95        207.81        20.14 o                         
   3   3  19        459.75        482.59        20.50 o                         
   4   3  19        197.75        187.71        14.36 o                         
   5   3  19         22.30         18.54         8.69 o                         
   6   3  19         71.53         71.52        10.77 o                         
   7   3  19        208.02        209.00        15.04 o                         
   8   3  19        346.30        354.40        20.63 o                         
   9   3  19         15.17          8.03        11.78 o                         
  10   3  19         24.50         19.01         7.06 o                         
  11   3  19         25.17         31.34         8.62 o                         
  12   3  19          1.16         10.73        10.98 o                         
   1   4  19        145.57        139.99        17.51 o                         
   2   4  19         25.43         27.15        12.40 o                         
   3   4  19         83.09         50.23        31.40 o                         
   4   4  19        196.45        108.51        42.86 o                         
   5   4  19         73.91         61.52        10.14 o                         
   6   4  19         56.26         59.22        10.58 o                         
   7   4  19         32.45         23.56        12.31 o                         
   8   4  19         98.37         98.23        10.41 o                         
   9   4  19        133.90        158.84        12.10 o                         
   0   0  20        245.19        201.30        48.72 o                         
   2   0  20         60.86         63.43        35.87 o                         
   4   0  20       1177.01       1133.81        87.27 o                         
   8   0  20       4576.35       4482.22       131.17 o                         
  10   0  20        435.03        410.04        27.30 o                         
  12   0  20          0.94          4.92         6.81 o                         
  14   0  20        335.04        333.28        15.90 o                         
   0   1  20        217.09        228.07        20.88 o                         
   1   1  20       1252.53       1274.91        71.46 o                         
   2   1  20          4.41         -2.14         5.81 o                         
   3   1  20        105.81         97.35        11.51 o                         
   4   1  20        542.00        505.31        18.46 o                         
   5   1  20        147.14        158.19        13.24 o                         
   6   1  20         68.68         61.79        13.23 o                         
   7   1  20        216.85        219.85        14.99 o                         
   8   1  20        302.09        325.57        15.45 o                         
   9   1  20        270.41        253.95        13.93 o                         
  10   1  20         75.20         62.45         9.61 o                         
  11   1  20        233.95        219.78        12.39 o                         
  12   1  20        173.26        181.43        14.99 o                         
  13   1  20        272.17        253.41        14.37 o                         
  14   1  20        398.73        410.29        11.89 o                         
  15   1  20          1.02         -3.63         4.76 o                         
   0   2  20        383.92        380.07        22.94 o                         
   1   2  20       1582.88       1572.15        30.77 o                         
   2   2  20          1.07         -7.19         7.19 o                         
   3   2  20       1188.93       1180.64        41.88 o                         
   4   2  20       1607.91       1614.44        37.37 o                         
   5   2  20         12.48         15.70         9.16 o                         
   6   2  20       1054.06       1104.31        30.09 o                         
   7   2  20        228.18        210.66        15.29 o                         
   8   2  20         54.52         67.70        30.35 o                         
   9   2  20        256.56        249.15        17.46 o                         
  10   2  20          6.93         13.19        12.33 o                         
  11   2  20         72.71         69.37         9.12 o                         
  12   2  20         34.64         42.20        11.97 o                         
  13   2  20        230.83        212.91        13.81 o                         
  14   2  20        388.83        369.04        31.05 o                         
   0   3  20        603.15        627.20        72.27 o                         
   1   3  20        299.28        283.66        18.76 o                         
   2   3  20        393.29        401.58        37.83 o                         
   3   3  20        220.26        217.48        15.14 o                         
   4   3  20        981.64        957.88        28.14 o                         
   5   3  20        121.31        118.33        16.43 o                         
   6   3  20        333.99        331.14        28.51 o                         
   7   3  20        340.48        342.85        18.37 o                         
   8   3  20         13.50          8.36        12.70 o                         
   9   3  20         20.70         24.49         6.40 o                         
  10   3  20         57.08         67.73         7.86 o                         
  11   3  20         58.53         62.13         8.56 o                         
  12   3  20         37.87         37.52         9.63 o                         
   0   4  20        915.82        912.16        79.77 o                         
   1   4  20        126.86        151.27        17.49 o                         
   2   4  20        141.52        151.26        31.74 o                         
   3   4  20        218.65        245.73        24.63 o                         
   4   4  20        881.31        897.71        42.83 o                         
   5   4  20         53.61         47.38        10.03 o                         
   6   4  20         74.51         56.58        10.36 o                         
   7   4  20         74.36         95.24        10.58 o                         
   8   4  20         30.40         22.95         6.48 o                         
   9   4  20         28.88         31.15         7.37 o                         
   2   0  21        262.92        165.16        34.44 o                         
   4   0  21        365.06        213.08        63.71 o                         
   8   0  21       1797.72       1842.58        65.85 o                         
  10   0  21        480.52        524.07        33.19 o                         
  12   0  21        129.96         93.20        10.74 o                         
  14   0  21         14.21         13.54         6.62 o                         
   1   1  21       2711.67       2758.83        43.98 o                         
   2   1  21        646.59        595.02        19.83 o                         
   3   1  21        401.40        404.94        16.47 o                         
   4   1  21         93.22         96.08        13.57 o                         
   5   1  21        218.12        215.22        20.09 o                         
   6   1  21        634.24        599.90        21.83 o                         
   7   1  21        227.31        227.95        27.86 o                         
   8   1  21        356.56        367.80        35.56 o                         
   9   1  21        145.74        156.39        10.74 o                         
  10   1  21         44.93         51.73         7.50 o                         
  11   1  21        350.19        372.74        18.12 o                         
  12   1  21         31.45         32.59         6.79 o                         
  13   1  21         27.97         22.81         7.34 o                         
  14   1  21        135.81        122.43         7.31 o                         
   1   2  21        817.04        847.91        24.86 o                         
   2   2  21       1313.90       1276.02        42.67 o                         
   3   2  21        202.75        233.38        14.62 o                         
   4   2  21         61.10         41.20        11.99 o                         
   5   2  21        863.16        866.11        41.25 o                         
   6   2  21        412.64        368.09        19.70 o                         
   7   2  21         36.36         36.09         9.59 o                         
   8   2  21        191.89        168.83        28.73 o                         
   9   2  21        239.11        265.53        18.18 o                         
  10   2  21          1.25          3.43         9.37 o                         
  11   2  21          6.46         -4.60         7.62 o                         
  12   2  21         43.91         23.29        12.05 o                         
  13   2  21         43.44         20.75        27.30 o                         
   1   3  21        102.86        119.92        19.27 o                         
   2   3  21        236.08        247.64        19.99 o                         
   3   3  21        456.78        474.71        25.78 o                         
   4   3  21        339.19        356.69        20.84 o                         
   5   3  21        114.19        116.24        12.39 o                         
   6   3  21       2298.82       2333.21        98.83 o                         
   7   3  21        218.49        215.58        18.92 o                         
   8   3  21         18.30         23.12        12.05 o                         
   9   3  21         58.42         46.32         7.27 o                         
  10   3  21        119.95        120.37         9.05 o                         
  11   3  21         10.31         11.12         7.70 o                         
   1   4  21        213.60        206.12        23.56 o                         
   2   4  21         34.72         30.52        12.85 o                         
   3   4  21          6.68          3.75        11.78 o                         
   4   4  21        350.55        374.17        26.23 o                         
   5   4  21        141.57        127.95        17.67 o                         
   6   4  21        180.49        183.60        14.45 o                         
   7   4  21        412.38        411.50        17.95 o                         
   8   4  21         51.31         50.69         7.10 o                         
   6   0  22        337.40        299.75        21.41 o                         
   8   0  22        178.32        171.32        17.67 o                         
  10   0  22         27.83         25.16        12.31 o                         
  12   0  22         20.01         32.58         9.10 o                         
  14   0  22        437.35        442.15        16.86 o                         
   0   1  22        170.06        182.13        32.39 o                         
   1   1  22        751.94        730.20        26.73 o                         
   2   1  22         74.35         76.64         9.37 o                         
   3   1  22         67.45         64.06        24.78 o                         
   4   1  22        857.19        897.92        48.51 o                         
   5   1  22        356.57        347.01        18.62 o                         
   6   1  22         30.21         32.90        18.48 o                         
   7   1  22        515.02        483.27        22.04 o                         
   8   1  22        335.58        328.13        25.70 o                         
   9   1  22         21.03          4.76        12.13 o                         
  10   1  22        109.42         87.97        22.22 o                         
  11   1  22        134.58        146.67        12.68 o                         
  12   1  22         26.20         19.61         6.66 o                         
  13   1  22         41.43         43.69         5.66 o                         
  14   1  22         68.07         53.11         5.62 o                         
   0   2  22       1070.92       1136.84        57.55 o                         
   1   2  22         31.54         42.50         9.77 o                         
   2   2  22       1283.34       1323.74        41.03 o                         
   3   2  22        144.86        134.36        12.21 o                         
   4   2  22        293.26        292.93        20.47 o                         
   5   2  22        967.90        949.33        28.22 o                         
   6   2  22        241.66        248.34        16.15 o                         
   7   2  22         85.66         56.66        25.22 o                         
   8   2  22         68.71         64.85        10.49 o                         
   9   2  22        101.54         84.95        20.63 o                         
  10   2  22         48.63         44.95         8.58 o                         
  11   2  22         44.02         36.21         8.51 o                         
  12   2  22        112.72         96.45        10.03 o                         
  13   2  22        107.01        122.60        13.92 o                         
   0   3  22        268.28        224.32        49.25 o                         
   1   3  22         46.94         39.51        24.63 o                         
   2   3  22        751.60        715.31        65.90 o                         
   3   3  22        660.13        658.79        43.99 o                         
   4   3  22        267.82        271.79        17.08 o                         
   5   3  22        133.45        151.94        13.11 o                         
   6   3  22        246.66        270.56        17.00 o                         
   7   3  22         29.98         50.09        10.41 o                         
   8   3  22         36.84         36.64         9.27 o                         
   9   3  22         99.88         85.98        12.32 o                         
  10   3  22         13.57         13.24         6.77 o                         
  11   3  22         21.37         13.92        10.17 o                         
   2   4  22        175.53        141.87        17.67 o                         
   3   4  22        368.73        355.97        26.77 o                         
   4   4  22        179.50        170.78        18.20 o                         
   5   4  22         40.06         30.83        26.23 o                         
   6   4  22         47.59         43.56         8.68 o                         
   7   4  22        360.62        379.50        16.84 o                         
   8   4  22         45.94         49.03         8.51 o                         
   6   0  23          1.14         14.45        10.17 o                         
   8   0  23       1333.61       1355.93        51.40 o                         
  10   0  23         76.65         73.32        10.03 o                         
  12   0  23         24.14         29.64         7.95 o                         
  14   0  23        326.19        349.31        14.92 o                         
   1   1  23        376.11        390.85        27.74 o                         
   2   1  23         14.84         -3.08         9.83 o                         
   3   1  23        336.49        325.93        29.33 o                         
   4   1  23         28.35         31.36        13.30 o                         
   5   1  23        104.18        102.48        18.33 o                         
   6   1  23        539.37        545.11        92.35 o                         
   7   1  23        686.75        702.03       113.23 o                         
   8   1  23        176.22        198.99        13.44 o                         
   9   1  23         94.51         96.13        10.41 o                         
  10   1  23         82.82         81.12         9.98 o                         
  11   1  23         68.80         68.38         9.82 o                         
  12   1  23         32.52         43.71         8.71 o                         
  13   1  23         79.95         71.96         6.28 o                         
   1   2  23         17.58          5.04         9.91 o                         
   2   2  23        185.81        170.58        14.30 o                         
   3   2  23       1171.12       1129.71        30.65 o                         
   4   2  23        129.69        145.98        21.71 o                         
   5   2  23        474.02        472.98        20.61 o                         
   6   2  23        241.30        224.18        17.57 o                         
   7   2  23         17.37         15.11        11.13 o                         
   8   2  23         36.18         10.49        21.02 o                         
   9   2  23        177.02        167.52        14.54 o                         
  10   2  23         10.25         -0.99         7.07 o                         
  11   2  23         74.60         67.54         8.99 o                         
  12   2  23         20.43         32.20         8.03 o                         
   1   3  23        104.33         94.94        20.53 o                         
   2   3  23        134.88        134.11        21.26 o                         
   3   3  23        424.86        405.66        49.32 o                         
   4   3  23         54.48         67.88        10.59 o                         
   5   3  23        133.95        143.23        14.31 o                         
   6   3  23         57.64         52.57        10.41 o                         
   7   3  23         12.08          6.70        11.51 o                         
   8   3  23         87.00         75.16        13.65 o                         
   9   3  23         34.30         45.34        17.40 o                         
  10   3  23         47.90         53.43         7.34 o                         
   3   4  23        542.38        553.52        31.05 o                         
   4   4  23        130.51        113.50        17.67 o                         
   5   4  23         52.12         47.11        12.85 o                         
   6   4  23         15.07         15.69         8.61 o                         
   7   4  23        289.35        279.48        15.50 o                         
   8   0  24        587.89        688.43        43.36 o                         
  10   0  24         23.50         36.94        12.85 o                         
  12   0  24         99.50         90.06         9.64 o                         
   1   1  24         37.34         41.25        10.34 o                         
   2   1  24         61.02         63.93        13.22 o                         
   3   1  24        661.62        644.85        29.18 o                         
   4   1  24          8.84          8.29        10.81 o                         
   5   1  24        719.57        686.11        98.78 o                         
   6   1  24        111.34        120.15       114.84 o                         
   7   1  24       1089.42       1069.03        46.04 o                         
   8   1  24        261.03        276.73        24.09 o                         
   9   1  24        244.64        241.98        15.51 o                         
  10   1  24        224.42        263.94        29.45 o                         
  11   1  24        115.92        106.29        10.96 o                         
  12   1  24         83.59         72.13        17.85 o                         
  13   1  24         83.17         76.76         6.95 o                         
   0   2  24        836.97        809.37        97.97 o                         
   1   2  24        237.06        187.55        33.31 o                         
   2   2  24        624.52        635.26        22.69 o                         
   3   2  24         47.12         42.52         9.38 o                         
   4   2  24        109.28        110.61        21.62 o                         
   5   2  24        141.03        134.77        13.56 o                         
   6   2  24        517.34        520.84        28.82 o                         
   7   2  24         62.30         67.46        20.32 o                         
   8   2  24        177.89        145.91        14.25 o                         
   9   2  24         27.14         20.16         6.82 o                         
  10   2  24         37.19         17.72         7.46 o                         
  11   2  24         50.13         46.43         8.75 o                         
  12   2  24         96.19        116.85        16.33 o                         
   0   3  24        245.13        277.80        63.71 o                         
   1   3  24        331.99        263.67        40.68 o                         
   2   3  24        351.11        340.95        35.69 o                         
   3   3  24        406.19        375.97       110.55 o                         
   4   3  24        479.09        474.30        26.89 o                         
   5   3  24        674.02        635.67        24.79 o                         
   6   3  24         13.05         -1.69         8.61 o                         
   7   3  24         64.23         65.77        10.14 o                         
   8   3  24          6.37         19.76        10.98 o                         
   9   3  24        110.16        112.47        10.61 o                         
  10   3  24         31.85         31.68         7.32 o                         
   6   0  25       3385.07       3459.77       103.33 o                         
   8   0  25        216.74        186.31        19.27 o                         
  10   0  25        338.11        337.76        23.02 o                         
  12   0  25        420.02        463.63        17.78 o                         
   1   1  25         98.84        104.42        32.18 o                         
   2   1  25        774.50        672.38        67.51 o                         
   3   1  25         49.89         53.28        30.25 o                         
   4   1  25         96.43        130.83        50.06 o                         
   5   1  25       1158.38       1190.56        48.18 o                         
   6   1  25        137.73        126.35        16.60 o                         
   8   1  25        301.65        287.26        16.61 o                         
   9   1  25         12.27         15.26         7.19 o                         
  10   1  25        432.66        419.85        18.16 o                         
  11   1  25         69.41         66.08         9.27 o                         
  12   1  25        119.66        129.75         7.99 o                         
  13   1  25         91.50         97.58        10.00 o                         
   1   2  25        784.92        668.83        67.19 o                         
   2   2  25         62.41         67.69        15.93 o                         
   3   2  25        675.72        639.63        49.95 o                         
   4   2  25        160.78        142.42        27.76 o                         
   5   2  25          8.81         29.12         9.51 o                         
   6   2  25        328.21        370.10        50.39 o                         
   7   2  25        118.04        103.63        12.64 o                         
   8   2  25         45.50         40.94        12.09 o                         
   9   2  25          4.37          3.48         6.81 o                         
  10   2  25        278.50        285.95        15.53 o                         
  11   2  25         10.63         13.02         6.55 o                         
   1   3  25          9.79         -0.56        32.62 o                         
   2   3  25         74.22         74.47        38.59 o                         
   3   3  25         19.77          8.23        21.15 o                         
   4   3  25        104.40         93.69        16.06 o                         
   5   3  25        267.70        262.63        17.22 o                         
   6   3  25        121.39        132.73        12.10 o                         
   7   3  25        145.52        138.70        13.12 o                         
   8   3  25         20.58         18.13         5.92 o                         
   9   3  25         19.70         13.01         6.38 o                         
   4   0  26        575.18        570.12        29.45 o                         
   6   0  26        503.83        470.54        27.84 o                         
   8   0  26         10.20         -4.82         9.64 o                         
  10   0  26        124.98        112.43        15.53 o                         
  12   0  26        245.87        220.57        18.74 o                         
   0   1  26        291.88        202.91        21.95 o                         
   1   1  26        620.62        570.82        29.94 o                         
   2   1  26        213.57        205.58        20.34 o                         
   3   1  26         68.61         72.81        14.99 o                         
   4   1  26        280.19        311.53        24.63 o                         
   5   1  26        750.53        729.12        36.41 o                         
   6   1  26       1168.18       1163.79        47.65 o                         
   7   1  26        201.60        240.82        14.71 o                         
   8   1  26        107.78        107.61        15.53 o                         
   9   1  26         24.03         50.23        11.02 o                         
  10   1  26        382.39        427.46        18.29 o                         
  11   1  26        105.12         89.05        14.05 o                         
  12   1  26         19.73         18.58         5.86 o                         
   0   2  26         61.14         93.69        47.11 o                         
   1   2  26        472.80        302.14        44.28 o                         
   2   2  26         27.50         30.01        28.78 o                         
   3   2  26        224.84        194.67        28.97 o                         
   4   2  26        775.45        734.54       104.25 o                         
   5   2  26        247.38        247.50        16.99 o                         
   6   2  26        322.75        311.06        18.83 o                         
   7   2  26        699.65        780.52        42.83 o                         
   8   2  26         12.29          8.84         5.84 o                         
   9   2  26         27.94         22.94         6.93 o                         
  10   2  26          5.59         14.45        10.44 o                         
  11   2  26          1.87          2.53         6.17 o                         
   5   3  26         47.67         57.86        10.71 o                         
   6   3  26        204.16        179.47        16.60 o                         
   7   3  26        171.33        203.98        18.74 o                         
   8   3  26         29.97         28.29         7.03 o                         
   9   3  26         55.87         75.85        18.74 o                         
   4   0  27         36.68         39.08        10.17 o                         
   6   0  27        442.09        508.55        28.37 o                         
   8   0  27       1200.86       1262.83        48.18 o                         
  10   0  27        281.85        276.20        21.41 o                         
  12   0  27        454.85        520.86        25.70 o                         
   1   1  27        388.14        401.47        25.70 o                         
   2   1  27        338.73        343.65        25.70 o                         
   3   1  27        964.56        971.59        40.69 o                         
   4   1  27        618.05        659.52        35.33 o                         
   5   1  27          7.37          8.03        11.78 o                         
   6   1  27         91.05         93.69        15.53 o                         
   7   1  27         17.52         22.00         8.08 o                         
   9   1  27         34.81         36.62         8.46 o                         
  10   1  27        354.71        356.64        16.82 o                         
  11   1  27         20.30         23.74         5.63 o                         
  12   1  27         90.59         95.51         7.77 o                         
   1   2  27        109.42         44.40        45.64 o                         
   2   2  27          3.71        -13.87        13.87 o                         
   3   2  27        245.87        209.42        21.06 o                         
   4   2  27        328.73        310.15        38.52 o                         
   5   2  27         35.05         51.40        16.06 o                         
   6   2  27         88.02         86.19        15.53 o                         
   7   2  27        152.92        205.05        21.41 o                         
   8   2  27          9.05          7.38         6.69 o                         
   9   2  27          6.90          8.06         7.00 o                         
  10   2  27         89.10         76.27        10.17 o                         
   4   3  27          3.39          5.35        17.13 o                         
   5   3  27        134.99        111.89        16.60 o                         
   6   3  27        130.20        154.19        16.06 o                         
   7   3  27          3.29          2.14        11.24 o                         
   8   3  27        424.00        420.10        15.44 o                         
   6   0  28        593.27        643.46        32.66 o                         
   8   0  28        826.79        719.48        42.83 o                         
  10   0  28        970.44        972.12        39.62 o                         
   1   1  28        276.24        288.51        23.56 o                         
   3   1  28        640.85        604.38        32.12 o                         
   4   1  28        674.80        650.96        34.26 o                         
   5   1  28        574.60        623.65        33.19 o                         
   6   1  28        358.16        370.96        25.70 o                         
   7   1  28          3.17         -1.07         8.03 o                         
   8   1  28         65.90         68.13         9.13 o                         
   9   1  28          3.88          1.81         7.50 o                         
  10   1  28         62.21         60.97         6.76 o                         
  11   1  28         73.52         80.65         7.83 o                         
   1   2  28        541.16        606.52       137.05 o                         
   2   2  28          2.48         37.48        18.74 o                         
   3   2  28         13.36          9.10        16.06 o                         
   4   2  28        226.20        247.34        22.49 o                         
   5   2  28          2.59         21.41        13.38 o                         
   6   2  28         67.31         64.78        13.92 o                         
   7   2  28        109.49        103.10        16.33 o                         
   8   2  28         22.48         33.53        12.85 o                         
   9   2  28         39.95         31.53         7.20 o                         
  10   2  28         54.49         61.75        13.38 o                         
   6   3  28        111.65        145.62        23.56 o                         
   7   3  28         33.19         34.26        11.78 o                         
   2   0  29        510.37        522.47        28.37 o                         
   4   0  29        324.21        374.17        25.16 o                         
   6   0  29       1639.72       1700.71        58.36 o                         
   8   0  29         23.33         40.15        11.24 o                         
  10   0  29         82.50         85.12        13.38 o                         
   2   1  29         78.70         71.74        14.99 o                         
   3   1  29        256.61        262.87        23.56 o                         
   4   1  29        216.43        195.41        20.34 o                         
   5   1  29        381.01        375.24        25.70 o                         
   6   1  29        186.83        178.50        17.88 o                         
   7   1  29          5.61         -0.24         6.30 o                         
   8   1  29          6.73         11.02        10.44 o                         
   9   1  29         20.97         24.63        13.92 o                         
  10   1  29         55.60         21.08         6.12 o                         
   2   2  29         22.32          4.28        18.20 o                         
   4   2  29         78.92         67.46        16.06 o                         
   5   2  29        172.93        183.63        19.81 o                         
   6   2  29         25.38         38.01        14.45 o                         
   7   2  29         16.32          4.19         6.53 o                         
   8   2  29          4.64          3.53         6.42 o                         
   9   2  29         30.10         29.95         7.37 o                         
   0   0  30       1514.02       1564.72        54.07 o                         
   2   0  30        205.31        218.97        20.88 o                         
   4   0  30        313.05        320.63        23.56 o                         
   6   0  30        565.79        589.92        29.98 o                         
   8   0  30        170.96        213.08        20.34 o                         
  10   0  30        470.93        496.77        25.70 o                         
   1   1  30         10.79         -1.61        17.13 o                         
   2   1  30        662.99        659.52        34.26 o                         
   3   1  30         43.33         53.00        19.81 o                         
   5   1  30         65.47         82.98        14.45 o                         
   6   1  30        138.68        134.24        13.12 o                         
   7   1  30        456.90        485.63        18.83 o                         
   8   1  30        324.49        332.95        21.95 o                         
   9   1  30         83.92         94.58         9.13 o                         
  10   1  30         29.19         32.45         6.93 o                         
   4   2  30         42.43         55.14        14.99 o                         
   5   2  30         12.46         27.84        14.45 o                         
   6   2  30        144.91        142.94        17.67 o                         
   7   2  30        103.95        101.43         8.60 o                         
   8   2  30          3.20          3.44         9.10 o                         
   2   0  31        322.30        302.43        22.49 o                         
   4   0  31        525.45        611.87        33.73 o                         
   6   0  31        134.08        102.26        13.92 o                         
   8   0  31        236.66        282.62        22.49 o                         
   1   1  31         65.73         12.85        13.92 o                         
   2   1  31        173.12        171.32        17.67 o                         
   3   1  31         78.07         69.60        13.92 o                         
   4   1  31        194.78        205.25        12.80 o                         
   5   1  31         42.68         32.19         7.92 o                         
   6   1  31         42.74         40.95         7.98 o                         
   7   1  31        593.21        628.70        21.16 o                         
   8   1  31          7.39          8.03         6.55 o                         
   9   1  31        248.63        246.32        16.33 o                         
   4   2  31          3.35         -4.82        13.92 o                         
   5   2  31         16.15         -8.03        12.31 o                         
   6   2  31         23.47         23.20         6.73 o                         
   7   2  31        186.88        187.05        11.34 o                         
   0   0  32        279.87        216.82        20.34 o                         
   2   0  32         61.80         61.03        12.85 o                         
   4   0  32        619.64        569.58        29.45 o                         
   6   0  32        437.70        507.48        26.77 o                         
   8   0  32        184.01        192.73        18.74 o                         
   1   1  32         87.82         17.13        15.53 o                         
   3   1  32         30.50         30.13         8.40 o                         
   4   1  32        210.70        200.76        17.13 o                         
   5   1  32        133.86        141.43        11.28 o                         
   6   1  32         52.23         54.43        10.28 o                         
   7   1  32        120.53        133.66        10.20 o                         
   8   1  32        252.60        279.49        16.30 o                         
   5   2  32         93.96         89.41         8.71 o                         
   6   2  32         19.53         24.17         9.64 o                         
   2   0  33         27.52         21.41        10.71 o                         
   4   0  33         19.76         27.84        11.24 o                         
   6   0  33         47.86         56.21        12.31 o                         
   8   0  33         22.65         28.37         9.64 o                         
   1   1  33        230.52        231.17        13.92 o                         
   2   1  33         18.24          7.62        12.97 o                         
   3   1  33         14.65         17.21         7.59 o                         
   4   1  33          2.80         -4.43         8.13 o                         
   5   1  33        285.59        311.75        15.24 o                         
   6   1  33         12.72         18.97         6.93 o                         
   7   1  33         58.68         62.93         8.13 o                         
   4   2  33         62.29         76.02        10.71 o                         
   5   2  33        134.83        120.46        11.78 o                         
   0   0  34         65.22         -6.42        14.45 o                         
   2   0  34        494.99        458.76        25.70 o                         
   4   0  34         97.96        105.47        13.92 o                         
   6   0  34         99.44         97.44        13.92 o                         
   0   1  34         40.79         48.72        11.24 o                         
   1   1  34         50.19         51.40         7.75 o                         
   2   1  34         18.18         12.31         9.10 o                         
   3   1  34          1.66         -6.64        27.30 o                         
   4   1  34         57.61         56.57         8.36 o                         
   5   1  34        298.72        348.60        24.09 o                         
   6   1  34         21.19         20.86         8.03 o                         
   2   2  34        191.76        223.78        15.53 o                         
   3   2  34         39.11         34.54         7.54 o                         
   2   0  35          4.88         13.92        11.78 o                         
   4   0  35         77.97         78.70        12.31 o                         
   1   1  35        100.15         98.09         8.84 o                         
   2   1  35          5.57          2.14         8.57 o                         
   3   1  35         41.68         28.37         9.10 o                         
   4   1  35         62.71         61.10        15.53 o                         
   2   0  36        127.82         74.42        14.45 o                         
   4   0  36        114.22        130.09        13.92 o                         
   0   1  36        411.94        380.06        21.95 o                         
   1   1  36         65.96         61.03        10.17 o                         
   2   1  36         71.86         70.67        19.81 o                         
                                                                                
